# Supplementary material for: Inter-replicon Gene Flow Contributes to Transcriptional Integration in the Sinorhizobium meliloti Multipartite Genome
Source: G3 (Bethesda). 2018 Mar 21;8(5):1711–20. doi: 10.1534/g3.117.300405 (PMC5940162; doi:10.1534/g3.117.300405)
Supplement: Supplementary file 3 [file 1711TableS1.xlsx]

## Sheet: Sheet1
Table S1. Bacterial strains and plasmids.
Strain/Plasmid		Characteristics	Reference
Sinorhizobium meliloti
	Rm2011	Wild type SU47 str-3; SmR	Lab collection
	Rm11347	Rm1021 (phbB::ΩSmSp); SmR SpR	(Aneja et al. 2004)
	RmP110	Wild type Rm1021 with corrected pstC; SmR	(Yuan et al. 2006)
	RmP790	RmP110 (∆B108; pSymB nt. 1,131,168-1,169,073; pTH1944); SmR NmR GmR TcR	(Milunovic et al. 2014)
	RmP799	RmP110 (∆B109; pSymB nt. 1,180,466-1,204,770; pTH1944) SmR TcR	(Milunovic et al. 2014)
	RmP1059	RmP110 (∆B154; pSymB nt. 62,137-100,636; pTH1944); SmR NmR GmR TcR	(Milunovic et al. 2014)
	RmP1112	RmP110 (∆B141; pSymB nt. 101,396-466,499); SmR	(Milunovic et al. 2014)
	RmP2706	RmP110 (∆B116; pSymB nt. 1,256,503-1,307,752; pTH1944); SmR NmR GmR TcR	(Milunovic et al. 2014)
	RmP2707	RmP110 (∆B161; pSymB nt. 1,679,723-49,523; pTH1944); SmR NmR GmR TcR	(Milunovic et al. 2014)
	RmP2708	RmP110 (∆B118; pSymB nt. 1,323,078-1,528,150; pTH1944); SmR NmR GmR TcR	(Milunovic et al. 2014)
	RmP2712	RmP110 (∆B179; pSymB nt. 1,207,052–1,322,226;engA/tRNA in chromosome); SmR SpR NmR GmR	(diCenzo et al. 2013)
	RmP2715	RmP110 (∆B124; pSymB nt. 1,529,711-1,677,882; pTH1944); SmR NmR TcR	(Milunovic et al. 2014)
	RmP2716	RmP110 (∆B181; pSymB nt. 870,505-1,129,758; pTH1944); SmR NmR GmR TcR	(Milunovic et al. 2014)
	RmP2717	RmP110 (∆B163; pSymB nt. 451,557-651,863; pTH1944); SmR NmR GmR TcR	(Milunovic et al. 2014)
	RmP2719	RmP110 with the essential engA and tRNAarg(CCG) integrated into the chromosome; SmR SpR	(diCenzo et al. 2014)
	RmP2754	RmP110 (∆B180; pSymB nt. 635,940-869,642); SmR NmR	(Milunovic et al. 2014)
	RmP3496	Rm2011 cured of the pSymA and pSymB, engA and tRNAarg(CCG) are in the chromosome; SmR SpR	(diCenzo et al. 2014)
	RmP3497	RmP3496 with pSymA re-introduced; SmR SpR	(diCenzo et al. 2016)
	RmP3498	RmP3496 with pSymB re-introduced; SmR SpR	(diCenzo et al. 2016)
	RmP3499	RmP3496 with pSymA and pSymB re-introduced; SmR SpR	(diCenzo et al. 2016)
	RmP3500	Rm2011 lacking pSymA/pSymB, the ETR region of S. fredii NGR234 is in the chromosome; SmR	(diCenzo et al. 2016)
	RmP3503	RmP3500 with pSymA and pSymB re-introduced; SmR	(diCenzo et al. 2016)
	RmP3671	RmP3499 (pFL1705 via transduction from SmFL1705); SmR SpR GmR	This study
	RmP3672	RmP3499 (pFL55 via transduction from SmFL55); SmR SpR GmR	This study
	RmP3673	RmP3499 (pFL4407 via transduction from SmFL4407); SmR SpR GmR	This study
	RmP3674	RmP3499 (pFL1435 via transduction from SmFL1435); SmR SpR GmR	This study
	RmP3675	RmP3499 (pFL107 via transduction from SmFL107); SmR SpR GmR	This study
	RmP3677	RmP3499 (pFL1109 via transduction from SmFL1109); SmR SpR GmR	This study
	RmP3678	RmP3499 (pFL1485 via transduction from SmFL1485); SmR SpR GmR	This study
	RmP3679	RmP3499 (pFL6082 via transduction from SmFL6082); SmR SpR GmR	This study
	RmP3681	RmP3498 (pFL1705 via transduction from SmFL1705); SmR SpR GmR	This study
	RmP3682	RmP3498 (pFL55 via transduction from SmFL55); SmR SpR GmR	This study
	RmP3683	RmP3498 (pFL4407 via transduction from SmFL4407); SmR SpR GmR	This study
	RmP3684	RmP3498 (pFL1435 via transduction from SmFL1435); SmR SpR GmR	This study
	RmP3685	RmP3498 (pFL107 via transduction from SmFL107); SmR SpR GmR	This study
	RmP3687	RmP3498 (pFL6082 via transduction from SmFL6082); SmR SpR GmR	This study
	RmP3688	RmP3496 (pFL1705 via transduction from SmFL1705); SmR SpR GmR	This study
	RmP3690	RmP3496 (pFL55 via transduction from SmFL55); SmR SpR GmR	This study
	RmP3691	RmP3496 (pFL4407 via transduction from SmFL4407); SmR SpR GmR	This study
	RmP3692	RmP3496 (pFL1435 via transduction from SmFL1435); SmR SpR GmR	This study
	RmP3693	RmP3496 (pFL107 via transduction from SmFL107); SmR SpR GmR	This study
	RmP3695	RmP3497 (pFL1705 via transduction from SmFL1705); SmR SpR GmR	This study
	RmP3697	RmP3497 (pFL55 via transduction from SmFL55); SmR SpR GmR	This study
	RmP3698	RmP3497 (pFL4407 via transduction from SmFL4407); SmR SpR GmR	This study
	RmP3699	RmP3497 (pFL1435 via transduction from SmFL1435); SmR SpR GmR	This study
	RmP3700	RmP3497 (pFL107 via transduction from SmFL107); SmR SpR GmR	This study
	RmP3702	RmP3497 (pFL1109 via transduction from SmFL1109); SmR SpR GmR	This study
	RmP3703	RmP3497 (pFL1485 via transduction from SmFL1485); SmR SpR GmR	This study
	RmP3704	RmP3500 (pFL1705 via transduction from SmFL1705); SmR GmR	This study
	RmP3706	RmP3500 (pFL55 via transduction from SmFL55); SmR GmR	This study
	RmP3707	RmP3500 (pFL4407 via transduction from SmFL4407); SmR GmR	This study
	RmP3708	RmP3500 (pFL1435 via transduction from SmFL1435); SmR GmR	This study
	RmP3709	RmP3500 (pFL107 via transduction from SmFL107); SmR GmR	This study
	RmP3746	RmP3499 (pFL6033 via transduction from SmFL6033); SmR SpR GmR	This study
	RmP3747	RmP3498 (pFL6033 via transduction from SmFL6033); SmR SpR GmR	This study
	RmP3748	RmP3497 (pFL6033 via transduction from SmFL6033); SmR SpR GmR	This study
	RmP3749	RmP3496 (pFL6033 via transduction from SmFL6033); SmR SpR GmR	This study
	RmP3750	RmP3500 (pFL6033 via transduction from SmFL6033); SmR GmR	This study
	RmP3752	RmP799 cured of pTH1944 via subculturing; SmR	This study
	RmP3753	RmP2719 (pFL1109 via transduction from SmFL1109); SmR SpR GmR	This study
	RmP3756	RmP2719 (pFL55 via transduction from SmFL55); SmR SpR GmR	This study
	RmP3757	RmP2719 (pFL4407 via transduction from SmFL4407); SmR SpR GmR	This study
	RmP3758	RmP3753 (∆B179 via transduction from RmP2712); SmR SpR NmR GmR	This study
	RmP3761	RmP3756 (∆B179 via transduction from RmP2712); SmR SpR NmR GmR	This study
	RmP3762	RmP3757 (∆B179 via transduction from RmP2712); SmR SpR NmR GmR	This study
	RmP3765	SmFL1109 (∆B124 via transduction from RmP2715); SmR NmR GmR	This study
	RmP3766	SmFL4407 (∆B124 via transduction from RmP2715); SmR NmR GmR	This study
	RmP3767	SmFL55 (∆B124 via transduction from RmP2715); SmR NmR GmR	This study
	RmP3770	SmFL1109 (∆B154 via transduction from RmP1059); SmR NmR GmR	This study
	RmP3771	SmFL4407 (∆B154 via transduction from RmP1059); SmR NmR GmR	This study
	RmP3772	SmFL55 (∆B154 via transduction from RmP1059); SmR NmR GmR	This study
	RmP3775	SmFL1109 (∆B181 via transduction from RmP2716); SmR NmR GmR	This study
	RmP3776	SmFL4407 (∆B181 via transduction from RmP2716); SmR NmR GmR	This study
	RmP3777	SmFL55 (∆B181 via transduction from RmP2716); SmR NmR GmR	This study
	RmP3780	SmFL1109 (∆B118 via transduction from RmP2708); SmR NmR GmR	This study
	RmP3781	SmFL4407 (∆B118 via transduction from RmP2708); SmR NmR GmR	This study
	RmP3782	SmFL55 (∆B118 via transduction from RmP2708); SmR NmR GmR	This study
	RmP3785	SmFL1109 (∆B163 via transduction from RmP2717); SmR NmR GmR	This study
	RmP3786	SmFL4407 (∆B163 via transduction from RmP2717); SmR NmR GmR	This study
	RmP3787	SmFL55 (∆B163 via transduction from RmP2717); SmR NmR GmR	This study
	RmP3790	SmFL1109 (∆B161 via transduction from RmP2707); SmR NmR GmR	This study
	RmP3791	SmFL4407 (∆B161 via transduction from RmP2707); SmR NmR GmR	This study
	RmP3792	SmFL55 (∆B161 via transduction from RmP2707); SmR NmR GmR	This study
	RmP3795	SmFL1109 (∆B108 via transduction from RmP790); SmR NmR GmR	This study
	RmP3796	SmFL4407 (∆B108 via transduction from RmP790); SmR NmR GmR	This study
	RmP3797	SmFL55 (∆B108 via transduction from RmP790); SmR NmR GmR	This study
	RmP3798	RmP2754 (pFL1109 via transduction from SmFL1109); SmR NmR GmR	This study
	RmP3801	RmP2754 (pFL4407 via transduction from SmFL4407); SmR NmR GmR	This study
	RmP3802	RmP2754 (pFL55 via transduction from SmFL55); SmR NmR GmR	This study
	RmP3803	RmP1112 (pFL1109 via transduction from SmFL1109); SmR NmR GmR	This study
	RmP3806	RmP1112 (pFL4407 via transduction from SmFL4407); SmR NmR GmR	This study
	RmP3807	RmP1112 (pFL55 via transduction from SmFL55); SmR NmR GmR	This study
	RmP3808	RmP3752 (pFL1109 via transduction from SmFL1109); SmR NmR GmR	This study
	RmP3811	RmP3752 (pFL4407 via transduction from SmFL4407); SmR NmR GmR	This study
	RmP3812	RmP3752 (pFL55 via transduction from SmFL55); SmR NmR GmR	This study
	RmP3836	RmP3503 (∆B110; pSymB nt. 1,207,052-1,255,032; pTH2505); SmR NmR GmR TcR	(diCenzo et al. 2017)
	RmP3840	RmP3503 (∆B158; pSymB nt. 1,308,912-1,322,226; pTH2505); SmR NmR GmR TcR	(diCenzo et al. 2017)
	RmP4069	RmP3757 (∆B110 via transduction from RmP3836); SmR SpR NmR GmR	This study
	RmP4070	RmP3757 (∆B116 via transduction from RmP2706); SmR SpR NmR GmR	This study
	RmP4071	RmP3757 (∆B158 via transduction from RmP3840); SmR SpR NmR GmR	This study
	RmP4082	SmFL2626 (pTH1943); SmR NmR GmR	This study
	RmP4084	SmFL2987 (pTH1943); SmR NmR GmR	This study
	RmP4085	SmFL4163 (pTH1943); SmR NmR GmR	This study
	RmP4086	SmFL4484 (pTH1943); SmR NmR GmR	This study
	RmP4091	RmP4082 (engA/tRNAarg(CCG) in chromosome via transduction from RmP2719); SmR SpR NmR GmR	This study
	RmP4093	RmP4084 (engA/tRNAarg(CCG) in chromosome via transduction from RmP2719); SmR SpR NmR GmR	This study
	RmP4094	RmP4085 (engA/tRNAarg(CCG) in chromosome via transduction from RmP2719); SmR SpR NmR GmR	This study
	RmP4095	RmP4086 (engA/tRNAarg(CCG) in chromosome via transduction from RmP2719); SmR SpR NmR GmR	This study
	RmP4103	RmP110 (∆B183 via introduction of pTH2505 into RmP4091); SmR SpR NmR GmR TcR	This study
	RmP4105	RmP110 (∆B184 via introduction of pTH2505 into RmP4093); SmR SpR NmR GmR TcR	This study
	RmP4106	RmP110 (∆B185 via introduction of pTH2505 into RmP4094); SmR SpR NmR GmR TcR	This study
	RmP4107	RmP110 (∆B186 via introduction of pTH2505 into RmP4095); SmR SpR NmR GmR TcR	This study
	RmP4117	RmP3757 (∆B183 via transduction from RmP4103); SmR SpR NmR GmR	This study
	RmP4119	RmP3757 (∆B184 via transduction from RmP4105); SmR SpR NmR GmR	This study
	RmP4120	RmP3757 (∆B185 via transduction from RmP4106); SmR SpR NmR GmR	This study
	RmP4121	RmP3757 (∆B186 via transduction from RmP4107); SmR SpR NmR GmR	This study
	RmP4128	RmP3757 (smb21010::pTH1937); SmR SpR NmR GmR	This study
	RmP4129	RmP3757 (smb21011::pTH1937); SmR SpR NmR GmR	This study
	RmP4130	RmP3757 (smb20846::pTH1937); SmR SpR NmR GmR	This study
	RmP4131	RmP3757 (smb20747::pTH1937); SmR SpR NmR GmR	This study
	RmP4132	RmP3757 (smb20748::pTH1937); SmR SpR NmR GmR	This study
	RmP4133	RmP3757 (smb20849::pTH1937); SmR SpR NmR GmR	This study
	RmP4134	RmP3757 (smb20850::pTH1937); SmR SpR NmR GmR	This study
	RmP4135	RmP3757 (smb20851::pTH1937); SmR SpR NmR GmR	This study
	RmP4147	SmFL4407 (smb21010::pTH1937 via transduction from RmP4128); SmR NmR GmR	This study
	RmP4148	RmP4147 (phbB::ΩSmSp via transduction from Rm11347); SmR SpR NmR GmR	This study
	SmFL55	RmP110 (pFL55; smc02350+::lacZ); SmR GmR	(Cowie et al. 2006)
	SmFL107	RmP110 (pFL107; smc01947+::lacZ); SmR GmR	(Cowie et al. 2006)
	SmFL1109	RmP110 (pFL1109; sma2085+::lacZ, sma2087+::gusA); SmR GmR	(Cowie et al. 2006)
	SmFL1435	RmP110 (pFL1435; smc03027+::lacZ); SmR GmR	(Cowie et al. 2006)
	SmFL1485	RmP110 (pFL1485; sma0089+::gusA); SmR GmR	(Cowie et al. 2006)
	SmFL1705	RmP110 (pFL1705; smc03133-::gusA); SmR GmR	(Cowie et al. 2006)
	SmFL2626	RmP110 (pFL2626); SmR GmR	(Cowie et al. 2006)
	SmFL2987	RmP110 (pFL2987); SmR GmR	(Cowie et al. 2006)
	SmFL4163	RmP110 (pFL4163); SmR GmR	(Cowie et al. 2006)
	SmFL4407	RmP110 (pFL4407; smc03121+::lacZ); SmR GmR	(Cowie et al. 2006)
	SmFL4484	RmP110 (pFL4484); SmR GmR	(Cowie et al. 2006)
	SmFL6033	RmP110 (pFL6033; smc02780+::gusA); SmR GmR	(Cowie et al. 2006)
	SmFL6082	RmP110 (pFL6082; smb21039-::lacZ); SmR GmR	(Cowie et al. 2006)
Escherichia coli
	MT616	MM294A recA-56 (pRK600), mobilizer; CmR	(Finan et al. 1986)
Plasmids
	pFL55	pTH1522 (smc nt. 2,770,767-2,773,337); GmR	(Cowie et al. 2006)
	pFL107	pTH1522 (smc nt. 2,668,583-2,670,182); GmR	(Cowie et al. 2006)
	pFL1109	pTH1522 (smc nt. 1,177,307-1,177,924); GmR	(Cowie et al. 2006)
	pFL1435	pTH1522 (smc nt. 724,108-725,471); GmR	(Cowie et al. 2006)
	pFL1485	pTH1522 (smc nt. 44,826-47,067); GmR	(Cowie et al. 2006)
	pFL1705	pTH1522 (smc nt. 3,196,881-3,198,549); GmR	(Cowie et al. 2006)
	pFL2626	pTH1522 (pSymB nt. 1,255,032-1,256,503); GmR	(Cowie et al. 2006)
	pFL2987	pTH1522 (pSymB nt. 1,233,633-1,235,118); GmR	(Cowie et al. 2006)
	pFL4163	pTH1522 (pSymB nt. 1,240,191-1,241,269) GmR	(Cowie et al. 2006)
	pFL4407	pTH1522 (smc nt. 3,215,443-3,216,432); GmR	(Cowie et al. 2006)
	pFL4484	pTH1522 (pSymB nt. 1,242,846-1,244,512); GmR	(Cowie et al. 2006)
	pFL6033	pTH1522 (smc nt. 10,079-12,263); GmR	(Cowie et al. 2006)
	pFL6082	pTH1522 (smc nt. 656,708-657,355); GmR	(Cowie et al. 2006)
	pTH1522	Reporter vector containing a FRT site, ColE1 oriV; GmR	(Cowie et al. 2006)
	pTH1937	Narrow host range p15A vector with a FRT site; NmR KmR	(Milunovic et al. 2014)
	pTH1943	pTH1937 (smb nt. 1,204,770-1,207,052); NmR KmR	(Milunovic et al. 2014)
	pTH1944	flp gene in a pBBR-MCS3 derivative with RK2-tetR-tetA; TcR	(Milunovic et al. 2014)
	pTH2505	flp gene controlled by protocatechuate inducible promoter in pRK7813; TcR	(Zhang et al. 2012)
	pTH3179	pTH1937 (smb nt. 1,244,118-1,244,581); NmR KmR	This study
	pTH3180	pTH1937 (smb nt. 1,244,933-1,245,651); NmR KmR	This study
	pTH3181	pTH1937 (smb nt. 1,246,643-1,247,025); NmR KmR	This study
	pTH3182	pTH1937 (smb nt. 1,249,620-1,250,114); NmR KmR	This study
	pTH3183	pTH1937 (smb nt. 1,250,669-1,251,233); NmR KmR	This study
	pTH3184	pTH1937 (smb nt. 1,251,819-1,252,243); NmR KmR	This study
	pTH3185	pTH1937 (smb nt. 1,253,269-1,253,699); NmR KmR	This study
	pTH3186	pTH1937 (smb nt. 1,255,506-1,255,101); NmR KmR	This study
Sm – streptomycin, Sp – spectinomycin, Nm – neomycin; Km – kanamycin; Gm – gentamicin; Tc – tetracycline; Cm – chloramphenicol.
Aneja, P., M. Dai, D. A. Lacorre, B. Pillon, and T. C. Charles, 2004 Heterologous complementation of the exopolysaccharide synthesis and carbon utilization phenotypes of Sinorhizobium meliloti Rm1021 polyhydroxyalkanoate synthesis mutants. FEMS Microbio. Lett. 239: 277–283.
Cowie, A., J. Cheng, C. D. Sibley, Y. Fong, R. Zaheer et al., 2006 An integrated approach to functional genomics: construction of a novel reporter gene fusion library for Sinorhizobium meliloti. Appl. Environ. Microbiol. 72: 7156–7167.
diCenzo, G., B. Milunovic, J. Cheng, and T. M. Finan, 2013 The tRNAarg gene and engA are essential genes on the 1.7-mb pSymB megaplasmid of Sinorhizobium meliloti and were translocated together from the chromosome in an ancestral strain. J. Bacteriol. 195: 202–212.
diCenzo, G. C., A. M. MacLean, B. Milunovic, G. B. Golding, and T. M. Finan, 2014 Examination of prokaryotic multipartite genome evolution through experimental genome reduction. PLOS Genet. 10: e1004742.
diCenzo, G. C., M. Zamani, H. N. Ludwig, and T. M. Finan, 2017 Heterologous complementation reveals a specialized activity for BacA in the Medicago-Sinorhizobium meliloti symbiosis. Mol. Plant Microbe Interact. 30: 312-324.
diCenzo, G. C., M. Zamani, B. Milunovic, and T. M. Finan, 2016 Genomic resources for identification of the minimal N2‐fixing symbiotic genome. Environ. Microbiol. 18: 2534–2547.
Finan, T. M., B. Kunkel, G. F. De Vos, and E. R. Signer, 1986 Second symbiotic megaplasmid in Rhizobium meliloti carrying exopolysaccharide and thiamine synthesis genes. J. Bacteriol. 167: 66–72.
Milunovic, B., G. C. diCenzo, R. A. Morton, and T. M. Finan, 2014 Cell growth inhibition upon deletion of four toxin-antitoxin loci from the megaplasmids of Sinorhizobium meliloti. J. Bacteriol. 196: 811–824.
Yuan, Z.-C., R. Zaheer, and T. M. Finan, 2006 Regulation and properties of PstSCAB, a high-affinity, high-velocity phosphate transport system of Sinorhizobium meliloti. J. Bacteriol. 188: 1089–1102.
Zhang, Y., T. Aono, P. Poole, and T. M. Finan, 2012 NAD(P)+-malic enzyme mutants of Sinorhizobium sp. strain NGR234, but not Azorhizobium caulinodans ORS571, maintain symbiotic N2 fixation capabilities. Appl. Environ. Microbiol. 78: 2803–2812.
