# Supplementary material for: Inter-replicon Gene Flow Contributes to Transcriptional Integration in the Sinorhizobium meliloti Multipartite Genome
Source: G3 (Bethesda). 2018 Mar 21;8(5):1711–20. doi: 10.1534/g3.117.300405 (PMC5940162; doi:10.1534/g3.117.300405)
Supplement: Supplementary file 4 [file 1711TableS2.xlsx]

## Sheet: Sheet1
Table S2. Oligonucleotide used in this study.
Name	Sequence
DF129	5'- ctg cag atc tac tag CTG CGG TGA TAA CGG GTT CC
DF130	5'- tca ttt aaa tac tag ATG CTT GGC GGC GAC ATA GG
DF131	5'- ctg cag atc tac tag ACA GGC ATC CGA CAG CAT CC
DF132	5'- tca ttt aaa tac tag TCA CCC AGA GCC CGA CAT CG
DF133	5'- ctg cag atc tac tag AAG CCA CGC CAC AAT CAC CG
DF134	5'- tca ttt aaa tac tag GAT AGG TCA TCC TGG CGA GC
DF135	5'- ctg cag atc tac tag AGC TCG GCA TGA CCC AGA CG
DF136	5'- tca ttt aaa tac tag GAG GGT CGA TGA TGC GGA GC
DF137	5'- ctg cag atc tac tag CTA TGG CGA GGA ATG GCA GG
DF138	5'- tca ttt aaa tac tag GAA GAA GAT GAC GGG CAG CG
DF139	5'- ctg cag atc tac tag CTG CCT ATG CCT ACG AAA GCG
DF140	5'- tca ttt aaa tac tag GTC CAT CAT CAC CTT GCC TGC
DF141	5'- ctg cag atc tac tag ATG GAC GGA GGG AAC CTA CC
DF142	5'- tca ttt aaa tac tag ACA GGC CGT TGC GAA GGT CC
DF143	5'- ctg cag atc tac tag GAT GGA CGA AAG CCG CGA GC
DF144	5'- tca ttt aaa tac tag CTC GCC GCC ATC GCT CC
Nucleotides that anneal to the template DNA for PCR amplification are capitalized.
