# Supplementary material for: Inter-replicon Gene Flow Contributes to Transcriptional Integration in the Sinorhizobium meliloti Multipartite Genome
Source: G3 (Bethesda). 2018 Mar 21;8(5):1711–20. doi: 10.1534/g3.117.300405 (PMC5940162; doi:10.1534/g3.117.300405)
Supplement: Supplementary file 5 [file 1711TableS3.xlsx]

## Sheet: Sheet1
Table S3. Pangenome classification of chromosomal S. meliloti genes. *
		Transcriptional change with pSymB loss †
Category	All genes (%)	No change (%)	Up-regulated (%)	Down-regulated (%)
Core	82.3	82.3	79.1	85.1
Accessory	16.2	16.1	20.9	13.8
Unique	1.5	1.6	0	1.1
* All chromosomal genes were classified as core, accessory, or unique based on a previous pangenome analysis (Galardini et al. 2015).
† Genes were classified as up-regulated or down-regulated if a statistically significant fold change was observed in at least two of the three strains lacking pSymB versus the strains with pSymB.
Galardini, M., M. Brilli, G. Spini, M. Rossi, B. Roncaglia et al., 2015 Evolution of intra-specific regulatory networks in a multipartite bacterial genome. PLOS Comput. Biol. 11: e1004478.
