# Supplementary material for: Inter-replicon Gene Flow Contributes to Transcriptional Integration in the Sinorhizobium meliloti Multipartite Genome
Source: G3 (Bethesda). 2018 Mar 21;8(5):1711–20. doi: 10.1534/g3.117.300405 (PMC5940162; doi:10.1534/g3.117.300405)
Supplement: Supplementary file 6 [file 1711TableS4.xlsx]

## Sheet: Table S4
Table S4. Chromosomally encoded proteins with a putative pSymA or pSymB encoded homolog. This table lists the 480 chromosomally encoded proteins with at least one putative homolog encoded by pSymA or pSymB. The chromosomally encoded protein is indicated as is the best scoring putative homolog, and the table also lists the annotated function of each protein, the percent of the proteins aligned, th…
Expression Pattern	Chromosomal Gene	Putative Functional Homolog	Chromosomal Annotation	Putative Homolog Annotation	% Aligned	% Identity	E-value
Down-regulated	smc01659	smb21432	Putative ABC transporter%2Cperiplasmic component	Putative iron uptake ABC transporter periplasmic solute-binding protein precursor	93.8992	34.79	3e-68
Down-regulated	smc00912	sma0745	10 KD chaperonin A	groES2 chaperonin	100	97.96	1e-64
Down-regulated	smc00913	sma0744	60 KD chaperonin A	groEL2 chaperonin	100	99.82	0
Down-regulated	smc03010	sma1561	Chemotaxis response regulator protein-glutamate methylesterase	Chemotaxis response regulator protein-glutamate methylesterase	97.7077	33.05	8e-42
Down-regulated	smc04257	sma2309	Putative gentiobiose%2Csalicin%2Cand cellobiose ABC transporter%2Cpermease component	ABC transporter%2Cpermease%2Clikely transports tagatose	92.6518	33.22	6e-43
Down-regulated	smc01946	sma0576	Putative leucine-specific binding protein precursor	ABC transporter%2Cperiplasmic solute-binding protein	91.3978	46.76	3e-118
Unchanged	smc00034	sma0041	Putative quinone oxidoreductase	zinc dependent oxidoreductase-releated quinone oxidoreductase	95.1952	32.32	9e-37
Unchanged	smc01461	sma2321	putative DNA helicase II	UvrD2 DNA helicase	75.3792	30.06	9e-62
Unchanged	smc04023	smb20960	putative UTP--glucose-1-phosphate uridylyltransferase	UDPglucose pyrophosphorylase	95.9322	68.55	4e-144
Unchanged	smc02252	smb20942	putative UDP-glucose 4-epimerase	UDP glucose 4-epimerase	95.614	45.02	1e-76
Unchanged	smc04208	smb21465	Rhizobiocin secretion protein RspE	Type I secretion membrane fusion protein%2CHlyD family%2Cnecessary for low-molecular-weight succinoglycan biosynthesis	97.7064	47.54	1e-129
Unchanged	smc01953	sma0114	Putative 2-component receiver domain protein	two-component response regulator	83.5938	33.64	5e-15
Unchanged	smc02839	sma0384	Transposase for insertion sequence element ISRm3	TRm3 transposase	100	100	0
Unchanged	smc01195	sma0977	putative TRm24 transposase	TRm24 transposase	100	91.91	2e-75
Unchanged	smc02291	sma0018	Transposase for insertion sequence element ISRm11%2FISRm2011-2	TRm2011-2a transposase	100	100	3e-97
Unchanged	smc02430	sma0475	Putative transposase for ISRm17 protein	TRm17a transposase	100	100	0
Unchanged	smc04330	sma1478	Putative trimethylamine methyltransferase	Trimethylamine methyltransferase	91.0305	37.6	3e-104
Unchanged	smc00271	smb21438	Periplasmic solute-binding protein	TRAP-type transporter%2Cperiplasmic solute-binding protein	94.4615	38.71	2e-71
Unchanged	smc04411	sma2033	Membrane-bound lytic murein transglycosylase	Transglycosylase	94.5055	52.51	1e-82
Unchanged	smc03060	smb20324	Transcriptional regulator	Transcriptional repressor%2Clikely regulates trehalose transport and catabolism	95.5056	47.52	9e-87
Unchanged	smc04134	sma1428	Putative transcription regulator	Transcriptional regulator%2CTetR family	91.5556	50.97	4e-74
Unchanged	smc00095	sma1726	Transcriptional repressor of bet operon%2CTetR family	Transcriptional regulator%2CTetR family	89.6552	33.52	3e-32
Unchanged	smc02172	sma2004	Transcriptional regulator%2CROK family	Transcriptional regulator%2CROK family	95.8435	32	6e-53
Unchanged	smc00058	sma0748	Transcriptional regulator of exopolysaccharide biosynthesis	Transcriptional regulator%2CMucR family	95.8042	54.01	2e-47
Unchanged	smc01817	sma0039	Putative transcription regulator	Transcriptional regulator%2CLysR family	99.6656	52.68	1e-92
Unchanged	smc01968	sma0179	Transcription regulator LysR family	Transcriptional regulator%2CLysR family	84.1499	33.44	3e-41
Unchanged	smc00929	sma0750	putative transcriptional regulator	Transcriptional regulator%2CLysR family	89.2638	30.58	4e-37
Unchanged	smc00766	sma0985	Putative transcription regulator	Transcriptional regulator%2CLysR family	97.2509	39.79	4e-67
Unchanged	smc00370	sma1493	Putative transcription regulator	Transcriptional regulator%2CLysR family	100	44.44	4e-85
Unchanged	smc00283	sma1625	Putative transcription regulator	Transcriptional regulator%2CLysR family	99.6667	85.28	0
Unchanged	smc02429	sma1632	Transcription regulator LysR family	Transcriptional regulator%2CLysR family	97.351	44.56	5e-86
Unchanged	smc01664	sma1736	Putative transcriptional regulator	Transcriptional regulator%2CLysR family	93.5943	40.98	2e-64
Unchanged	smc04163	sma1979	Transcription regulator lysR family	Transcriptional regulator%2CLysR family	79.5302	39.68	1e-40
Unchanged	smc00780	sma1987	putative HTH-type transcriptional regulator%2CLysR family	Transcriptional regulator%2CLysR family	97.9522	31.96	1e-33
Unchanged	smc04401	sma0078	Putative transcription regulator	Transcriptional regulator%2CLacI family	95.9654	41.62	3e-76
Unchanged	smc02035	sma0267	Malate%2FL-lactate dehydrogenase family protein	Transcriptional regulator%2CGntR family	87.9213	32.61	1e-26
Unchanged	smc00674	sma0402	Putative histidine utilization repressor transcription regulator	Transcriptional regulator%2CGntR family	93.1174	40.69	7e-61
Unchanged	smc01974	sma0955	Transcription regulator GntR family	Transcriptional regulator%2CGntR family	90	35.55	2e-32
Unchanged	smc02425	sma1654	Transcription regulator GntR family	Transcriptional regulator%2CGntR family	84.8889	38.22	8e-38
Unchanged	smc04220	sma1056	Putative transcriptional regulator	Transcriptional regulator%2CArsR family	86.6667	63.74	2e-37
Unchanged	smc01945	sma2020	Putative organic hydroperoxide resistance transcriptional regulator	Transcriptional regulator	89.3333	51.49	2e-41
Unchanged	smc01768	smb21317	Transcription regulator MarR family	Transcriptional activator of exopolysaccharide II synthesis%2Cbinding to expA1%2CexpG%2FexpD1 and expE1 promotors%2C%28formerly ExpG%29	85.2941	34.46	2e-21
Unchanged	smc01406	smb20426	Transcription regulator GntR family	Transcription regulator%2CGntR family	98.5169	34.33	5e-73
Unchanged	smc01611	sma1747	Putative ferrichrome-iron receptor precursor protein	TonB-dependent siderophore receptor	100	31.9	1e-89
Unchanged	smc00077	sma0485	putative threonine synthase	ThrC2 threonine synthase	91.6309	38.55	2e-94
Unchanged	smc03879	sma1450	Acetyl-CoA acetyltransferase	Thiolase	98.2188	47.42	1e-102
Unchanged	smc02893	sma0849	putative transcriptional regulator	SyrM transcriptional regulator	93.5065	33.56	1e-26
Unchanged	smc00090	smb21224	Putative sulfate adenylate transferase cysteine biosynthesis protein	Sulfate adenylyltransferase	88.3534	46.05	2e-119
Unchanged	smc02486	smb20493	Short-chain dehydrogenase%2Freductase involved in many carbon source utilization	Short chain alcohol dehydrogenase%2Freductase involved in D-fucose%2Csuccinate%2Cmonomethyl-succinate%2Cleucine and lysine utilization	99.6	38	2e-38
Unchanged	smc01204	smb20214	Short-chain dehydrogenase%2Freductase involved in ribonic-gamma-lactone	Short chain alcohol dehydrogenase%2Freductase	76.5306	31.88	1e-23
Unchanged	smc00733	sma0326	putative short chain dehydrogenase	short chain alcohol dehydrogenase-related dehydrogenase	87.3646	34.69	4e-30
Unchanged	smc01698	sma0339	Putative oxidoreductase	short chain alcohol dehydrogenase-related dehydrogenase	87.1528	44.31	2e-56
Unchanged	smc02037	sma0389	Putative oxidoreductase	short chain alcohol dehydrogenase-related dehydrogenase	98.8281	46.46	1e-64
Unchanged	smc04391	sma1398	Short-chain dehydrogenase%2Freductase	short chain alcohol dehydrogenase-related dehydrogenase	98.4436	40.16	2e-47
Unchanged	smc02713	sma0143	RNA polymerase sigma-E factor %28sigma-24%29	RNA polymerase ECF sigma factor	90.0585	40.51	2e-32
Unchanged	smc00982	sma0751	Putative dioxygenase Rieske 2Fe-2S family protein	Ring-hydroxylating dioxygenase%2Clikely required for utilization of stachydrine	95.4106	54.41	2e-159
Unchanged	smc00511	smb20195	putative D-ribulose-5-phosphate 3-epimerase	Ribulose-phosphate 3-epimerase	92.4779	67.46	2e-95
Unchanged	smc02889	sma2337	Putative MFS permease	RhtX rhizobactin transporter	90.2613	30.1	3e-30
Unchanged	smc02300	sma0785	Putative transposase number 4 for insertion sequence ISRm30	Recombinase	100	100	0
Unchanged	smc02427	sma1652	Putative hydantoin racemase	racemase	97.9253	50.42	8e-70
Unchanged	smc01507	smb20933	Sensor histidine kinase	Putative two-component sensor histidine kinase	64.6707	32.83	2e-50
Unchanged	smc01371	smb20357	DivK cell division response regulator%2Cessential cell cycle regulator	Putative two-component response regulator	88.0597	38.14	8e-27
Unchanged	smc00458	smb20722	Response regulators consisting of a CheY-like receiver domain and a winged-helix DNA-binding domain protein	Putative two-component response regulator	95.9641	41.67	5e-47
Unchanged	smc02140	smb21561	Phosphate regulon transcriptional regulatory protein	Putative two-component response regulator	98.2379	40.89	3e-47
Unchanged	smc05002	smb20306	Hypothetical protein of ISRm2011-2	Putative TRm2011-2 protein	76.3975	100	9e-85
Unchanged	smc03064	smb20099	putative alpha-glucosidase	Putative trehalose synthase	93.2849	32.11	3e-60
Unchanged	smc02762	smb20766	putative transposase	Putative transposase of insertion sequence ISRm22 protein	99.7416	99.48	0
Unchanged	smc02779	smb20777	Putative transposase for insertion sequence ISRm19	Putative transposase of insertion sequence ISRm19 protein	100	100	0
Unchanged	smc03898	smb21234	Transposase for insertion sequence element ISRm1	putative transposase of insertion sequence ISRm1 orfA protein	100	99.07	0
Unchanged	smc01466	smb20421	Putative transposase	Putative Transposase for insertion sequence ISRm21 protein	100	100	0
Unchanged	smc03298	smb20541	Putative transposase number 3 for insertion sequence ISRm26	Putative transposase	97.3929	41.26	3e-128
Unchanged	smc00343	smb20905	Putative transposase	Putative transposase	83.0769	33.14	6e-47
Unchanged	smc03278	smb21083	Putative transposase number 1 for insertion sequence ISRm28	putative transposase	86.8421	36.42	7e-14
Unchanged	smc01552	smb20842	putative transmembrane protein	putative transmembrane protein	100	93.89	0
Unchanged	smc03978	smb20200	putative transketolase	Putative transketolase	97.8788	60	0
Unchanged	smc02460	smb21158	hypothetical protein	Putative transcriptional regulator%2Cprobably of sugar phosphate metabolism protein	86.4865	33.07	3e-38
Unchanged	smc00109	smb21579	putative transcriptional regulator	Putative transcriptional regulator%2CmerR family protein	83.2258	39.23	6e-26
Unchanged	smc01651	smb20683	putative transcriptional regulator	Putative transcriptional regulator%2CLysR family protein	81.457	31.52	3e-24
Unchanged	smc00831	smb21291	putative transcription regulator	Putative transcriptional regulator%2ClysR family protein	96.3087	36.61	7e-58
Unchanged	smc03165	smb20817	Transcription regulator LacI family	Putative transcriptional regulator%2CLacI family protein	98.2609	30.4	1e-37
Unchanged	smc02340	smb21464	Transcription regulator GntR family	Putative transcriptional regulator%2CgntR family protein	96.7213	30.42	4e-18
Unchanged	smc00241	smb21591	Putative transcriptional regulator	Putative transcriptional regulator%2CgntR family protein	92.7711	70.13	4e-107
Unchanged	smc03092	smb21493	Transcription regulator AsnC family	Putative transcriptional regulator%2CasnC family protein	94.4444	44.12	3e-37
Unchanged	smc03843	smb21008	Putative transcription regulator	Putative transcriptional regulator%2CarsR family protein	95.1923	41	8e-22
Unchanged	smc00479	smb20457	Transcription regulator AraC family	Putative transcriptional regulator transcription regulator	97.6331	31.67	3e-41
Unchanged	smc01610	sma1749	Putative transcription regulator	putative transcriptional regulator	98.6395	33.67	3e-47
Unchanged	smc00823	sma5007	hypothetical protein	Putative transcriptional regulator	87.7863	41.74	2e-30
Unchanged	smc00131	smb20021	Transcription regulator AsnC family	Putative transcriptional regulator	91.9753	42.67	7e-35
Unchanged	smc04143	smb20106	Transcription regulator	Putative transcriptional regulator	94.5833	44.93	7e-51
Unchanged	smc02248	smb20162	Transcriptional regulatory protein	putative transcriptional regulator	91.1628	33.67	2e-38
Unchanged	smc03258	smb20323	Transcription regulator GntR family	Putative transcriptional regulator	91.453	33.94	2e-28
Unchanged	smc00679	smb20344	Transcription regulator AraC family	Putative transcriptional regulator	90.7348	42.61	5e-77
Unchanged	smc00829	smb20375	putative transcriptional regulator	Putative transcriptional regulator	78.9091	32.16	5e-26
Unchanged	smc00681	smb20425	putative leucine-responsive regulatory protein	Putative transcriptional regulator	91.5152	38.41	3e-28
Unchanged	smc01092	smb20494	Putative transcriptional regulator	Putative transcriptional regulator	97.0199	37.54	4e-63
Unchanged	smc00037	smb20847	Transcription regulator LysR family	putative transcriptional regulator	96.6887	35.69	2e-49
Unchanged	smc01629	smb21021	Ery operon transcriptional repressor%2CDeoR family	Putative transcriptional regulator	98.1191	31.45	1e-40
Unchanged	smc01110	smb21117	Transcription regulator	Putative transcriptional regulator	97.8417	55.88	8e-50
Unchanged	smc02521	smb21533	Glycerol-3-phosphate regulon repressor	Putative transcriptional regulator	96.4567	33.88	2e-33
Unchanged	smc02381	smb21289	hypothetical protein	Putative transcription regulator%2CHxlR family	78.1955	44.23	3e-27
Unchanged	smc00936	smb20432	putative threonine dehydratase biosynthetic protein	Putative threonine dehydratase%2Cinvolved in ectoine utilization	75.4217	32.38	5e-28
Unchanged	smc01972	smb21529	Putative gamma-glutamylputrescine oxidoreductase	Putative taurine dehydrogenase large subunit	92.2197	31.74	3e-49
Unchanged	smc00085	smb21490	Putative cytochrome oxidase complex biogenesis factor	Putative SUR1-like protein%2Csimilar to Bradyrhizobium japonicum Shb1 protein	86.6397	42.79	5e-49
Unchanged	smc03197	smb21132	Putative molybdenum transport system permease ABC transporter	Putative sulfate uptake ABC transporter%2Cpermease component	75.1073	35.43	6e-23
Unchanged	smc02472	smb20633	Putative transport system permease ABC transporter	Putative sugar uptake ABC transporter permease	93.9103	31.86	8e-41
Unchanged	smc01978	smb20659	Putative sugar transport system permease ABC transporter	Putative sugar uptake ABC transporter permease	96.1415	36.42	9e-49
Unchanged	smc04136	smb20970	Putative amino acid or peptide ABC transporter%2Cpermease component	Putative sugar uptake ABC transporter permease	98.4277	34.07	7e-56
Unchanged	smc02474	smb20661	Putative ATP-binding ABC transporter	Putative sugar uptake ABC transporter ATP-binding protein	100	56.86	6e-139
Unchanged	smc04140	smb21605	Putative amino acid or peptide ABC transporter%2CATP-binding component	Putative sugar uptake ABC transporter ATP-binding protein	99.4444	55.65	7e-138
Unchanged	smc04393	smb21216	Putative dextrin ABC sugar transporter%2CATP-binding component	Putative sugar amine ABC transporter%2CATP-binding protein	99.7297	55.53	3e-132
Unchanged	smc04135	smb20538	Putative amino acid or peptide ABC transporter%2Cperiplasmic solute-binding component	putative sugar ABC transporter	93.911	40.55	1e-97
Unchanged	smc04137	smb20969	Putative amino acid or peptide ABC transporter%2Cpermease component	Putative sugar ABC transporter	90.8475	39.41	5e-61
Unchanged	smc04020	smb20989	putative transmembrane protein	Putative stomatin-like protein	60.061	35.53	2e-38
Unchanged	smc01634	smb20282	Transport system permease	putative spermidine%2Fputrescine ABC transporter%2Cpermease component	96.3235	30.42	7e-28
Unchanged	smc00772	smb20283	putative putrescine transport system permease	putative spermidine%2Fputrescine ABC transporter%2Cpermease component	97.0297	34.78	7e-41
Unchanged	smc00771	smb20281	putative putrescine transport ATP-binding protein	putative spermidine%2Fputrescine ABC transporter ATP-binding protein	94.7507	45.9	2e-100
Unchanged	smc04040	smb21295	putative heat shock protein	Putative small heat shock protein%2Chsp20 family	93.6709	51.63	6e-50
Unchanged	smc02791	smb20037	putative shikimate 5-dehydrogenase	Putative shikimate 5-dehydrogenase	91.958	32.47	2e-20
Unchanged	smc01798	smb21213	hypothetical protein	Putative serine%2Fthreonine protein phosphatase	73.1707	30.69	7e-09
Unchanged	smc01273	smb20171	Putative S-formylglutathione hydrolase	Putative S-formylglutathione hydrolase	95.8478	51.26	8e-99
Unchanged	smc01613	smb20371	Putative ribose 5-phosphate isomerase B	Putative ribose-5-phosphate isomerase	100	32.89	1e-25
Unchanged	smc01593	smb20219	Two-component response regulator	Putative response regulator	94.0171	37.93	5e-44
Unchanged	smc01198	smb20702	putative transmembrane protein	Putative regulatory protein%2Cpossibly two-component response regulator	98.6139	36.72	2e-88
Unchanged	smc02647	smb21576	Transcriptional regulator	Putative regulatory protein%2CarsR family	86.8613	45.38	2e-27
Unchanged	smc00347	sma0229	Putative regulator of nucleoside diphosphate kinase	Putative regulator of nucleoside diphosphate kinase	94.0741	36.22	5e-25
Unchanged	smc00273	smb21351	Transport protein	Putative pyruvic acid ABC transporter%2Cpermease component	99.284	39.1	4e-78
Unchanged	smc01565	sma0972	2-amino-3-ketobutyrate CoA ligase	Putative pyridoxal-phosphate-dependent aminotransferase	89.1139	30.16	3e-30
Unchanged	smc02775	sma1403	Putative L-fucose dehydrogenase %28D-threo aldose 1-dehydrogenase%29	Putative pyridoxal 4-dehydrogenase	92.3304	46.01	1e-95
Unchanged	smc03279	smb20542	Putative transposase number 2 for insertion sequence ISRm28	Putative protein in ISRm14	91.5254	43.52	3e-31
Unchanged	smc01345	smb20756	putative biotin carboxylase	Putative propionyl-CoA carboxylase alpha chain	98.6637	50.66	1e-144
Unchanged	smc01794	smb21245	Putative polysaccharide export system periplasmic transmembrane protein	Putative polysaccharide export outer membrane protein	75.9162	34.93	4e-20
Unchanged	smc02148	sma0172	Putative polyphosphate kinase 2	Putative polyphosphate kinase 2	83.3333	45.6	8e-77
Unchanged	smc01633	smb20382	Transport system permease	Putative polyamine ABC transporter%2Cpermease component	87.8472	34.51	1e-33
Unchanged	smc00694	smb22004	hypothetical protein	Putative plasmid stabilization system	76	44.74	2e-12
Unchanged	smc02822	sma1562	putative transmembrane protein	Putative pilus assembly protein	96.6361	49.37	5e-86
Unchanged	smc02821	sma1564	putative transmembrane protein	Putative pilus assembly protein	92.2619	45.66	1e-84
Unchanged	smc00006	sma0527	putative phosphoglycerate mutase	Putative phosphoglycerate mutase	81.4433	34.36	2e-10
Unchanged	smc02512	smb20134	Putative permease transmembrane protein	Putative permease	96.5587	48.64	2e-142
Unchanged	smc01869	smb21486	putative MFS permease	Putative permease	98.6239	41.23	1e-102
Unchanged	smc00274	smb20668	3-hydroxyisobutyrate dehydrogenase family protein	Putative oxidoreductase%2C3-hydroxyisobutyrate dehydrogenase family	98.3051	41.92	1e-57
Unchanged	smc00779	smb20097	putative FAD-linked oxidoreductase	putative oxidoreductase protein	97.5728	31.19	1e-63
Unchanged	smc01583	smb20301	hypothetical protein	Putative oxidoreductase	90.1515	44.01	4e-94
Unchanged	smc00264	smb20511	Dehydrogenase	Putative oxidoreductase	97.3783	36.74	2e-41
Unchanged	smc01702	smb20648	Putative oxidoreductase	Putative oxidoreductase	95.122	33.44	9e-40
Unchanged	smc02418	smb21038	Putative allantoin and other purine derivative ABC transporter%2Cperiplasmic solute-binding component	Putative oligopeptide%2Fmurein peptide ABC transporter permease	99.0683	37.81	7e-64
Unchanged	smc02419	smb21039	Putative allantoin and other purine derivative ABC transporter%2Cpermease component	Putative oligopeptide%2Fmurein peptide ABC transporter permease	89.8734	43.66	1e-71
Unchanged	smc03268	smb20111	Peptide transport ATP-binding protein	Putative oligopeptide ABC transporter ATP-binding protein	88.1789	47.47	3e-173
Unchanged	smc04263	smb20069	Putative sodium:alanine symporter family protein	putative Na%2B%2Faminoacid symporter	96.1864	41.68	6e-90
Unchanged	smc02325	smb20713	ATP-binding component of rhamnose transport system	putative myo-inositol ABC transporter%2CATP binding protein	89.8148	44.65	2e-148
Unchanged	smc03168	smb20699	Multidrug resistance efflux system	Putative multidrug resistance efflux protein	89.267	41.69	2e-68
Unchanged	smc00298	smb21002	Putative methionine aminopeptidase	Putative methionine aminopeptidase	88.172	31.17	1e-38
Unchanged	smc01551	smb20843	Putative membrane bound O-acyl transferase	Putative membrane protein involved in D- alanine export	100	97.51	0
Unchanged	smc03111	smb21082	Mannose-6-phosphate isomerase	putative mannose-6-phosphate isomerase%2CGDP-mannose pyrophosphorylase	95.8656	33.07	2e-44
Unchanged	smc01501	smb20749	putative mannitol 2-dehydrogenase	putative mannitol dehydrogenase	98.583	40.16	1e-109
Unchanged	smc02173	smb21302	hypothetical protein	Putative L-fucose mutarotase	100	35.33	6e-21
Unchanged	smc03123	smb20312	Putative transcriptional regulator	putative kinase domain of dihydroxyacetone kinase	95.5556	30.23	3e-33
Unchanged	smc00285	smb20060	Transposase for insertion sequence element ISRm5	putative ISRm5 transposase	100	99.5	0
Unchanged	smc04317	smb21540	ABC transporter%2Cperiplasmic solute-binding component	Putative iron uptake ABC transporter periplasmic solute-binding protein precursor	90.7975	32.9	1e-38
Unchanged	smc01965	smb20363	Spermidine%2Fputrescine ABC transporter ATP-binding subunit	Putative iron ABC transporter ATP-binding protein	95.6522	43.86	8e-93
Unchanged	smc04389	smb20678	Putative hydroxypyruvate reductase	Putative hydroxypyruvate reductase	92.0879	70.41	0
Unchanged	smc00669	smb21165	Histidine ammonia-lyase	Putative histidine ammonia-lyase histidase	86.3727	40.41	3e-79
Unchanged	smc01758	smb21566	60 KD chaperonin B %28GroEL%29 protein	Putative heat shock protein GroEL	100	87.45	0
Unchanged	smc01431	smb20681	putative acetolactate synthase isozyme III large subunit	Putative glyoxylate carboligase	92.5676	33.16	8e-96
Unchanged	smc03924	smb20704	putative glycogen synthase %28starch %5Bbacterial glycogen%5D synthase%29	Putative glycogen synthase	99.375	57.23	0
Unchanged	smc01620	smb20499	Putative erythritol phosphate dehydrogenase	Putative glycerol-3-phosphate dehydrogenase	91.9922	32.08	2e-52
Unchanged	smc00898	smb21555	putative glutathione-regulated potassium-efflux system transmembrane protein	putative glutathione-regulated potassium-efflux system	91.9672	47.92	3e-167
Unchanged	smc00419	smb21586	Putative glutathione synthetase	Putative glutathione synthetase	92.381	34.08	1e-42
Unchanged	smc02042	smb20857	Putative glucose-6-phosphate isomerase 1	Putative glucose-6-phosphate isomerase	96.729	57.97	8e-90
Unchanged	smc03814	smb20929	Putative sugar transport system permease	Putative galactoside ABC transporter%2Cpermease component	94.6269	48.43	4e-84
Unchanged	smc03813	smb20931	Putative periplasmic binding ABC transporter	Putative galactoside ABC transporter%2Cperiplasmic solute-binding protein	93.1751	36.99	2e-65
Unchanged	smc03815	smb20930	Putative ATP binding ABC transporter	Putative galactoside ABC transporter%2CATP-binding protein	91.7603	68.98	1e-118
Unchanged	smc02016	smb20820	Putative ferredoxin reductase	Putative ferredoxin reductase	96.6667	44.15	6e-99
Unchanged	smc01993	smb20819	Dioxygenase ferredoxin	Putative ferredoxin of the Rieseke type	92.6606	54.46	9e-42
Unchanged	smc02487	smb21143	putative dihydrolipoamide dehydrogenase %28E3 component of 2-oxoglutarate dehydrogenase complex%29 transmembrane protein	Putative FAD-dependent pyridine nucleotide-disulfide oxidoreductase%2Csimilar to mercuric reductases protein	96.5812	30.43	1e-61
Unchanged	smc00956	smb20689	putative exodeoxyribonuclease III	putative exodeoxyribonuclease III	97.3485	62.65	7e-114
Unchanged	smc01669	smb21633	Enoyl-CoA hydratase%2Fisomerase family protein	Putative enoyl-CoA hydratase	99.6198	36.47	5e-35
Unchanged	smc02161	smb20071	MFS permease involved in chloramphenicol resistance	Putative efflux protein	90.7543	37.2	1e-69
Unchanged	smc01836	sma2151	Putative DNA-binding protein	putative DNA-binding protein	98.0952	53.4	2e-41
Unchanged	smc02375	smb21448	hypothetical protein	Putative DNA polymerase related protein	64.3357	30.3	3e-13
Unchanged	smc03959	smb20685	putative ATP-dependent DNA ligase	Putative DNA ligase	98.1503	40.88	0
Unchanged	smc01642	smb21215	ABC transporter%2Cperiplasmic solute-binding protein%2Cmediates the uptake of proline betaine at both high and low osmolarities	Putative dipeptide uptake ABC transporter periplasmic solute-binding protein precursor	96.7391	57.38	0
Unchanged	smc04144	smb20115	Putative dihydroxy-acid dehydratase	Putative dihydroxy-acid dehydratase	98.2578	62.68	0
Unchanged	smc02452	smb20854	Sugar transport system permease	putative deoxyribose ABC transporter%2Cpermease component	93.5385	67.96	7e-143
Unchanged	smc00985	sma0244	4-phospho-D-erythronate dehydrogenase	Putative dehydrogenase%2CFAD-dependent	86.8952	43.39	4e-117
Unchanged	smc03102	smb20132	Putative carbon monoxide dehydrogenase large subunit transmembrane protein	putative dehydrogenase	99.1037	31.63	8e-99
Unchanged	smc03265	smb20267	D-amino acid dehydrogenase	Putative D-amino acid dehydrogenase	94.8718	42.26	2e-105
Unchanged	smc01985	smb21489	Cytochrome c oxidase subunit III	Putative cytochrome o ubiquinol oxidase chain III	81.6667	31.63	1e-24
Unchanged	smc00010	smb21488	Putative cytochrome C oxidase polypeptide I transmembrane protein	Putative cytochrome o ubiquinol oxidase chain I	95.0178	39.89	6e-125
Unchanged	smc03003	smb20489	Sugar kinase	putative carbohydrate kinase	85.2814	31.94	1e-49
Unchanged	smc01954	smb21079	Transcription regulator Crp%2FFnr family	Putative cAMP binding transcription regulator%2CCRP family	87.9828	30.48	3e-21
Unchanged	smc03108	smb21229	Calcium-binding protein	Putative calcium-binding exported protein	97.2222	73.51	0
Unchanged	smc04240	smb21112	hypothetical protein	Putative bifunctional enzyme 2-hydroxyhepta-2%2C4-diene-1%2C7-dioatesomerase 5-carboxymethyl-2-oxo-hex-3-ene-1%2C7-dioatedecarboxylase	86.4035	33.17	4e-28
Unchanged	smc00522	smb20880	Putative ATP-dependent RNA helicase	Putative ATP-dependent RNA helicase	75.1503	44.21	1e-100
Unchanged	smc00725	smb21094	putative argininosuccinate lyase asal protein	putative argininosuccinate lyase	96.3597	41.56	3e-119
Unchanged	smc04388	smb20423	putative omega-amino acid--pyruvate aminotransferase	Putative aminotransferase	93.2584	33.8	5e-71
Unchanged	smc00140	smb20706	Putative amino-acid binding periplasmic protein	Putative amino acid uptake ABC transporter periplasmic solute-binding protein precursor	88.8462	53.65	8e-86
Unchanged	smc03864	smb20976	Putative amino acid-binding periplasmic %28signal peptide%29 ABC transporter	Putative amino acid uptake ABC transporter periplasmic solute-binding protein precursor	92.1933	32.67	3e-37
Unchanged	smc02378	smb21572	Putative glycine betaine ABC transporter%2Cperiplasmic substrate-binding component	Putative amino acid uptake ABC transporter periplasmic solute-binding protein precursor	100	72.67	0
Unchanged	smc02256	smb21279	Putative hippurate hydrolase	Putative amidohydrolase%2Csimilar to hippurate hydrolase	98.2188	46.91	1e-111
Unchanged	smc02868	smb21497	Putative multidrug efflux system	Putative acriflavin resistance protein	91.4005	36.07	8e-56
Unchanged	smc01095	smb21498	putative multidrug-efflux system transmembrane protein	Putative acriflavin resistance protein	99.4345	44.67	0
Unchanged	smc00906	smb21092	Putative acetyltransferase	Putative acetyltransferase	67.2956	30.84	7e-11
Unchanged	smc00786	smb20476	Oligopeptide ABC transporter%2Cperiplasmic solute-binding component	Putative ABC transporter periplasmic dipeptide-binding protein	87.0056	36.54	5e-78
Unchanged	smc04125	smb20125	ABC transporter%2Cpermease	Putative ABC transporter of tri and tetrapeptides%2Cpermease component	95.0464	39.09	9e-53
Unchanged	smc04127	smb20124	ABC transporter%2CATP-binding protein	Putative ABC transporter of tri and tetrapeptides%2CATP-binding protein	96.4775	45.95	9e-142
Unchanged	smc02034	smb20692	Short-chain dehydrogenase%2Freductase involved in ribonic-gamma-lactone utilization	Putative 5-keto-D-gluconate 5-reductase	97.2763	41.67	5e-43
Unchanged	smc02138	smb21186	Acetylornithine aminotransferase	Putative 4-aminobutyrate aminotransferase	91.7293	36.34	2e-63
Unchanged	smc02062	smb20088	L-isoaspartyl protein carboxyl O-methyltransferase %28PCMT%29%2Cincreased transcription during biotin limitation	Protein-L-isoaspartate O-methyltransferase	87.0968	31.41	5e-27
Unchanged	smc00971	sma0352	putative pirin-related protein	Pirin-like protein	93.8111	46.05	1e-83
Unchanged	smc04111	sma0163	Pilus assembly protein	PilQ2 pilus assembly protein	85.7143	30.09	2e-47
Unchanged	smc04114	sma1570	Putative pilin subunit	PilA2 pilus assembly protein	83.3333	60	1e-13
Unchanged	smc04042	sma0483	Inositol-1-monophosphatase family protein	Phosphatase	98.3819	36.69	8e-54
Unchanged	smc04179	sma1916	Putative transmembrane protein	Permease	99.6616	56.44	0
Unchanged	smc00117	sma1894	putative peptide methionine sulfoxide reductase	Peptide methionine sulfoxide reductase	90.3704	58.54	2e-46
Unchanged	smc02885	sma1896	putative peptide methionine sulfoxide reductase	Peptide methionine sulfoxide reductase	71.4286	40	1e-34
Unchanged	smc01860	sma2295	putative peptidoglycan synthetase	Penicillin-binding protein	71.8213	45.37	4e-120
Unchanged	smc00981	sma0752	Putative ferredoxin protein	oxidoreductase%2Clikely required for utilization of stachydrine	97.2678	49.16	2e-120
Unchanged	smc00101	sma1410	Putative 2%2C5-diketo-D-gluconic acid reductase B	Oxidoreductase	94.5455	41.22	4e-69
Unchanged	smc04056	sma2077	Putative oxidoreductase	Oxidoreductase	94.186	37.24	9e-57
Unchanged	smc04049	sma2103	Sulfite oxidase	oxidoreductase	87.218	30.9	8e-41
Unchanged	smc04151	sma2117	Putative dioxygenase beta subunit	oxidoreductase	97.8193	35.96	3e-53
Unchanged	smc02281	sma1037	hypothetical protein	outer membrane protein	92.5156	84.27	0
Unchanged	smc00040	sma2389	Putative organic hydroperoxide resistance protein	OsmC-like protein	98.5714	49.28	8e-38
Unchanged	smc01927	sma1535	putative NADH dehydrogenase I chain N transmembrane protein	NuoN2 NADH:quinone oxidoreductase subunit N 2	91.6667	43.31	1e-107
Unchanged	smc01926	sma1536	putative NADH dehydrogenase I chain M transmembrane protein	NuoM2 NADH:quinone oxidoreductase subunit M 2	96.4215	49.18	3e-147
Unchanged	smc01924	sma1544	putative NADH dehydrogenase I chain K transmembrane protein	NuoK2 NADH:quinone oxidoreductase subunit K 2	85.4369	47.73	8e-25
Unchanged	smc01923	sma1545	putative NADH dehydrogenase I chain J transmembrane protein	NuoJ2 NADH:quinone oxidoreductase subunit J 2	81.3725	36.99	5e-21
Unchanged	smc01921	sma1516	putative NADH dehydrogenase I chain H transmembrane protein	NuoH2 NADH-quinone oxidoreductase subunit H 2	88.1844	42.54	1e-70
Unchanged	smc01918	sma1525	NADH-quinone oxidoreductase subunit F 1	NuoF2 NADH:quinone oxidoreductase subunit F2	88.9401	49.1	4e-127
Unchanged	smc01915	sma1529	putative NADH-quinone oxidoreductase subunit D 1	NuoD2 NADH:quinone oxidoreductase subunit D 2	98.9899	48.6	1e-128
Unchanged	smc01914	sma1531	NADH dehydrogenase I chain C	NuoC2 NADH:quinone oxidoreductase subunit C2	68.1592	45.65	3e-35
Unchanged	smc01913	sma1532	NADH-ubiqionone oxidoreductase subunit K transmembrane protein	NuoB2 NADH:quinone oxidoreductase subunit B 2	79.1667	54.61	2e-58
Unchanged	smc01912	sma1533	NADH dehydrogenase I chain A	NuoA2 NADH:quinone oxidoreductase subunit A 2	87.6033	46.73	1e-24
Unchanged	smc04145	sma0715	Putative sugar epimerase family protein	Nucleoside-diphosphate-sugar epimerase	77.0115	34.62	1e-19
Unchanged	smc01521	sma0981	Repressor of nitrogen fixation genes%2Cnegatively autoregulated	NtrR2 PIN domain protein	97.0149	57.69	4e-51
Unchanged	smc01829	sma0875	Multidrug resistance protein	NolG efflux transporter	94.2883	31.55	2e-156
Unchanged	smc00091	sma0855	Putative sulfate adenylate transferase subunit 2 cysteine biosynthesis protein	NodP1 ATP-sulfurylase small subunit	93.3754	61.49	6e-137
Unchanged	smc03927	sma0874	Putative nodulation protein	NodN dehydratase	96.9136	64.33	2e-77
Unchanged	smc00231	sma0878	Glucosamine--fructose-6-phosphate aminotransferase protein	NodM Glucosamine--fructose-6-phosphate aminotransferase	100	99.67	0
Unchanged	smc04219	sma0864	Putative ATP-binding ABC transporter	NodI ABC transporter%2CATP-binding protein	97.0779	33.33	2e-40
Unchanged	smc00572	sma0854	putative 3-oxoacyl-acyl-carrier protein reductase	NodG 3-oxoacyl-%28acyl carrier protein%29 reductase	100	79.59	9e-145
Unchanged	smc00574	sma0853	putative 3-oxoacyl-acyl-carrier-protein synthase II	NodE beta ketoacyl ACP synthase	98.8124	40.05	2e-81
Unchanged	smc01227	sma1604	Putative glycerol trinitrate %28GTN%29 reductase	NADH:flavin oxidoreductase %2F NADH oxidase	98.9276	43.2	5e-90
Unchanged	smc01922	sma1519	putative NADH-ubiquinone oxidoreductase chain I	NADH-quinone oxidoreductase subunit I 2	83.5366	36.69	2e-27
Unchanged	smc04397	sma0220	Putative L-sorbosone dehydrogenase%2CNADP dependent protein	NAD-dependent aldehyde dehydrogenase	95.6349	49.07	6e-167
Unchanged	smc02137	sma0695	putative ornithine carbamoyltransferase	ArcB%2Cornithine carbamoyltransferase%2Ccatabolic	98.6799	34.05	2e-55
Unchanged	smc04455	sma2211	Putative acetolactate synthase isozyme II large subunit	Thiamine pyrophosphate-requiring protein	99.635	47.31	3e-171
Unchanged	smc01979	smb20327	Sugar transport system permease	ABC trehalose%2Fmaltose transporter%2Cpermease component	96.7509	35.04	2e-44
Unchanged	smc03985	smb20539	putative adenylate%2Fguanylate cyclase	putative adenylate cyclase	97.0032	57.28	0
Unchanged	smc02316	smb20910	Hypothetical protein	Hypothetical protein	94.1748	80.61	3e-34
Unchanged	smc01820	smb21435	Putative N-carbamyl-L-amino acid amidohydrolase	N-carbamoyl-L-amino-acid hydrolase	97.8365	43.38	3e-108
Unchanged	smc02404	smb20299	Putative dihydrodipicolinate synthase	N-acetylneuraminate lyase	79.2517	30.64	1e-28
Unchanged	smc02282	sma1038	Putative copper-containing oxidoreductase	Multicopper oxidase	100	92.87	0
Unchanged	smc00186	smb20941	Putative ABC transporter ATP-binding transmembrane protein	MsbA-like saccharide exporting ABC transporter protein%2Cconsisting of ATP-binding and permease domains	77.6167	40.08	3e-96
Unchanged	smc02856	sma1905	Putative penicillin-binding protein	MrcB penicillin binding protein B	71.0561	42.15	4e-127
Unchanged	smc01334	sma2294	putative penicillin-binding 1A transmembrane protein	MrcA2 penicillin-binding protein	87.1481	60.22	0
Unchanged	smc03267	smb20384	Putative dipeptidase	Membrane dipeptidase	95.0437	34.15	4e-55
Unchanged	smc00261	sma0150	Putative fatty-acid-CoA ligase	Malonyl-CoA synthetase	93.0783	31.23	3e-71
Unchanged	smc01846	smb21091	Putative hydrolase glycosidase	Lysozyme	85.8238	53.12	3e-89
Unchanged	smc01621	smb20490	Putative L-fuculose phosphate aldolase	L-fuculose-phosphate aldolase	98.1982	45.91	6e-68
Unchanged	smc00873	sma1798	putative KUP system potassium uptake transmembrane protein	Kup2 Potassium uptake protein	99.2101	69.27	0
Unchanged	smc03926	smb21446	putative glycogen debranching enzyme	Isoamylase	91.2387	44.43	3e-164
Unchanged	smc03247	sma2175	Putative integrase%2Frecombinase	Integrase%2Frecombinase	97.4895	37.13	1e-37
Unchanged	smc03994	smb20150	Putative inositol monophosphatase	Inositol-phosphate phosphatase	81.203	40.74	5e-39
Unchanged	smc01952	smb21225	3%27%282%27%29%2C5%27-bisphosphate nucleotidase	Inositol-phosphate phosphatase	98.4496	58.27	8e-98
Unchanged	smc01992	sma0512	D-xylulose reductase	IdnD L-idonate 5-dehydrogenase	98.2659	32.75	3e-48
Unchanged	smc01575	smb21573	Hypothetical protein	hypothetical protein%2Csignal peptide	60.793	51.81	5e-88
Unchanged	smc02887	sma1990	Hypothetical protein	hypothetical protein%2CHicB family	94.4444	50.98	1e-11
Unchanged	smc01930	smb21154	Putative methylmalonyl-CoA epimerase	Hypothetical protein%2Cbleomycin resistance protein family	93.2836	30.16	0.0002
Unchanged	smc00233	smb20153	putative transmembrane protein	Hypothetical protein transmembrane	99.8175	64.17	0
Unchanged	smc01714	sma0089	putative transmembrane protein	hypothetical protein	74.6914	35.2	1e-12
Unchanged	smc04866	sma0210	Hypothetical protein	Hypothetical protein	80.3738	72.09	8e-41
Unchanged	smc02443	sma0280	putative glutaredoxin 3 protein	hypothetical protein	62.766	32.2	0.005
Unchanged	smc00411	sma0323	hypothetical protein	hypothetical protein	76.8421	34.25	5e-08
Unchanged	smc01833	sma0325	hypothetical protein	hypothetical protein	78.5714	30.86	1e-10
Unchanged	smc02860	sma0407	hypothetical protein	hypothetical protein	100	40.28	1e-54
Unchanged	smc02657	sma0433	Hypothetical protein	Hypothetical protein	78.7234	32.43	0.022
Unchanged	smc02160	sma0447	putative permease	hypothetical protein	86.1893	31.47	1e-30
Unchanged	smc01186	sma0450	Hypothetical protein	Hypothetical protein	61.6279	56.6	3e-15
Unchanged	smc00955	sma0599	hypothetical protein	hypothetical protein	94.4976	71.72	0
Unchanged	smc00477	sma0607	hypothetical protein	hypothetical protein	94.6612	35.43	2e-88
Unchanged	smc00506	sma0620	putative transmembrane protein	hypothetical protein	94.052	30.5	5e-21
Unchanged	smc04440	sma0639	Hypothetical protein	hypothetical protein	100	73.91	4e-68
Unchanged	smc04142	sma0717	hypothetical protein	hypothetical protein	95.9184	37.63	3e-45
Unchanged	smc02302	sma0781	Putative transposase number 2 for insertion sequence ISRm30	hypothetical protein	100	100	9e-108
Unchanged	smc02301	sma0783	Putative transposase number 3 for insertion sequence ISRm30	hypothetical protein	74.1667	100	3e-62
Unchanged	smc00514	sma0793	Putative monooxygenase	hypothetical protein	89.7143	31.01	1e-18
Unchanged	smc03789	sma0890	Putative DNA polymerase	hypothetical protein	90.5405	38.03	3e-83
Unchanged	smc02279	sma1033	putative signal peptide protein	hypothetical protein	99.187	58.54	2e-52
Unchanged	smc02280	sma1036	putative transmembrane protein	hypothetical protein	89	74.16	3e-43
Unchanged	smc02284	sma1043	putative signal peptide protein	hypothetical protein	100	74.47	6e-37
Unchanged	smc00276	sma1057	hypothetical protein	hypothetical protein	99.6564	71.03	4e-155
Unchanged	smc02894	sma1153	Hypothetical protein	hypothetical protein	75.2809	33.82	4e-05
Unchanged	smc00302	sma1255	hypothetical protein	hypothetical protein	76.9841	40.21	2e-19
Unchanged	smc02407	sma1264	hypothetical protein	hypothetical protein	65.625	71.43	2e-65
Unchanged	smc00812	sma1358	hypothetical protein	hypothetical protein	89.4366	36.72	6e-19
Unchanged	smc04130	sma1394	hypothetical protein	hypothetical protein	92.7007	47.08	2e-79
Unchanged	smc04132	sma1397	hypothetical protein	hypothetical protein	99.4832	58.81	6e-151
Unchanged	smc00242	sma1507	putative signal peptide protein	hypothetical protein	94.9438	38.94	1e-84
Unchanged	smc04280	sma1579	putative signal peptide protein	hypothetical protein	92.7928	31.1	4e-42
Unchanged	smc04115	sma1580	Hypothetical protein	hypothetical protein	73.1884	35.64	2e-17
Unchanged	smc00282	sma1626	hypothetical protein	hypothetical protein	100	76.47	8e-109
Unchanged	smc02426	sma1653	hypothetical protein	hypothetical protein	95.1923	58.08	2e-84
Unchanged	smc02320	sma1766	putative transmembrane protein	hypothetical protein	80.9524	42.47	0.08
Unchanged	smc02910	sma1814	putative MFS permease	hypothetical protein	95.2813	36.93	5e-90
Unchanged	smc01810	sma1840	hypothetical protein	hypothetical protein	82.3009	50	6e-27
Unchanged	smc04319	sma1919	Putative cold shock protein	Hypothetical protein	73.6842	33.33	0.013
Unchanged	smc02022	sma2049	Transcription regulator LacI family	hypothetical protein	92.1212	38.64	2e-53
Unchanged	smc01405	sma2095	hypothetical protein	hypothetical protein	76.2712	32.03	1e-12
Unchanged	smc04171	sma2111	Hemolysin-type calcium-binding protein	Hypothetical protein	97.9927	37.35	2e-69
Unchanged	smc03796	sma2201	hypothetical protein	hypothetical protein	96.0317	42.98	3e-30
Unchanged	smc07129	sma2249	hypothetical protein	Hypothetical protein	90.6977	69.23	3e-11
Unchanged	smc00062	sma2297	Hypothetical protein	Hypothetical protein	65.8879	66.2	1e-52
Unchanged	smc01911	sma5026	hypothetical protein	hypothetical protein	99.2424	54.2	2e-41
Unchanged	smc04430	sma5028	Putative transposase number 1 for insertion sequence ISRm30	Hypothetical protein	100	100	1e-34
Unchanged	smc01562	sma6043	hypothetical protein	hypothetical protein	81.25	31.65	3e-09
Unchanged	smc02476	sma6070	hypothetical protein	hypothetical protein	65.2174	59.68	4e-22
Unchanged	smc00822	sma6238	hypothetical protein	hypothetical protein	95.9184	39	1e-21
Unchanged	smc01995	sma6501	hypothetical protein	hypothetical protein	65.625	38.1	2e-12
Unchanged	smc03290	sma6509	Hypothetical protein	hypothetical protein	72.9323	92.86	2e-60
Unchanged	smc00500	smb20027	putative transmembrane protein	hypothetical protein	94.2574	38.24	5e-100
Unchanged	smc02239	smb20029	hypothetical protein	hypothetical protein	91.5033	52.14	4e-44
Unchanged	smc04312	smb20062	Hypothetical protein	hypothetical protein	62.3529	45.45	1e-07
Unchanged	smc01813	smb20092	hypothetical protein	hypothetical protein	83.8596	37.35	3e-30
Unchanged	smc00502	smb20114	hypothetical protein	hypothetical protein	70.9821	32.39	1e-17
Unchanged	smc00693	smb20121	hypothetical protein	Hypothetical protein	72.5275	41.18	3e-10
Unchanged	smc02978	smb20133	hypothetical protein	hypothetical protein	97.5543	39.95	5e-69
Unchanged	smc06536	smb20274	hypothetical protein	Hypothetical protein	67.6056	45.83	1e-09
Unchanged	smc00942	smb20293	hypothetical protein	Hypothetical protein	98.75	51.9	1e-16
Unchanged	smc04182	smb20519	putative transmembrane protein	hypothetical protein	96.4286	74.07	4e-51
Unchanged	smc05013	smb20547	Hypothetical protein	Hypothetical protein	62.6866	54.76	2e-11
Unchanged	smc02174	smb20597	putative transmembrane protein	hypothetical protein	96.5517	42.55	6e-24
Unchanged	smc04046	smb20606	hypothetical protein	Hypothetical protein	100	42.28	2e-37
Unchanged	smc02855	smb20705	putative transmembrane protein	hypothetical protein	91.8567	33.57	1e-32
Unchanged	smc00769	smb20754	hypothetical protein	hypothetical protein	98.5106	36.94	7e-84
Unchanged	smc02383	smb20807	putative transmembrane protein	hypothetical protein	98.1818	48.25	1e-144
Unchanged	smc06749	smb20839	hypothetical protein	Hypothetical protein	76.6667	82.61	2e-07
Unchanged	smc02267	smb20994	hypothetical protein	hypothetical protein	90.0662	83.09	3e-82
Unchanged	smc01550	smb21013	hypothetical protein	Hypothetical protein	100	95.48	2e-105
Unchanged	smc03002	smb21108	Putative L-rhamnose mutarotase	hypothetical protein	98.0769	32.41	2e-13
Unchanged	smc01412	smb21116	hypothetical protein	Hypothetical protein	84.6154	35.78	2e-25
Unchanged	smc03937	smb21257	Putative adenylate%2Fguanylate cyclase	Hypothetical protein	95.962	30.12	1e-53
Unchanged	smc01197	smb21378	Hypothetical protein	Hypothetical protein	90.7692	51.26	9e-38
Unchanged	smc00284	smb21400	Hypothetical protein	Hypothetical protein	82.2581	72.55	2e-11
Unchanged	smc04238	smb21470	hypothetical protein	Hypothetical protein	94.8718	44	4e-15
Unchanged	smc00039	smb21516	hypothetical protein	hypothetical protein	98.3471	60.5	5e-95
Unchanged	smc00249	smb21695	Hypothetical protein	Hypothetical protein	100	88.12	2e-64
Unchanged	smc01408	smb22020	hypothetical protein	hypothetical protein	85.5932	42.61	5e-48
Unchanged	smc01545	smb22021	Hypothetical protein	Hypothetical protein	72.0339	42.35	6e-19
Unchanged	smc06657	smb23118	hypothetical protein	hypothetical protein	96.3855	67.5	4e-30
Unchanged	smc02421	sma0551	Putative 5-methylthioadenosine%2FS-adenosylhomocysteine deaminase	hydrolase	85.9155	51.76	3e-142
Unchanged	smc01105	smb21277	Inosine-uridine nucleoside N-ribohydrolase	Hydrolase	92.6752	34.93	3e-32
Unchanged	smc04398	sma1408	Enoyl-CoA hydratase	Hydratase%2Fisomerase	97.6834	51.57	9e-73
Unchanged	smc03972	sma1664	Putative multidrug efflux system transmembrane protein	HlyD-family protein	94.026	34.71	2e-47
Unchanged	smc00710	sma0387	Putative histidinol-phosphate aminotransferase	Histidinol-phosphate aminotransferase	98.0978	32.25	3e-49
Unchanged	smc02307	sma0398	putative histidinol dehydrogenase	HisD2 histidinol dehydrogenase	90.3226	39.55	2e-71
Unchanged	smc01770	sma2135	putative serine hydroxymethyltransferase	GlyA2 serine hydroxymethyltransferase	92.8074	68.25	0
Unchanged	smc04154	sma2141	putative formyltetrahydrofolate deformylase	formyltetrahydrofolate deformylase	94.5946	50.36	7e-100
Unchanged	smc01712	sma0404	Putative L-lactate dehydrogenase %28cytochrome%29 protein	FMN-dependent dehydrogenase	96.063	37.16	2e-81
Unchanged	smc03254	sma1226	Putative antikinase	FixT1 antikinase protein	71.3178	81.52	4e-50
Unchanged	smc00729	sma1391	Putative electron transfer flavoprotein beta-subunit beta-ETF flavoprotein small subunit	EtfB2 electron transport flavoprotein%2Cbeta subunit	100	99.6	8e-176
Unchanged	smc00728	sma1389	Putative electron transfer flavoprotein alpha-subunit alpha-ETF flavoprotein	EtfA2 electron-transport flavoprotein%2Calpha-subunit	100	98.71	0
Unchanged	smc03788	sma0892	Putative error-prone DNA polymerase 3	Error-prone DNA polymerase 3	95.6989	50.46	0
Unchanged	smc02858	sma0116	putative chaperone protein	DnaJ%2FCbpA-type protein	67.5462	30.42	2e-24
Unchanged	smc01373	sma2355	Putative DNA polymerase IV 1	DNA polymerase IV	80.4651	39.83	2e-67
Unchanged	smc01961	sma0374	hypothetical protein	dioxygenase%2Flyase	99.6845	35.02	6e-53
Unchanged	smc01662	smb21534	Putative sarcosine dehydrogenase	Dimethylglycine dehydrogenase	100	51.1	0
Unchanged	smc00884	smb20890	Putative dihydroxy-acid dehydratase	Dihydroxy-acid dehydratase	99.1289	64.97	0
Unchanged	smc02483	smb20019	putative dihydrolipoamide succinyl transferase component of 2-oxoglutarate dehydrogenase complex %28E2%29 protein	Dihydrolipoyllysine-residue succinyltransferase	96.8825	34.54	2e-58
Unchanged	smc00038	sma1548	Diguanylate cyclase%2Fphosphodiesterase	Diguanylate cyclase%2Fphosphodiesterase	93.0052	33.33	1e-106
Unchanged	smc02413	sma2400	Class-III pyridoxal-phosphate-dependent aminotransferase family protein	Diaminobutyrate--2-oxoglutarate aminotransferase involved in rhizobactin biosynthesis	92.2197	33.41	6e-57
Unchanged	smc02017	sma2051	Sterol desaturase family protein	desaturase	99.0964	45.02	6e-99
Unchanged	smc01214	sma1417	Putative zinc-binding dehydrogenase	Dehydrogenase%2CZn-dependent	82.4207	36.55	5e-52
Unchanged	smc00246	sma2383	putative quinone oxidoreductase	Dehydrogenase%2CZn-dependent	99.3846	36.2	4e-54
Unchanged	smc04390	sma1414	L-sorbose dehydrogenase	Dehydrogenase%2CFAD-dependent	95.0998	52.09	0
Unchanged	smc04462	sma0085	Putative 2-hydroxyacid dehydrogenase	dehydrogenase	94.4099	41.69	3e-68
Unchanged	smc01622	sma1347	Oxidoreductase	dehydrogenase	78.8406	35.53	6e-41
Unchanged	smc01663	sma1483	Putative dimethylglycine dehydrogenase	dehydrogenase	99.5092	35.57	7e-168
Unchanged	smc04291	sma1833	Putative L-sorbosone dehydrogenase %28sndh%29 protein	dehydrogenase	91.1765	57.84	8e-155
Unchanged	smc02828	sma1838	NAD-dependent dehydrogenase	dehydrogenase	91.2226	37.63	2e-50
Unchanged	smc04405	sma1846	putative 3-isopropylmalate dehydrogenase	dehydrogenase	85.4054	35.42	1e-44
Unchanged	smc01943	sma2137	D-isomer specific 2-hydroxyacid dehydrogenase family protein	dehydrogenase	98.7692	63.55	6e-145
Unchanged	smc02365	sma1128	putative serine protease	DegP4 protease like protein	71.5667	32.64	8e-50
Unchanged	smc02420	smb20128	Cytosine deaminase and related metal-dependent hydrolase family protein	Deaminase	98.7406	31.1	3e-37
Unchanged	smc02285	sma1046	Putative adenylate cyclase transmembrane protein	CyaE2 adenylate%2Fguanylate cyclase	77.1084	78.12	0
Unchanged	smc01428	sma0738	putative cold shock transcription regulator	CspA6 cold shock protein	100	60.87	1e-24
Unchanged	smc02820	sma1568	Putative pilus assembly protein	CpaF2 pilus assembly protein	91.8367	72.85	0
Unchanged	smc04109	sma1573	Putative pilus assembly protein containing a receiver domain	CpaE2 pilus assembly protein	87.0824	41.43	7e-102
Unchanged	smc04112	sma1576	Putative pilus assembly signal peptide protein	CpaB2 pilus assembly protein	87.3606	36.25	7e-42
Unchanged	smc04113	sma1578	Putative pilus assembly transmembrane protein	CpaA2 prepilin peptidase	78.1609	39.04	3e-21
Unchanged	smc02283	sma1041	Putative copper-containing oxidoreductase signal peptide protein	Copper binding protein	100	81.76	2e-96
Unchanged	smc01944	smb20054	Non-heme chloroperoxidase F %28Chloride peroxidase%2CCPO-F%29	Chloride peroxidase	81.982	58.97	5e-122
Unchanged	smc04128	sma1087	Putative heavy metal transporting ATPase	Cation transport ATPase	66.7564	42.2	5e-111
Unchanged	smc00937	sma1691	putative TRK system potassium uptake transmembrane protein	Cation transport ATPase	100	79.55	0
Unchanged	smc03101	smb21337	Putative carbon monoxide dehydrogenase small subunit	Carbon-monoxide dehydrogenase %28acceptor%29	93.8272	43.71	2e-41
Unchanged	smc00286	smb20838	Calcium-binding protein	Calcium binding protein	97.2452	98.87	0
Unchanged	smc01045	smb20613	putative nitrogen regulation protein	C4-dicarboxylate transport transcriptional regulatory protein	99.7797	35.73	3e-83
Unchanged	smc01047	sma0093	D-alanine aminotransferase	Branched-chain amino acid aminotransferase	98.2578	39.01	7e-51
Unchanged	smc00094	sma1731	Betaine aldehyde dehydrogenase badh oxidoreductase NAD protein	BetB2 betaine aldehyde dehydrogenase	97.9466	63.1	0
Unchanged	smc00047	sma1952	Putative beta-lactamase signal peptide protein	Beta-lactamase	100	54.18	9e-101
Unchanged	smc04047	sma1243	putative pseudoazurin %28blue copper protein%29	Azu1 pseudoazurin	88.4354	50.38	9e-41
Unchanged	smc02268	smb20830	Putative arabinose 5-phosphate isomerase	Arabinose-5-phosphate isomerase	100	94.96	0
Unchanged	smc01870	sma0627	putative aquaporin Z %28bacterial nodulin-like intrinsic%29 transmembrane protein	AqpZ2 aquaporin	99.5614	86.78	3e-129
Unchanged	smc01534	sma1855	Omega-amino acid--pyruvate aminotransferase	Aminotransferase	93.4389	38.26	1e-81
Unchanged	smc03200	sma1869	Amino acid deaminase	amino acid oxidase	96.8539	44.11	1e-99
Unchanged	smc01352	sma1377	Putative glutamyl-tRNA amidotransferase subunit A	Amidase	99.1886	31.12	7e-48
Unchanged	smc00368	sma0563	putative oxidoreductase	aldo%2Fketo reductase	97.2222	49.39	8e-78
Unchanged	smc00680	sma1296	NADP-dependent alcohol dehydrogenase	Alcohol dehydrogenase%2CZn-dependent class III	94.8127	32.93	2e-49
Unchanged	smc01582	sma0263	Putative alcohol dehydrogenase	alcohol dehydrogenase	93.1759	33.51	2e-48
Unchanged	smc01270	sma2113	putative alcohol dehydrogenase class III %2B glutathione-dependent formaldehyde dehydrogenase	AdhC2 glutathione-dependent dehydrogenase	100	96.53	0
Unchanged	smc01533	sma1715	Putative adenine deaminase	Adenine deaminase	99.292	39.38	3e-118
Unchanged	smc04399	sma1409	Putative short chain acyl-CoA transferase	Acyl-CoA transferase	96.4815	71.02	0
Unchanged	smc01639	sma1400	Putative acyl-CoA dehydrogenase	Acyl-CoA dehydrogenase	97.9275	37.01	2e-73
Unchanged	smc00573	smb22009	Acyl carrier protein	Acyl carrier protein %28ACP%29	92.3077	48.61	2e-20
Unchanged	smc01554	smb22007	hypothetical protein	Acyl carrier protein	91.6388	95.99	0
Unchanged	smc03893	smb20430	Putative amino-acid transport system permease ABC transporter	ABC-type ectoine%2Fhydroxyectoine transport system%2Cpermease component	91.7749	41.4	2e-41
Unchanged	smc02869	smb20328	Putative ATP-binding ABC transporter	ABC trehalose%2Fmaltose transporter%2CATP-binding protein	98.8095	59.16	9e-142
Unchanged	smc04295	sma0106	Putative oligopeptide ABC transporter	ABC transporter%2Cpermease%2Clikely involved in transport of lysine%2Cectoine%2Cand asparagine	90.8475	39.93	9e-69
Unchanged	smc01627	sma1339	Putative polyol ABC transporter%2Cpermease component	ABC transporter%2Cpermease%2Cinvolved in amino acid or peptide transport	98.3713	35.06	8e-50
Unchanged	smc02031	smb20352	Ribose transport system permease	ABC transporter%2Cpermease component	90.8309	40.87	2e-50
Unchanged	smc00139	sma0493	Amino acid transport system permease	ABC transporter%2Cpermease	74.9064	34.31	8e-31
Unchanged	smc04316	sma0525	ABC transporter%2Cpermease component	ABC transporter%2Cpermease	74.1888	30.74	2e-38
Unchanged	smc00773	sma0802	putative putrescine transport system permease	ABC transporter%2Cpermease	85.7143	31.06	7e-32
Unchanged	smc03127	sma1437	Putative arginine ABC transporter%2Cpermease component	ABC transporter%2Cpermease	98.3766	41.31	3e-77
Unchanged	smc02379	sma1467	putative glycine betaine ABC transporter%2Cpermease	ABC transporter%2Cpermease	60	34.62	5e-26
Unchanged	smc00243	sma1513	Putative transport system permease ABC transporter	ABC transporter%2Cpermease	96.1538	48.57	2e-100
Unchanged	smc00244	sma1514	Putative transport system permease ABC transporter	ABC transporter%2Cpermease	98.6928	56.44	2e-101
Unchanged	smc01644	sma1863	PrbC ABC transporter permease%2Cmediates the uptake of proline betaine at both high and low osmolarities	ABC transporter%2Cpermease	92	42.41	2e-58
Unchanged	smc01033	sma1995	Esterase	ABC transporter%2Cpermease	94.8357	39.61	2e-38
Unchanged	smc03125	sma2083	Putative arginine ABC transporter%2CATP-binding component	ABC transporter%2Cpermease	91.3947	48.88	9e-80
Unchanged	smc01511	smb20057	Putative hemin transport system permease transmembrane protein	ABC transporter%2Cpermease	77.957	42.27	9e-55
Unchanged	smc04293	sma0104	Putative peptide-binding periplasmic ABC transporter	ABC transporter%2Cperiplasmic solute-binding protein%2Clikely involved in transport of lysine%2Cectoine%2Cand asparagine	87.5465	33.96	4e-66
Unchanged	smc02737	smb20410	Putative choline ABC transporter%2Cperiplasmic solute-binding component	ABC transporter%2Cperiplasmic solute-binding protein%2Cinduced by mannose and dulcitol	93.3962	61.95	1e-136
Unchanged	smc02324	smb21016	ABC transporter%2Cperiplasmic rhamnose binding protein	ABC transporter%2Cperiplasmic solute-binding protein	93.0091	32.17	4e-47
Unchanged	smc02169	smb20904	Putative fructose ABC-type transport system%2CATPase component	ABC transporter%2CATP-binding protein%2Clikely transports mannose%2CL-lyxose%2Cglucose and sorbose	87.7622	41.43	9e-61
Unchanged	smc01510	sma1741	Putative hemin transport system ATP-binding ABC transporter	ABC transporter%2CATP-binding protein%2CFe3%2B-siderophore transport system	98.1203	34.96	2e-41
Unchanged	smc00590	sma0036	Putative ABC transporter ATP-binding protein	ABC transporter%2CATP-binding protein	81.717	35.97	2e-101
Unchanged	smc02423	sma1371	Putative allantoin and other purine derivative ABC transporter%2CATP-binding component	ABC transporter%2CATP-binding protein	90.8257	53.36	4e-103
Unchanged	smc00245	sma1509	Putative ABC transporter ATP-binding protein	ABC transporter%2CATP-binding protein	91.833	50.3	4e-160
Unchanged	smc01608	sma1754	Putative ATP-binding ABC transporter	ABC transporter%2CATP-binding protein	98.8669	44.17	6e-95
Unchanged	smc01645	sma1864	PrbD ABC transporter ATP-binding protein%2Cmediates the uptake of proline betaine at both high and low osmolarities	ABC transporter%2CATP-binding protein	97.6059	48.8	5e-165
Unchanged	smc03126	sma2079	Putative arginine ABC transporter%2CATP-binding component	ABC transporter%2CATP-binding protein	94.2771	46.33	2e-95
Unchanged	smc02358	smb21707	Putative high-affinity branched-chain amino acid transport ATP-binding ABC transporter	ABC transporter%2CATP-binding protein	94.4681	40.81	7e-51
Unchanged	smc04207	smb21466	Rhizobiocin secretion protein	ABC transporter%2CATP-binding component%2Cnecessary for low-molecular-weight succinoglycan biosynthesis	90.1135	53.24	0
Unchanged	smc02836	smb20813	ABC transporter%2CATP-binding and permease components	ABC transporter%2CATP-binding and permease components	98.0033	85.23	0
Unchanged	smc04439	sma1466	Putative ABC-transporter ATP-binding protein	ABC transporter%2CATP binding protein	91.3793	35.91	4e-61
Unchanged	smc01643	sma1862	PrbB ABC transporter permease%2Cmediates the uptake of proline betaine at both high and low osmolarities	ABC transporter permease	83.4688	45.48	3e-86
Unchanged	smc02829	smb21199	Putative taurine%2Cvaline%2Cisoleucine and leucine ABC transporter%2CATP-binding component	ABC transporter of tetrapeptides and some tripeptides%2CATP-binding protein	97.4359	56.74	0
Unchanged	smc00580	smb20146	putative pyridoxal phosphate biosynthetic protein	4-hydroxythreonine-4-phosphate dehydrogenase 2%2C4-%28phosphohydroxy%29-L-threonine dehydrogenase 2%2Cpyridoxal phosphate biosynthetic protein PdxA	95.0292	37.85	4e-59
Unchanged	smc00677	smb20973	Putative aminotransferase	4-aminobutyrate transaminase	97.5418	43.92	0
Unchanged	smc01571	smb20871	Putative oxidoreductase	3-oxoacyl-%5Bacyl-carrier-protein%5D reductase	96.8379	42.28	1e-55
Up-regulated	smc03202	smb20020	putative 2-oxoisovalerate dehydrogenase beta subunit	Pyruvate dehydrogenase %28acetyl-transferring%29	99.1098	41.54	8e-78
Up-regulated	smc01053	smb20987	putative siroheme synthase	Putative uroporphiryn-III C-methyltransferase	68.4536	35.36	3e-50
Up-regulated	smc01506	smb21484	RNA polymerase sigma-E factor %28Sigma-24%29	Putative RNA polymerase sigma-E factor %28sigma-24%29 protein	84.2391	41.29	4e-36
Up-regulated	smc04146	sma1084	Putative phosphoketolase	putative phosphoketolase	96.4504	68.69	0
Up-regulated	smc03117	smb20786	Putative methionine ABC transporter%2Cpermease component	Putative organic acid ABC transporter%2Cpermease component	84.985	31.25	2e-31
Up-regulated	smc03119	smb20784	Putative methionine ABC transporter%2CATP-binding component	Putative organic acid ABC transporter%2CATP-binding protein	98.2833	40.87	3e-49
Up-regulated	smc03120	smb20785	Putative methionine ABC transporter%2CATP-binding component	Putative organic acid ABC transporter%2CATP-binding protein	92.7481	39.75	1e-52
Up-regulated	smc00943	sma0340	Putative flavoprotein	Putative flavoprotein	93.9698	67.91	1e-91
Up-regulated	smc02338	smb20856	Sugar-binding periplasmic protein precursor	Putative deoxyribose ABC transporter%2Cperiplasmic solute-binding protein	93.7695	66.78	1e-140
Up-regulated	smc02337	smb20855	ABC sugar transporter%2Cfused ATP-binding domains	Putative deoxyribose ABC transporter%2CATP-binding protein	100	62.35	0
Up-regulated	smc01981	smb20172	Putative cytochrome C transmembrane protein	Putative cytochrome c	80.4688	47.12	5e-30
Up-regulated	smc02345	smb20571	Putative glycine-betaine and choline ABC transporter%2Cpermease component	Putative amine ABC transporter%2Cpermease component	83.6237	44.17	3e-60
Up-regulated	smc02346	smb20569	Putative glycine-betaine and choline ABC transporter%2CATP-binding component	Putative amine ABC transporter%2CATP-binding protein	81.6547	46.26	1e-65
Up-regulated	smc00086	smb20402	Putative diheme cytochrome C-type signal peptide protein	Putative alcohol dehydrogenase cytochrome c subunit precursor protein	84.5395	39.53	2e-53
Up-regulated	smc00796	smb20084	putative transmembrane protein	Hypothetical protein transmembrane	90.7407	49.06	9e-11
Up-regulated	smc00814	sma0308	putative signal peptide protein	hypothetical protein	96.6463	30.86	2e-38
Up-regulated	smc01723	sma1672	putative transmembrane protein	hypothetical protein	96.0894	45.35	8e-34
Up-regulated	smc02350	smb20194	hypothetical protein	hypothetical protein	88.2051	38.98	2e-32
Up-regulated	smc00254	smb20454	hypothetical protein	hypothetical protein	95.5556	59.23	5e-26
Up-regulated	smc03936	smb21642	Conserved hypothetical signal peptide protein	hypothetical protein	98.7261	39.41	2e-22
Up-regulated	smc00665	smb23140	Hypothetical protein	hypothetical protein	83.871	36.54	1e-07
Up-regulated	smc01505	smb23398	Anti-sigma factor	hypothetical protein	80	34.78	0.005
Up-regulated	smc00097	smb20420	Putative glutathione S-transferase	Glutathione transferase	93.6073	33.98	5e-27
Up-regulated	smc02780	sma0805	putative succinate-semialdehyde dehydrogenase %5BNADP%2B%5D protein	GabD4 succinate-semialdehyde dehdyrogenase	99.1736	63.28	0
Up-regulated	smc03116	smb20496	putative GMC-type oxidoreductase	Choline dehydrogenase	98.8701	63.62	0
Up-regulated	smc00819	smb20007	Catalase	Catalase	96.3563	39.92	2e-112
Up-regulated	smc03133	sma2197	Putative DL-2-aminoadipic acid ABC transporter%2Cpermease component	ABC transporter%2Cpermease	62.8483	37.1	1e-37
Up-regulated	smc03118	smb20604	Putative methionine ABC transporter%2Cpermease component	ABC transporter%2Cpermease	88.8136	36.13	6e-41
Up-regulated	smc03135	sma0083	Putative DL-2-aminoadipic acid ABC transporter%2CATP-binding component	ABC transporter%2CATP-binding protein	98.8048	66.13	5e-124

## Sheet: Legend
Expression Pattern	Indicates if expression of the gene increases (Up-regulated), decreased (Down-regulated), or stays the same (Unchanged) when pSymB is removed from the genome
Chromosomal Gene	The gene located on the chromosome
Putative Functional Homolog	The best scoring putative pSymA or pSymB functional homolog of the chromosomal gene, identified via a Blast-BBH approach as detailed in the methods
Chromosomal Annotation	The annotation of the chromosomal gene
Putative Homolog Annotation	The annotation of the pSymA or pSymB gene
% Aligned	The percentage of the amino acid sequence of the chromosomal gene that was aligned with the pSymA/pSymB gene
% Identify	The percentage of amino acid identity of the aligned region of the chromosomal gene with the pSymA/pSymB gene
E-value	The E-value obtained based on the BLASTp search of the chromosomal proteome against the combined pSymA/pSymB proteome
