# Supplementary material for: Inter-replicon Gene Flow Contributes to Transcriptional Integration in the Sinorhizobium meliloti Multipartite Genome
Source: G3 (Bethesda). 2018 Mar 21;8(5):1711–20. doi: 10.1534/g3.117.300405 (PMC5940162; doi:10.1534/g3.117.300405)
Supplement: Supplementary file 7 [file 1711TableS5.xlsx]

## Sheet: Sheet1
Table S5. Functional analyses of S. meliloti chromosomal genes. *
Category	Description	All chromosomal genes (%)	Genes up-regulated in absence of pSymB (%)	Genes down-regulated in absence of pSymB (%)
Cluster of Orthologous Genes (COG)
P	Inorganic ion transport and metabolism	20.7	33.3 †	32.5
K	Transcription	15.4	27.5 †	13.3
C	Energy production and conversion	15.1	26.7 †	18.1
N	Cell motility	2.2	0.8	37.3 †
T	Signal transduction mechanisms	10.4	17.5	28.9 †
U	Intracellular trafficking, secretion, and vesicular transport	3.8	5.8	10.8 †
Gene Ontology (GO)
44699	single-organism process	32.43	35.29	70.1 †
44763	single-organism cellular process	29.76	32.35	68.7 †
51179	localization	25.15	31.37	62.7 †
40011	locomotion	2.05	0.98	35.8 †
0006935 / 0042330 / 0001539 / 0048870	chemotaxis / taxis / ciliary or bacterial-type flagellar motility / cell motility	2.05	0.98	35.8 v
50896	response to stimulus	15.21	13.73	35.8 †
0009605 / 0042221 / 0000160	response to external stimulus / response to chemical stimulus / phosphorelay signal transduction system	10.76	12.75	32.8 †
0003774 / 0016818 / 0016462 / 0017111	motor activity / hydrolase activity, acting on acid anhydrides, in phosphorus-containing anhydrides / pyrophosphatase activity / nucleoside-triphosphatase activity	13.12	17.65	32.8 †
16817	hydrolase activity, acting on acid anhydrides	13.2	17.65	32.8 †
6928	cellular component movement	1.12	0	31.3 †
43226	organelle	4.22	4.9	29.9 †
0044422 / 0043228 / 0043232 / 0043229	organelle part / non-membrane-bounded organelle / intracellular non-membrane-bounded organelle / intracellular organelle	4.22	4.9	29.9 †
51674	localization of cell	0.85	0	26.9 †
0044463 / 0044461 / 0009425 / 0009288	cell projection part / bacterial-type flagellum part / bacterial-type flagellum basal body / bacterial-type flagellum	0.85	0	25.4 †
42995	cell projection	0.66	0	20.9 †
5198	structural molecule activity	2.79	1.96	20.9 †
4871	signal transducer activity	5.61	10.78	19.4 †
60089	molecular transducer activity	5.61	10.78	19.4 †
0015031 / 0045184	protein transport / establishment of protein localization	3.75	6.86	14.9 †
46903	secretion	2.71	5.88	13.4 †
0051649 / 0032940 / 0009306	establishment of localization in cell / secretion by cell / protein secretion	2.98	6.86	13.4 †
KEGG Pathways
2040	Flagellar assembly	1.9	0	37.9 †
2020	Two-component system	12.2	21.3	34.5 †
2030	Bacterial chemotaxis	4	4.9	22.4 †
5134	Legionellosis	0.9	3.3	8.6 †
5132	Salmonella infection	0.9	1.6	6.9 †
* Chromosomal genes were functionally annotated with the eggNOG database (Huerta-Cepas et al. 2016). Terms with a statistically significant enrichment (corrected p-value ≤ 0.05 based on the binomial probability of detecting at least the observed number of hits, followed by a Holm-Bonferroni sequential correction) in the up-regulated or down-regulated genes relative to all chromosomal genes are sh…
† This value is statistically different from the value for all chromosomal genes. Bonferroni corrections were applied independently to the COG, GO, and KEGG enrichment analyses.
Huerta-Cepas, J., D. Szklarczyk, K. Forslund, H. Cook, D. Heller et al., 2016 eggNOG 4.5: a hierarchical orthology framework with improved functional annotations for eukaryotic, prokaryotic and viral sequences. Nucleic Acids Res. 44: D286–D293.
Supek, F., M. Bošnjak, N. Škunca, and T. Šmuc, 2011 REVIGO summarizes and visualizes long lists of gene ontology terms. PLOS One 6: e21800.
