# Supplementary material for: Inter-replicon Gene Flow Contributes to Transcriptional Integration in the Sinorhizobium meliloti Multipartite Genome
Source: G3 (Bethesda). 2018 Mar 21;8(5):1711–20. doi: 10.1534/g3.117.300405 (PMC5940162; doi:10.1534/g3.117.300405)
Supplement: Supplementary file 9 [file 1711FileS2.xlsx]

## Sheet: All data
				log2(fold change) vs RmP3499				Adjusted p-value
Gene ID	Gene name	Gene identifier	Protein function	RmP3498	RmP3497	RmP3496	RmP3500	RmP3498	RmP3497	RmP3496	RmP3500
0	smc02793	smc02793	hypothetical protein	0.1354	0.294529	0.512657	0.431017		0.125815	0.000922088	0.00902013
1	smc02792	smc02792	Putative septum formation Maf-like protein	0.0174535	0.10876	0.136597	0.206697		0.712774	0.54489	0.364457
2	aroE1	smc02791	putative shikimate 5-dehydrogenase	0.110462	0.00196415	0.211652	0.134828		0.993593	0.195155	0.469938
3	coaE	smc02790	Dephospho-CoA kinase	0.072287	0.174385	0.297794	0.341514		0.469774	0.128713	0.0781899
4	smc06000	smc06000	N/A	0.014955	-0.0337441	0.036171	-0.209759		0.967975
5	dnaQ	smc02789	putative DNA polymerase III%2Cepsilon chain	-0.0450636	0.314219	0.372537	0.374965	0.939386	0.00245768	0.000128359	8.31578e-05
6	secB	smc02788	putative protein-export	0.0281831	-0.238217	-0.112514	-0.178429	0.949075	0.0105311	0.29712	0.0623756
7	smc06002	smc06002	N/A	-0.0151648	-0.115815	0.223003	-0.0604197		0.873144	0.663461
8	smc02787	smc02787	putative transmembrane protein	0.106162	0.211984	0.292026	0.109204		0.341298	0.116302	0.611983
9	smc02786	smc02786	Import inner membrane translocase subunit TIM44	-0.0887325	0.0409726	0.0893309	-0.0546611	0.792889	0.772154	0.455634	0.650402
10	smc02785	smc02785	Putative lytic murein transglycosylase A	-0.0267554	-0.157192	-0.00325322	-0.0760412	0.966367	0.265019	0.985182	0.63529
11	smc02784	smc02784	Hypothetical protein	0.0787944	-0.095454	0.0723062	0.0935065		0.725536	0.733132	0.673401
12	smc02783	smc02783	Putative HTH-type transcriptional regulator	0.129688	-0.173978	-0.0777166	-0.167309		0.656533	0.813797	0.610533
13	gyrB	smc02782	putative DNA gyrase subunit B	0.0788984	0.432588	0.537486	0.438272	0.759454	4.85466e-08	2.68115e-11	2.74454e-08
14	gyrB	smc06003	N/A
15	gyrB	smc06004	N/A
16	smc02781	smc02781	Putative NADH dehydrogenase%2FNAD	-0.00509754	1.4728	1.63037	1.5899		1.04618e-44	6.46824e-63	3.54966e-57
17	gabD1	smc02780	putative succinate-semialdehyde dehydrogenase %5BNADP%2B%5D protein	0.0419479	4.41563	4.60023	4.61883		0	0	0
18	smc06005	smc06005	N/A	-0.0181949	2.15048	2.45466	2.5615		5.76758e-08	5.11609e-12	1.21269e-13
19	smc02779	smc02779	Putative transposase for insertion sequence ISRm19	-0.042864	-0.124473	-0.212433	-0.177918		0.50485	0.149005	0.269172
20	hpcH	smc02778	2%2C4-dihydroxyhept-2-ene-1%2C7-dioic acid aldolase	0.0229211	0.869483	0.808489	0.855072		1.31723e-06	1.07989e-06	4.77828e-07
21	hpcH	smc02777	Putative HTH-type transcriptional regulator	0.0322377	0.610661	0.686981	0.468699		0.0272013	0.00341093	0.0773269
22	smc06008	smc06008	N/A
23	smc02776	smc02776	Altronate hydrolase%2CUxaA family	0.00776683	0.568842	0.77428	0.608649		8.88656e-06	4.98545e-09	7.94597e-06
24	smc02775	smc02775	Putative L-fucose dehydrogenase %28D-threo aldose 1-dehydrogenase%29	0.0586031	0.497693	0.697735	0.607003		0.00232963	3.2055e-07	5.04651e-05
25	smc02774	smc02774	Putative D-fucose%2Cpyruvic acid or L-fucose ABC transporter%2Cperiplasmic substrate-binding component	0.0665838	0.0830524	0.27536	0.447577	0.926674	0.642604	0.0391116	0.000241067
26	smc02773	smc02773	Putative D-fucose%2Cpyruvic acid or L-fucose ABC transporter%2CATP-binding component	0.0836071	0.355852	0.44485	0.56979		0.0145171	0.000388634	6.33307e-06
27	smc02772	smc02772	Putative D-fucose%2Cpyruvic acid or L-fucose ABC transporter%2Cpermease component	0.100577	0.45124	0.582851	0.63514		0.0124499	9.46636e-05	8.31578e-05
28	smc02771	smc02771	Putative zinc-type alcohol dehydrogenase	0.0149115	0.261916	0.490006	0.607996		0.21842	0.00181945	0.000167612
29	phaZ	smc02770	Intracellular PHB depolymerase	-0.0422871	1.0641	1.06916	0.874449	0.939386	1.8622e-36	1.5761e-25	1.44677e-24
30	phaZ	smc06009	N/A
31	smc02769	smc02769	hypothetical protein	-0.443747	0.897042	0.622189	0.372545	0.000106844	2.00492e-17	2.6256e-06	0.000402739
32	smc02768	smc02768	hypothetical protein	-0.160696	0.733882	0.604813	0.418655		4.57919e-09	3.14102e-06	0.00154311
33	trpF	smc02767	putative N-5%27-phosphoribosylanthranilate isomerase	0.00857652	0.0224057	0.179842	0.0235432		0.928151	0.235722	0.900604
34	trpB	smc02766	putative tryptophan synthase beta chain	0.170171	-0.00458074	0.226049	0.138733	0.255385	0.974798	0.0165749	0.178746
35	trpA	smc02765	putative tryptophan synthase alpha chain	0.150363	-0.0826835	0.177269	0.179395	0.482978	0.574851	0.115679	0.122402
36	accD	smc02764	putative acetyl-coenzyme A carboxylase carboxyl transferase subunit beta protein	0.0934779	-0.0580278	0.0892267	0.0468599	0.74141	0.638828	0.374626	0.67696
37	accD	smc06010	N/A
38	folC	smc02763	putative FolC bifunctional protein includes: folylpolyglutamate synthase and dihydrofolate synthase	0.0983147	-0.0188437	0.0977628	0.0701364	0.739198	0.907461	0.364395	0.554725
39	folC	smc06011	N/A
40	folC	smc06012	N/A	-0.0212174	-0.00792148	0.213491	0.0646975		0.990333	0.563526	0.884885
41	smc02762	smc02762	putative transposase	0.0386069	-0.0674497	-0.0800799	-0.12339
42	trxA	smc02761	putative thioredoxin protein	-0.278075	-0.0423605	-0.290551	-0.383493	0.0148314	0.769984	0.00734526	0.000119741
43	smc02760	smc02760	ATP-dependent nuclease %2F helicase	0.0827044	0.16999	0.3133	0.187127	0.84819	0.237481	0.00580245	0.133318
44	smc06013	smc06013	N/A
45	smc02759	smc02759	Hypothetical protein	0.149677	0.324741	0.463828	0.328441	0.515841	0.00739287	7.52841e-06	0.00342825
46	smc02758	smc02758	Putative nucleotidyl transferase	-0.0480109	0.422372	0.481167	0.370691	0.939386	0.00073927	1.61793e-05	0.00281582
47	smc02757	smc02757	Hypothetical protein	0.0493413	0.710257	0.77402	0.687284	0.939386	8.16203e-10	9.5177e-12	5.74787e-09
48	smc02756	smc02756	Putative sensor histidine kinase	0.0857488	1.00104	1.05021	0.980598	0.758267	5.06937e-34	1.05587e-27	2.84719e-32
49	smc06014	smc06014	N/A	0.0362412	-0.322964	-0.24179	-0.0195384
50	ahcY	smc02755	putative adenosylhomocysteinase	0.14889	-0.446671	-0.365362	-0.19508	0.378229	7.55386e-07	0.00100635	0.0523606
51	smc02754	smc02754	Putative phosphocarrier HPR transmembrane protein	-0.0118969	0.0170865	0.0671211	-0.010324		0.94225	0.684429	0.955082
52	smc02753	smc02753	Putative IIA component of PTS system	0.0154997	0.122115	0.198841	0.128225	0.981189	0.405003	0.147598	0.349683
53	smc06015	smc06015	N/A
54	smc02752	smc02752	Hypothetical protein	0.202317	0.0728868	-0.0806366	0.234796		0.857864	0.792752	0.414174
55	smc07001	smc07001	N/A
56	chvG%2CexoS	smc04446	Signal transduction histidine kinase%2Cregulator of succinoglycan synthesis	-0.0381323	-0.144848	-0.295117	-0.323556	0.9448	0.279604	0.0069609	0.00409429
57	smc07002	smc07002	N/A	-0.105961	0.133304	0.146494	-0.0082756		0.637117	0.500404	0.976518
58	chvI	smc02560	Transcriptional regulatory protein	-0.116867	0.3125	0.255357	0.263398	0.715723	0.00416569	0.0204739	0.0165566
59	chvI	smc06016	N/A
60	pckA	smc02562	Phosphoenolpyruvate carboxykinase	-0.02366	1.27609	1.60051	1.73254		4.60333e-20	6.06435e-35	1.73259e-43
61	smc02563	smc02563	hypothetical protein	-0.0504105	-0.312583	-0.125385	-0.190869		0.327058	0.667923	0.51749
62	smc02564	smc02564	hypothetical protein	-0.024287	0.452749	0.405906	0.486504		0.000622973	0.00115265	6.40272e-05
63	alkB	smc02566	putative DNA repair system specific for alkylated DNA protein	0.00593078	0.52237	0.471762	0.447954		0.0140156	0.00806989	0.020134
64	coaA	smc02567	putative pantothenate kinase	0.086222	0.0881545	0.145246	0.10609	0.853532	0.582203	0.250951	0.449084
65	hisE	smc02568	putative phosphoribosyl-ATP pyrophosphatase	-0.0394039	-0.297378	-0.246011	-0.101553		0.193982	0.216022	0.658389
66	hisE	smc07003	N/A
67	hisF	smc02569	putative imidazole glycerol phosphate synthase subunit HisF	0.132927	-0.198177	-0.0414718	-0.0773133		0.249742	0.80121	0.658389
68	hisA	smc02570	putative phosphoribosylformimino-5-aminoimidazole carboxamide ribotide isomerase	0.112104	-0.213588	-0.0288348	-0.0361538	0.75787	0.176502	0.85688	0.827992
69	hisH	smc02572	putative glutamine amidotransferase	0.163609	-0.137974	-0.0647696	0.0696887		0.52928	0.735636	0.73086
70	hisH	smc02573	putative transmembrane protein	0.0529012	-0.0917044	0.0303425	0.159008		0.742494	0.895402	0.446008
71	hisB	smc02574	putative imidazoleglycerol-phosphate dehydratase	0.105272	-0.0182561	0.00914452	0.013075	0.767551	0.931856	0.959053	0.935818
72	hslV	smc02575	putative heat shock protein	-0.236827	0.0804909	-0.154311	-0.421534		0.724258	0.400543	0.022037
73	hslV	smc02576	putative acetyltransferase protein	-0.25837	-0.0518283	-0.217718	-0.602722		0.838522	0.219232	0.000274443
74	hslU	smc02577	putative heat shock protein	-0.330993	-0.0556704	-0.273891	-0.609424	0.00661326	0.753387	0.0813015	3.96789e-07
75	smc02578	smc02578	hypothetical protein	-0.0383097	0.0540605	0.127781	0.0408804		0.796181	0.420092	0.816447
76	smc02579	smc02579	Putative cytochrome P450 monooxygenase	0.00235761	0.120201	0.248482	0.248355		0.621837	0.160438	0.202415
77	smc02580	smc02580	Putative hydantoinase%2Foxoprolinase family protein	0.0841879	-0.024633	0.181752	0.0603132	0.861281	0.909805	0.171529	0.70694
78	glcB	smc02581	putative malate synthase G	0.106296	0.0711695	0.256015	0.149739	0.717719	0.620205	0.0105569	0.179325
79	glcB	smc06017	N/A
80	glcB	smc06018	N/A	0.0964511	-0.354731	-0.173128	-0.337356		0.413057	0.637861	0.370393
81	smc06019	smc06019	N/A	-0.00844552	-0.0705309	-0.0325385	-0.0681276
82	smc02582	smc02582	hypothetical protein	-0.0948199	-1.18277	-1.21856	-1.0145	0.829043	3.66248e-15	1.05508e-18	7.9484e-13
83	smc06020	smc06020	N/A
84	smc02583	smc02583	hypothetical protein	0.0228509	0.0249138	0.0724393	-0.0123178		0.955316	0.812648	0.97219
85	actR	smc02584	Two component response regulator%2Cessential for acid-tolerance	-0.0516773	0.0297003	0.0166039	-0.0555837	0.939386	0.881382	0.918019	0.723445
86	actS	smc02585	Two component sensor histidine kinase%2Cessential for acid-tolerance	0.060989	0.176139	0.297344	0.38664		0.471567	0.108166	0.0398457
87	helO	smc02586	ATP-dependent helicase	0.0634895	-0.247506	-0.149794	-0.104136		0.158689	0.320534	0.546226
88	helO	smc06021	N/A
89	helO	smc02587	Putative ATP-binding ABC transporter	0.0436687	-0.248961	-0.0708076	-0.175157		0.292379	0.744299	0.423053
90	smc02588	smc02588	Putative permease ABC transporter	0.0551636	0.28597	0.327591	0.183867		0.487685	0.320534	0.627397
91	smc02589	smc02589	hypothetical protein	0.0672744	0.268145	0.376631	0.296611		0.404472	0.136965	0.271657
92	smc06022	smc06022	N/A	-0.0174502	-0.189897	0.00556875	0.035098
93	rRNA-16S	smc02676	16S ribosomal RNA
94	smc02621	smc02621	tRNA-Ile
95	smc02622	smc02622	tRNA-Ala
96	rRNA-23S	smc02668	23S ribosomal RNA
97	rRNA-5S	smc02669	5S ribosomal RNA
98	smc02623	smc02623	tRNA-Met
99	smc06028	smc06028	N/A	-0.015663	-0.159073	-0.253872	-0.125721
100	smc02590	smc02590	hypothetical protein	-0.0299469	0.444908	0.486287	0.420208		0.0295286	0.00784177	0.0264431
101	smc02591	smc02591	hypothetical protein	0.00219044	0.231579	0.449991	0.475504		0.604978	0.170712	0.164704
102	smc02592	smc02592	hypothetical protein%2Csignal peptide	0.109095	0.751613	0.86993	0.829979		0.0167786	0.00164418	0.00409762
103	smc06029	smc06029	N/A
104	smc02593	smc02593	putative transmembrane protein	0.00454496	0.467981	0.492338	0.635012		0.0474728	0.0134214	0.00193625
105	smc06030	smc06030	N/A	0.0202937	0.500163	0.313647	-0.0682073
106	smc02594	smc02594	hypothetical protein	0.0436883	0.282563	0.323185	0.435253		0.47802	0.335778	0.188559
107	metB	smc02595	putative cystathionine gamma-synthase	0.139811	0.246323	0.374713	0.262901		0.563894	0.248198	0.472377
108	smc02596	smc02596	Putative HTH-type transcriptional regulator	0.0591923	0.101544	0.0650501	0.0349337		0.766079	0.808648	0.904114
109	smc04463	smc04463	hypothetical protein	-0.0288504	-0.877805	-0.839915	-0.894002	0.963814	1.23081e-13	5.99405e-14	1.65544e-14
110	smc02600	smc02600	putative transmembrane protein	0.0519558	-0.809712	-0.733379	-0.844172	0.939386	1.91008e-09	8.50768e-10	7.60065e-11
111	smc02602	smc02602	putative transmembrane protein	0.0842395	-0.116261	0.249968	-0.0311948		0.835643	0.504282	0.943589
112	folD1	smc02604	putative bifunctional protein: methylenetetrahydrofolate dehydrogenase%2Cmethenyltetrahydrofolate cyclohydrolase	0.0461467	0.216248	0.199897	0.136595		0.692866	0.660273	0.763585
113	soxG	smc02605	Putative sarcosine oxidase gamma subunit	-0.00560861	0.202672	0.202141	0.0506895		0.742612
114	soxA1	smc02606	Putative sarcosine oxidase alpha subunit transmembrane protein	0.100672	0.497835	0.505704	0.520383		0.112567	0.0729893	0.0645847
115	soxD	smc02607	Sarcosine oxidase delta subunit	0.0355395	-0.130642	0.458943	0.0446542
116	soxB	smc02608	Sarcosine oxidase beta subunit	0.0522689	0.252211	0.186889	0.172737		0.625642	0.67039	0.70694
117	glxA	smc02609	Putative transcription regulator	0.0408941	-0.0853409	-0.00577594	-0.0268489		0.79106	0.982466	0.919894
118	glxB	smc02610	Putative glutamine amidotransferase	0.154478	0.639579	0.856301	0.875494		0.00680364	2.87271e-05	1.60297e-05
119	glxC	smc02611	Putative glutamate synthase alpha subunit	0.111025	0.596315	0.607528	0.589753		0.0084318	0.00231054	0.00407871
120	glxD	smc02612	Putative glutamate synthase%2Ccentral-C domain protein	0.122796	0.390523	0.733972	0.83892		0.0571323	8.25876e-06	3.07512e-07
121	glnT	smc02613	Glutamine synthetase III	-0.00376778	0.0861033	0.134897	0.0882555		0.798556	0.573084	0.746026
122	smc02614	smc02614	hypothetical protein	-0.0498623	-0.221551	-0.278195	-0.175042		0.730505
123	smc02615	smc02615	putative signal peptide protein	-0.077877	0.740078	0.475331	0.46628		0.0416051	0.16677	0.207421
124	smc02616	smc02616	Putative amino acid transporter	0.00441995	0.322789	0.552913	0.695456		0.369822	0.0401284	0.00926043
125	smc06031	smc06031	N/A
126	smc02617	smc02617	hypothetical protein	0.0322378	0.570041	0.665095	0.641319
127	smc02618	smc02618	hypothetical protein	0.0714271	0.657443	0.559006	0.757788		0.256634
128	smc02619	smc02619	hypothetical protein	0.0431785	0.226326	0.330067	0.493568		0.715086		0.274176
129	smc06032	smc06032	N/A
130	smc02620	smc02620	Putative HTH-type transcriptional regulator	-0.0479336	0.073086	0.0843218	0.015285		0.739816	0.632228	0.935818
131	smc06034	smc06034	N/A
132	purU2	smc04154	putative formyltetrahydrofolate deformylase	0.0201007	-0.0240236	-0.0040883	-0.0258884		0.951433	0.988389	0.931439
133	smc04153	smc04153	Putative aminomethyltransferase	0.115509	0.115248	0.24776	0.394112		0.662894	0.198183	0.037851
134	smc04152	smc04152	Hypothetical protein	0.09789	-0.0756334	0.121607	0.34664		0.881382	0.730142	0.291516
135	smc04151	smc04151	Putative dioxygenase beta subunit	0.0544664	0.0626532	0.26245	0.0063911		0.898889	0.393805	0.987668
136	smc04150	smc04150	hypothetical protein	0.0102149	-0.00993921	0.0917627	0.293751		0.982313	0.776533	0.320021
137	smc04149	smc04149	Flavin-containing monooxygenase family protein %2F FMO family protein	0.0588979	-0.104652	-0.0109887	0.188897		0.711417	0.96412	0.385174
138	smc06035	smc06035	N/A
139	smc06036	smc06036	N/A
140	smc06037	smc06037	N/A	0.0106775	0.0365858	0.215856	0.205846
141	smc04148	smc04148	Putative aminomethyltransferase	0.121215	0.340944	0.484672	0.482518		0.174718	0.0126328	0.0188813
142	smc06038	smc06038	N/A
143	smc04147	smc04147	Putative amino-acid permease	0.127881	0.255867	0.366488	0.390539		0.473336	0.178012	0.188782
144	smc06039	smc06039	N/A
145	smc04146	smc04146	Putative phosphoketolase	0.0844865	1.63055	1.28907	1.35815		1.56989e-14	2.77943e-11	9.53309e-15
146	smc06040	smc06040	N/A
147	smc04145	smc04145	Putative sugar epimerase family protein	0.0908157	0.735163	0.658077	0.666708		0.014973	0.0135869	0.0189948
148	ilvD3	smc04144	Putative dihydroxy-acid dehydratase	0.0164743	1.17013	0.762306	0.867063		9.71335e-06	0.00383237	0.00103213
149	smc04143	smc04143	Transcription regulator	0.0710593	0.665496	0.624857	0.628388		0.0004239	0.000186952	0.000411627
150	smc06041	smc06041	N/A	0.048294	0.298187	0.231734	0.291748		0.570373	0.604434	0.512827
151	smc04142	smc04142	hypothetical protein	-0.00419404	0.219006	0.0477622	0.0937383		0.391479	0.847635	0.71127
152	gst9	smc04141	Putative glutathione S-transferase	-0.149139	0.186328	-0.0849268	0.240172		0.58133	0.780824	0.395042
153	gst9	smc04140	Putative amino acid or peptide ABC transporter%2CATP-binding component	0.0752846	0.381227	0.216367	0.656847		0.164547	0.394387	0.00237724
154	smc04139	smc04139	Oxidoreductase	0.103861	0.770655	0.526464	0.574925		0.0104511	0.0669751	0.0602003
155	smc04138	smc04138	Oxidoreductase	0.0518244	0.565094	0.307194	0.550318		0.135135	0.409825	0.100394
156	smc04137	smc04137	Putative amino acid or peptide ABC transporter%2Cpermease component	0.139181	0.54968	0.388203	0.563446		0.0817821	0.184995	0.0510204
157	smc04136	smc04136	Putative amino acid or peptide ABC transporter%2Cpermease component	0.0534955	0.617912	0.324732	0.700862		0.0582039	0.310632	0.0163414
158	smc04135	smc04135	Putative amino acid or peptide ABC transporter%2Cperiplasmic solute-binding component	0.198302	0.600492	0.561699	1.14968		0.0138752	0.00839201	7.99217e-09
159	smc04134	smc04134	Putative transcription regulator	0.00296504	0.676329	0.64784	0.149148		0.0140311	0.00825439	0.65033
160	smc06042	smc06042	N/A
161	smc04133	smc04133	Putative oxidoreductase	0.0465612	0.62197	0.265262	0.290618		0.0409797	0.405221	0.380858
162	smc04132	smc04132	hypothetical protein	-0.0160712	0.452331	0.349001	0.531892		0.278658	0.344314	0.146765
163	smc04131	smc04131	Hypothetical protein	0.0591523	0.410363	0.105678	0.0147403		0.311729	0.80532	0.975612
164	smc04130	smc04130	hypothetical protein	-0.10166	0.0609138	0.246618	0.14193		0.915401	0.501395	0.735284
165	smc04129	smc04129	Putative oxidoreductase	0.0963884	0.570721	0.486656	0.5389		0.0520949	0.0666253	0.046154
166	smc04128	smc04128	Putative heavy metal transporting ATPase	0.0204962	-0.0847747	-0.227175	0.293375		0.815925	0.682367	0.237016
167	smc06043	smc06043	N/A	-0.0109199	-0.0874601	-0.158287	-0.164388
168	smc04127	smc04127	ABC transporter%2CATP-binding protein	0.156871	-0.564959	-0.498234	-0.515224	0.49368	3.48231e-07	1.98993e-06	1.57071e-06
169	smc06044	smc06044	N/A
170	smc04126	smc04126	ABC transporter%2Cpermease	0.152492	-0.345672	-0.298194	-0.242805		0.0256284	0.0290813	0.104388
171	smc04125	smc04125	ABC transporter%2Cpermease	0.182124	-0.309197	-0.226998	-0.317563		0.0803205	0.170197	0.0519613
172	cdd	smc04124	Putative cytidine deaminase	0.145809	-0.405433	-0.335899	-0.247248		0.111864	0.16238	0.290535
173	deoD	smc04123	Putative purine nucleoside phosphorylase	0.0923869	-0.488662	-0.302919	-0.351705		0.0218364	0.130066	0.0793938
174	deoA	smc04122	putative thymidine phosphorylase transmembrane protein	0.185751	-0.367397	-0.318437	-0.292194		0.0583588	0.0644916	0.101706
175	deoA	smc06045	N/A
176	upp	smc04121	putative uracil phosphoribosyltransferase	0.087657	0.35163	0.448341	0.35862	0.820205	0.00147037	1.67739e-05	0.000816593
177	upp	smc06046	N/A
178	add	smc04120	Putative adenosine deaminase	-0.0763214	0.387109	0.330827	0.188365		0.0198643	0.0467379	0.291516
179	deoB	smc04119	putative phosphopentomutase	-0.0531823	0.275213	0.263789	0.236684		0.106036	0.072862	0.1397
180	smc04118	smc04118	hypothetical protein	-0.093583	-0.1928	-0.135871	0.0389807		0.43304	0.566591	0.876843
181	smc04117	smc04117	hypothetical protein	0.0378654	-0.247194	-0.03975	0.124872		0.296501	0.858545	0.56434
182	smc04116	smc04116	Putative transposase	-0.0192243	-0.382582	-0.405664	-0.255465
183	smc04115	smc04115	Hypothetical protein	-0.0697298	0.0273811	0.0493731	0.0253848		0.900587	0.752994	0.884766
184	pilA1	smc04114	Putative pilin subunit	-0.0883568	-0.472216	-0.626953	-0.481466	0.894707	5.48873e-07	2.06009e-06	4.08088e-06
185	cpaA1	smc04113	Putative pilus assembly transmembrane protein	-0.0363284	-0.62869	-0.587642	-0.303046		0.000330416	0.000111613	0.0975167
186	cpaB1	smc04112	Putative pilus assembly signal peptide protein	-0.0431366	-0.230818	-0.231123	-0.103226	0.9448	0.0948622	0.0903259	0.46354
187	cpaC1	smc04111	Pilus assembly protein	-0.0635577	-0.264025	-0.219203	-0.274269	0.926674	0.0658557	0.136591	0.05923
188	cpaD1	smc04110	Pilus assembly protein cpaD	0.0436187	-0.35976	-0.222183	-0.188639		0.045461	0.198678	0.305038
189	cpaE1	smc04109	Putative pilus assembly protein containing a receiver domain	-0.00594803	-0.346115	-0.276586	-0.250801	0.991825	0.0103629	0.0461704	0.0623993
190	cpaF1	smc02820	Putative pilus assembly protein	-0.0053784	-0.380572	-0.341918	-0.317568	0.991825	0.00188193	0.00477823	0.0134759
191	cpaF1	smc06047	N/A
192	smc02821	smc02821	putative transmembrane protein	-0.00270882	-0.227363	-0.386737	-0.152425		0.479482	0.164612	0.596974
193	smc07004	smc07004	N/A	-0.0690041	-0.409939	-0.292285	-0.221312		0.244704	0.334034	0.499315
194	smc02822	smc02822	putative transmembrane protein
195	smc02823	smc02823	Putative transposase	-0.00376398	-0.0586126	0.0688549	-0.207547
196	smc02824	smc02824	putative transmembrane protein	0.0481928	0.00776219	0.0127051	0.112493	0.939386	0.970729	0.93746	0.44301
197	pepA2	smc02825	putative aminopeptidase	0.0972121	0.0822855	0.224349	0.130455	0.78029	0.585342	0.0591004	0.317219
198	smc02826	smc02826	Putative transcription regulator%2CMarR family	0.0315808	-0.00278926	0.0385033	0.0927755		0.992728	0.85688	0.670242
199	smc02827	smc02827	Putative gamma-D-glutamyl-L-diamino acid endopeptidase II	0.0521714	0.0273695	0.21193	0.214237		0.904622	0.123411	0.137047
200	smc07005	smc07005	N/A	-0.100388	-0.0650426	-0.0243619	-0.157201		0.797962	0.9064	0.414417
201	smc02828	smc02828	NAD-dependent dehydrogenase	0.0764085	0.210345	0.296696	0.165178		0.193379	0.0309188	0.281637
202	smc02829	smc02829	Putative taurine%2Cvaline%2Cisoleucine and leucine ABC transporter%2CATP-binding component	-0.0391332	0.318433	0.450846	0.261023	0.9448	0.0103601	0.000186952	0.0427963
203	smc06048	smc06048	N/A
204	smc02830	smc02830	Putative taurine%2Cvaline%2Cisoleucine and leucine ABC transporter%2Cpermease component	-0.0122618	0.414411	0.461301	0.298567	0.98348	0.00215821	0.000407282	0.0413765
205	smc02831	smc02831	Putative taurine%2Cvaline%2Cisoleucine and leucine ABC transporter%2Cpermease component	-0.0657313	0.360211	0.383614	0.23138	0.923069	0.00314141	0.00153788	0.0711485
206	smc06049	smc06049	N/A
207	smc02832	smc02832	Putative taurine%2Cvaline%2Cisoleucine and leucine ABC transporter%2Cperiplasmic solute-binding component	0.0593829	0.544295	0.560715	0.463452	0.926674	1.8201e-06	2.41657e-07	1.94344e-05
208	mepA	smc02833	Putative murein endopeptidase transmembrane protein	0.0204942	0.793163	0.732519	0.670502		2.47266e-10	6.83786e-11	2.09064e-08
209	mgsA	smc02834	putative methylglyoxal synthase	0.112128	-0.526127	-0.764786	-0.8557	0.758267	0.000674577	2.52341e-09	9.13263e-09
210	glk	smc02835	putative glucokinase transmembrane protein	0.0398093	-0.40083	-0.47127	-0.45767	0.9448	0.000581002	4.16037e-06	2.18468e-05
211	smc02836	smc02836	ABC transporter%2CATP-binding and permease components	0.021553	-0.378303	-0.358533	-0.339974	0.970847	0.00039968	0.000236698	0.00100895
212	dapB	smc02837	putative dihydrodipicolinate reductase	0.0482056	-0.265423	-0.0868833	0.0141103	0.939386	0.0654364	0.544124	0.931439
213	gpmA	smc02838	putative phosphoglycerate mutase 1 protein	0.0695397	-0.350908	-0.220362	-0.197424	0.861281	0.000565766	0.0460374	0.0587939
214	smc02937	smc02937	N/A	-0.159787	-0.656694	-0.859759	-0.907818		0.0192587	0.000285928	0.000379344
215	smc02839	smc02839	Transposase for insertion sequence element ISRm3
216	smc02840	smc02840	N/A	0.00281136	0.520666	0.167674	0.0165576		0.376572
217	smc07006	smc07006	N/A	0.0116253	0.484431	0.10594	0.0510638		0.343592
218	smc02841	smc02841	Putative methylated-DNA--protein-cysteine methyltransferase transcription regulator	0.0268626	0.35596	0.611569	0.702423		0.127646	0.000957179	0.000126608
219	smc02842	smc02842	hypothetical protein	0.0295688	0.422267	0.408089	0.507043		0.257512	0.187991	0.10358
220	nth	smc02843	putative endonuclease III	0.113361	0.261569	0.410805	0.422958		0.268506	0.0192567	0.0359994
221	smc02844	smc02844	putative transcriptional regulator	0.0478699	-0.0217788	0.0831485	0.062428		0.959297	0.794396	0.847753
222	smc02845	smc02845	Putative resistance protein	0.0542333	0.092562	0.106606	-0.119715		0.734087	0.635779	0.605983
223	smc02846	smc02846	Putative sugar kinase	0.168015	-0.0526796	0.130294	0.0786189	0.290847	0.72104	0.250951	0.524276
224	smc06053	smc06053	N/A
225	smc02847	smc02847	Hypothetical protein	0.0656482	-0.144495	-0.0167846	0.0425042		0.445617	0.934836	0.818752
226	smc02848	smc02848	hypothetical protein	-0.0278488	-0.0478267	0.0313202	-0.0280895	0.963814	0.748576	0.803631	0.845129
227	smc06054	smc06054	N/A
228	gyaR	smc02849	putative glyoxylate reductase	0.00880382	0.226102	0.3341	0.374502	0.98348	0.0916293	0.0029658	0.00135072
229	polA	smc02850	putative DNA polymerase I	0.192597	0.361365	0.495597	0.475948	0.159334	7.72335e-05	4.45363e-09	4.43602e-08
230	smc06055	smc06055	N/A	0.0096415	0.0344308	0.212842	-0.0729945
231	smc06056	smc06056	N/A	-0.0518596	0.25722	0.09911	0.0315945		0.667099
232	smc02851	smc02851	Putative transcriptional regulator	0.169726	0.925898	0.867286	0.717077		0.000247697	0.000102142	0.00395333
233	smc06057	smc06057	N/A
234	smc06058	smc06058	N/A	0.00925306	0.454056	0.240678	0.464908
235	smc02852	smc02852	Putative peptidase	0.0351984	0.693282	0.722483	0.687053	0.9448	1.56989e-14	1.31411e-15	4.52201e-14
236	smc06059	smc06059	N/A	0.0184609	0.571572	0.624857	0.608923		0.0965581	0.0267243	0.0383743
237	smc02853	smc02853	putative transmembrane protein	-0.0241525	0.0549246	-0.138916	-0.249191	0.970847	0.772182	0.326399	0.0741475
238	smc02854	smc02854	putative signal peptide protein	-0.00787336	0.470417	0.28802	0.146344		0.0431396	0.184529	0.585782
239	smc06060	smc06060	N/A	0.0303523	0.234664	0.351112	-0.0431484
240	smc02855	smc02855	putative transmembrane protein	0.0812724	0.219836	0.223197	-0.0679337		0.42126	0.297145	0.803266
241	smc02856	smc02856	Putative penicillin-binding protein	-0.0515686	-0.231466	-0.277231	-0.208744	0.939386	0.125306	0.0471077	0.123319
242	dnaK	smc02857	Heat shock protein 70 %28HSP70%29 chaperone	-0.0263898	-0.272766	-0.248866	-0.406971	0.950455	0.000541162	0.0148578	1.32792e-07
243	dnaJ	smc02858	putative chaperone protein	-0.0888839	-0.142348	-0.216296	-0.361311	0.768149	0.211562	0.0361413	0.000214152
244	dnaJ	smc06061	N/A
245	smc02859	smc02859	putative transmembrane protein	0.0212164	-0.189714	-0.420269	-0.266612		0.503658	0.0564536	0.274176
246	smc02860	smc02860	hypothetical protein	0.101963	-0.470523	-0.528653	-0.291369		0.0262518	0.00283055	0.147895
247	pit1	smc02861	Phosphate transport transmembrane protein	0.056984	-0.518593	-0.377583	-0.432474	0.939386	9.62402e-05	0.00202805	0.000656192
248	pit1	smc02862	Putative pit accessory protein	0.0605104	-0.599001	-0.455559	-0.50612	0.92435	1.75706e-06	4.77294e-05	2.6339e-05
249	recF	smc02863	DNA repair protein	-0.0724082	-0.595977	-0.548805	-0.684031		0.00123798	0.0011874	5.96993e-05
250	moeB	smc02864	putative Molybdopterin biosynthesis protein	0.0649769	-0.216682	0.25589	0.27777		0.519035	0.236824	0.239359
251	smc02865	smc02865	Putative acetyltransferase	0.156111	-0.0203776	0.0742637	0.00840511		0.954463	0.787086	0.976518
252	smc02866	smc02866	Putative transcriptional regulator	0.117932	0.0903009	0.0932236	-0.0150309	0.738133	0.611717	0.50851	0.929723
253	smc02867	smc02867	Putative multidrug-efflux system transmembrane protein	0.124627	0.116433	0.182829	-0.00875298	0.413333	0.349297	0.0370837	0.941104
254	smc02868	smc02868	Putative multidrug efflux system	0.17932	0.162458	0.236325	0.0954538	0.175262	0.212155	0.00800203	0.366659
255	smc06062	smc06062	N/A
256	smc07007	smc07007	N/A	-0.0748427	-0.0195562	-0.00391905	0.210191		0.973841	0.993213	0.623123
257	smc06063	smc06063	N/A
258	smc02869	smc02869	Putative ATP-binding ABC transporter	0.0248086	-0.0176282	0.0215568	-0.10604		0.948524	0.911473	0.576503
259	smc02870	smc02870	putative oxidoreductase	0.19065	0.202787	0.385262	0.204569		0.369822	0.02316	0.306889
260	smc02871	smc02871	Putative ABC transporter	0.0866735	0.229187	0.352779	0.269575		0.4517	0.143245	0.303736
261	smc06064	smc06064	N/A
262	smc02872	smc02872	putative ABC transporter	0.0764786	0.143777	0.24702	0.0858485		0.636308	0.304922	0.758318
263	smc06065	smc06065	N/A
264	smc02873	smc02873	putative ABC transporter	-0.000328398	-0.266638	-0.0571591	-0.027347	0.999573	0.0103629	0.603337	0.819802
265	smc02874	smc02874	hypothetical protein	0.159039	0.345458	0.566882	0.343607		0.111278	0.00106934	0.0830342
266	smc02875	smc02875	hypothetical protein	0.080046	0.0581666	0.305342	0.320513		0.911205	0.326399	0.322578
267	smc02876	smc02876	putative transcriptional regulator	0.0358461	0.163826	0.341296	0.224878		0.717457	0.285855	0.534824
268	smc02877	smc02877	Putative sugar isomerase	0.118366	0.392704	0.512779	0.358963		0.0626419	0.00315403	0.06703
269	nagA	smc02878	putative N-acetylglucosamine-6-phosphate deacetylase	0.253443	0.568579	0.61345	0.610276		0.00441183	0.000388914	0.000861416
270	smc07008	smc07008	N/A	-0.0665617	0.350501	-0.27957	-0.193276		0.549686
271	cutC	smc02879	Putative copper homeostasis protein	0.0796873	0.37335	0.508282	0.577916		0.115506	0.00889285	0.00361459
272	cutC	smc02880	Putative sugar kinase%2CROK family protein	0.0980373	0.132966	0.25678	0.387197		0.691683	0.277149	0.101706
273	smc02881	smc02881	putative amidase	0.151827	0.0763012	0.288793	0.281694		0.722531	0.0417362	0.0754456
274	smc02882	smc02882	Putative transmembrane protein	-0.279162	0.108033	-0.0853603	-0.433658		0.670109	0.687806	0.0206514
275	smc02883	smc02883	hypothetical protein%2CslyX family	-0.180698	-0.137649	-0.162951	-0.256602		0.570297	0.389688	0.193801
276	smc02884	smc02884	putative membrane lipoprotein	-0.0215077	0.0257543	0.0719179	0.177547	0.969103	0.876174	0.534461	0.0906023
277	msrA1	smc02885	putative peptide methionine sulfoxide reductase	-0.0342266	0.25235	0.209429	0.158213		0.115639	0.163637	0.307745
278	msrA1	smc06066	N/A
279	msrA1	smc07009	N/A
280	smc02886	smc02886	Conserved hypothetical signal peptide protein	-0.0658481	0.1609	0.0256962	-0.10096		0.383438	0.901108	0.573176
281	smc06067	smc06067	N/A	-0.00491021	-0.147022	-0.209904	-0.20955
282	smc02915	smc02915	tRNA-Ser	-0.13999	-0.0781563	-0.214235	-0.190121		0.879092	0.566666	0.617581
283	smc05001	smc05001	Hypothetical protein	-0.0808795	-0.224092	-0.267196	-0.509692		0.430818	0.235394	0.0457701
284	smc02887	smc02887	Hypothetical protein
285	smc02888	smc02888	Putative transcription regulator	0.0488111	0.137074	0.366647	0.334352		0.57484	0.0288279	0.0735127
286	smc02889	smc02889	Putative MFS permease	0.0255707	0.204667	0.123313	-0.0743135		0.742612
287	smc02890	smc02890	putative outer membrane receptor	0.0831117	0.294742	0.191105	0.293895		0.457069	0.581422	0.395546
288	smc06069	smc06069	N/A
289	smc02891	smc02891	Putative oxidoreductase transmembrane protein	0.0929433	0.165627	0.43048	0.237323		0.81196
290	smc06070	smc06070	N/A
291	smc02892	smc02892	Putative transport protein	0.082852	0.446252	0.7819	0.727501		0.4184	0.0635357	0.0886154
292	smc02893	smc02893	putative transcriptional regulator	0.0835403	0.575771	0.511614	0.518695		0.00150833	0.00173684	0.00292431
293	smc02894	smc02894	Hypothetical protein	0.0113443	1.37673	0.826692	0.996847		1.19422e-06	0.00335288	0.000439245
294	smc02895	smc02895	hypothetical protein	0.0304134	-0.265892	-0.163147	-0.257948		0.144976	0.323237	0.117638
295	smc06071	smc06071	N/A
296	ilvE1	smc02896	putative branched-chain amino acid aminotransferase	0.0777755	0.0301795	0.0931899	0.136764	0.820205	0.840003	0.398984	0.206157
297	smc02897	smc02897	Putative cytochrome C transmembrane protein	0.0332029	-0.0200619	0.00322388	-0.0141405	0.9448	0.875042	0.978326	0.895467
298	smc06073	smc06073	N/A
299	kdsB	smc02898	putative 3-deoxy-manno-octulosonate cytidylyltransferase %28CMP-KDO synthetase%29	0.0867407	-0.0653716	0.0751182	0.122631	0.839359	0.710263	0.596354	0.392755
300	pheA	smc02899	Putative prephenate dehydratase	0.0664341	-0.110762	0.0286064	0.0660278	0.901321	0.451841	0.84032	0.63276
301	smc02900	smc02900	hypothetical protein	-0.070211	1.16096	0.821351	0.353046	0.885908	3.42951e-38	3.23428e-20	0.015878
302	smc02901	smc02901	Hypothetical protein	-0.0243313	0.685204	-0.18648	-0.0796215		0.077358	0.678136	0.868597
303	smc02902	smc02902	putative transcriptional regulator	0.155671	0.517007	0.361694	0.360906		0.0268253	0.0884869	0.117291
304	smc02903	smc02903	Putative nudix hydrolase family protein	0.146693	0.705828	0.792355	0.81237		1.10501e-07	2.70518e-11	2.68575e-11
305	smc02904	smc02904	Hypothetical protein	0.0292578	0.666601	0.533327	0.511864		0.000119577	0.00067095	0.00266235
306	ffs	smc06075	N/A	-0.113752	-0.311453	-0.280285	0.00203344		0.55869	0.500981	0.997187
307	dnaX	smc02905	Putative DNA polymerase III subunit TAU protein	0.0992566	0.0710056	0.166914	0.105612	0.74141	0.570373	0.133329	0.355462
308	dnaX	smc06076	N/A
309	dnaX	smc06077	N/A	-0.0278384	-0.30115	-0.347259	-0.579002		0.434735	0.256994	0.0699124
310	smc02906	smc02906	hypothetical protein	0.125659	-0.425017	-0.245768	-0.297961	0.698379	0.00131103	0.0448931	0.0268217
311	smc02907	smc02907	Putative amino acid exporter	-0.00872109	-0.0805512	0.05705	0.0854346	0.984325	0.612993	0.676781	0.527178
312	recR	smc02908	putative recombination protein	0.0380739	0.14642	0.17925	0.140746	0.950455	0.351349	0.225301	0.342479
313	mltB1	smc02909	Membrane-bound lytic murein transglycosylase B	0.0721545	0.234547	0.236164	0.240737	0.894707	0.0976033	0.0543038	0.0568825
314	mltB1	smc06078	N/A
315	mltB1	smc06079	N/A	0.0621806	0.454147	0.301289	0.223259		0.435807
316	smc02910	smc02910	putative MFS permease	0.0347733	0.224394	0.403266	0.403352		0.274274	0.00873809	0.0117563
317	smc07010	smc07010	N/A	0.00961193	3.81e-05	0.068507	-0.0729945
318	smc02911	smc02911	hypothetical protein	0.0151411	-0.200206	-0.237574	-0.145206	0.975059	0.0741564	0.0248042	0.190393
319	nusA	smc02912	putative N utilization substance protein A	0.123924	-0.19584	-0.128707	-0.0668276	0.494044	0.0273026	0.152626	0.511489
320	smc02913	smc02913	Hypothetical protein	0.139438	-0.24166	-0.145183	-0.0895939	0.411006	0.0159238	0.148905	0.404053
321	infB	smc02914	putative translation initiation factor IF-2 protein	0.175548	-0.100835	0.0208542	0.029328	0.165601	0.315921	0.836418	0.766038
322	infB	smc07011	N/A
323	rbfA	smc00320	putative ribosome-binding factor A%2CrRNA processing protein	0.133251	-0.364824	-0.491054	-0.557124		0.0799031	0.0113481	0.00265366
324	rbfA	smc06081	N/A
325	truB	smc00321	putative tRNA pseudouridine synthase B	0.0540759	-0.636175	-0.584937	-0.637174	0.939386	2.99229e-06	2.54706e-06	3.93274e-07
326	smc00322	smc00322	putative sensor histidine kinase	0.0655912	0.026895	0.149281	0.0113024	0.92435	0.892874	0.248187	0.943462
327	rpsO	smc00323	putative 30S ribosomal protein S15	-0.168396	-0.503815	-0.619826	-0.684354	0.195634	3.66359e-12	1.02306e-17	1.57819e-21
328	smc07012	smc07012	N/A	0.0497873	0.0264713	-0.103648	-0.233433		0.967975	0.818721	0.604357
329	pnp	smc00324	putative polyribonucleotide nucleotidyltransferase	0.104978	-0.452954	-0.404299	-0.445235	0.516556	2.49005e-09	4.80756e-08	1.70858e-09
330	pnp	smc06082	N/A
331	rsmC	smc00325	putative ribosomal RNA small subunit methyltransferase C	0.0483092	-0.891335	-0.757243	-0.842267		7.25301e-09	1.03187e-07	3.09441e-09
332	fabI2	smc00326	Putative enoyl-acyl-carrier-protein reductase NADH	0.118769	-0.406696	-0.361897	-0.308652	0.621968	7.60705e-05	0.000287764	0.00208828
333	fabB	smc00327	putative 3-oxoacyl-acyl-carrier-protein synthase I	0.116234	-0.0351459	0.0771624	0.0731556	0.648079	0.798084	0.468636	0.507192
334	fabA	smc00328	putative 3-hydroxydecanoyl-acyl-carrier-protein dehydratase	0.169836	-0.104293	-0.0180723	-0.0400044	0.250988	0.360981	0.880509	0.731135
335	irr	smc00329	Putative iron response regulator	0.0268788	0.175673	0.170125	0.19792	0.966367	0.179642	0.142714	0.0942305
336	irr	smc00330	Putative transmembrane protein	-0.015471	-0.256522	-0.165858	-0.0241182		0.235245	0.371971	0.91773
337	smc06083	smc06083	N/A
338	smc00331	smc00331	putative transmembrane protein	0.0643146	0.040523	0.0827452	0.0552932		0.861432	0.637861	0.766709
339	smc00435	smc00435	tRNA-Ala	-0.0221718	-0.258811	-0.579556	-0.788784		0.661672
340	smc06084	smc06084	N/A	0.00923866	-0.288991	-0.604573	-0.4934		0.673633
341	smc00332	smc00332	Hypothetical protein	-0.197003	-0.725997	-0.820424	-0.869798	0.0777556	3.70941e-21	1.1837e-26	7.93008e-29
342	aroA	smc00333	Putative 3-phosphoshikimate 1-carboxyvinyltransferase	0.323035	-0.167444	0.0733051	0.229794	0.00780695	0.247367	0.60271	0.0529714
343	cmk	smc00334	Putative cytidylate kinase %28CMP kinase%29	0.127087	-0.285404	-0.0543246	-0.0380155		0.125263	0.778414	0.850542
344	rpsA	smc00335	30S ribosomal protein S1	0.0422871	-0.813083	-0.750882	-0.757533	0.929369	1.54685e-27	8.27808e-24	1.27962e-18
345	smc07013	smc07013	N/A	-0.0110868	-0.368299	-0.341425	-0.302314		0.474764	0.439404	0.502466
346	smc00336	smc00336	Hypothetical protein	0.0972593	-0.0986294	0.00230158	0.00894739		0.596981	0.989452	0.959885
347	smc00337	smc00337	Hypothetical protein	0.0294712	0.574306	0.729959	0.881663		0.0942729	0.00822706	0.00145678
348	smc00338	smc00338	hypothetical protein	-0.019326	0.8566	0.988832	0.735095		1.48963e-09	5.59545e-14	1.37237e-07
349	smc00434	smc00434	tRNA-Leu	-0.0542183	-0.462545	-0.613108	-0.553146
350	cyaA	smc00339	Adenylate cyclase 1 protein	-0.0405224	0.250727	0.157708	0.0485912		0.147586	0.313322	0.799535
351	smc00340	smc00340	D-isomer specific 2-hydroxyacid dehydrogenase family protein	0.00427251	0.352217	0.335148	0.269013		0.0376011	0.0234218	0.113327
352	smc00341	smc00341	Hypothetical protein	0.0253859	0.234765	0.197683	0.089156		0.400446	0.381254	0.745175
353	rnd2	smc00342	Putative ribonuclease D	0.156079	0.0253922	0.103823	0.148023		0.917692	0.515981	0.398016
354	smc00343	smc00343	Putative transposase	-0.00934707	-0.164981	-0.523956	-0.482971
355	smc00344	smc00344	hypothetical protein	-0.0257888	-0.00435347	-0.150837	-0.406495		0.993593	0.754255	0.380864
356	smc00345	smc00345	hypothetical protein	-0.0726805	0.336735	0.35788	0.379695		0.241344	0.116341	0.108093
357	smc00346	smc00346	putative transmembrane protein	0.0223425	-0.113605	-0.0457089	-0.307457		0.619751	0.810121	0.0872989
358	rnk1	smc00347	Putative regulator of nucleoside diphosphate kinase	-0.0143813	0.24464	0.373325	0.228559	0.98348	0.081294	0.00870761	0.115075
359	rnk1	smc06086	N/A
360	rnk1	smc06087	N/A
361	smc00348	smc00348	hypothetical protein	0.0477711	-0.308077	-0.19115	-0.38576		0.0952001	0.26282	0.0297597
362	lepA	smc00349	putative GTP-binding protein membrane	0.120317	-0.193549	-0.124717	-0.135577	0.560716	0.0741564	0.256062	0.202739
363	smc00350	smc00350	Putative transport transmembrane protein	0.0970822	0.357624	0.38224	0.279133		0.492144	0.364031	0.539706
364	smc07014	smc07014	N/A
365	smc00351	smc00351	Putative HTH-type transcriptional regulator	0.0999409	0.254901	0.233911	0.19475		0.529677	0.500413	0.593188
366	smc00352	smc00352	Putative acetyltransferase	0.0102651	0.0892617	0.123883	0.10751		0.816269	0.65128	0.72168
367	exoD	smc00353	Putative transmembrane protein	-0.0226162	0.168856	0.129979	0.0807726		0.390622	0.45294	0.677754
368	smc00354	smc00354	Putative outer membrane protein	0.0160835	0.282933	0.373164	0.330062	0.97237	0.00168221	1.86078e-05	0.000188332
369	smc07015	smc07015	N/A	-0.0305029	-0.565553	-0.548909	-0.84814		0.0219268	0.00842647	0.000110952
370	kamA	smc00355	Lysine 2%2C3-aminomutase	0.169955	0.111383	0.284443	0.20572		0.6532	0.098752	0.295991
371	kamA	smc06088	N/A
372	genX	smc00356	Putative lysyl-tRNA synthetase	0.0710997	0.140736	0.213848	0.143806		0.592405	0.286335	0.518374
373	efp	smc00357	putative elongation factor P	-0.0548228	-0.335276	-0.349271	-0.445119	0.92435	0.000526239	0.000558719	2.32856e-06
374	cfa1	smc00358	Putative cyclopropane-fatty-acyl-phospholipid synthase	0.115564	0.344697	0.526223	0.577825	0.718379	0.00324898	6.89701e-07	4.62136e-08
375	cfa1	smc06089	N/A
376	cfa1	smc06090	N/A
377	smc00359	smc00359	putative transmembrane protein	0.105795	-0.0666745	0.277608	0.176414	0.805753	0.79008	0.090529	0.290444
378	smc07016	smc07016	N/A	0.0107544	-0.234697	-0.118612	-0.297517		0.568968	0.731953	0.374425
379	smc00360	smc00360	hypothetical protein	-0.0709533	-0.129781	-0.111645	-0.0937524	0.824008	0.225292	0.364	0.380738
380	smc06091	smc06091	N/A	-0.0150742	-0.0266379	0.281649	-0.184897		0.972567
381	smc00361	smc00361	Putative AB hydrolase superfamily protein	0.153008	0.528746	0.601524	0.54259		0.000138354	1.5633e-06	3.58e-05
382	infC	smc00362	putative translation initiation factor IF-3 protein	-0.0767574	-0.640674	-0.677394	-0.655978	0.765659	1.36641e-16	2.65583e-16	4.91024e-17
383	infC	smc06092	N/A
384	infC	smc07017	N/A
385	infC	smc06094	N/A	-0.0638342	-0.559107	-0.771657	-0.544864		0.143485	0.0156431	0.110736
386	smc06093	smc06093	N/A
387	rpmI	smc00363	putative 50S ribosomal protein L35	-0.0378961	-0.534414	-0.600429	-0.499857	0.939386	5.29629e-11	1.42646e-14	3.26396e-10
388	rplT	smc00364	putative 50S ribosomal protein L20	-0.046356	-0.659759	-0.738976	-0.599944	0.926674	2.02688e-18	6.60312e-23	1.71698e-14
389	rplT	smc06095	N/A
390	pheS	smc00365	putative phenylalanyl-tRNA synthetase alpha chain	0.203411	-0.375048	-0.240844	-0.0852496	0.208797	0.00200304	0.0519467	0.538213
391	pheT	smc00366	putative phenylalanyl-tRNA synthetase beta chain	0.26944	-0.229833	-0.0538395	0.129504	0.0135085	0.0305135	0.652935	0.22198
392	smc00367	smc00367	hypothetical protein	-0.0653518	0.578769	0.209164	0.077492		0.0036356	0.364031	0.740622
393	smc00368	smc00368	putative oxidoreductase	-0.0324732	-0.055985	-0.108027	-0.147718		0.904622	0.740162	0.664899
394	smc00369	smc00369	Putative oxidoreductase	-0.00921848	0.10211	0.0752562	0.00267104		0.837587	0.845538	0.995302
395	smc00370	smc00370	Putative transcription regulator	0.0547839	0.708253	0.84088	0.885777		4.30389e-06	1.46556e-10	7.11735e-10
396	smc00371	smc00371	hypothetical protein	0.0255016	2.72722	2.56227	3.84237		1.25666e-10	2.07272e-31	7.5445e-133
397	smc00372	smc00372	Putative oxidoreductase	0.0803235	0.547546	0.673395	0.344573		0.224305	0.067723	0.426719
398	smc00373	smc00373	Hypothetical protein	-0.00198323	0.467901	0.385932	0.326457		0.0315971	0.0609867	0.139236
399	smc00374	smc00374	Putative oxidoreductase transmembrane protein	-0.0585191	0.741829	0.573658	0.559184		4.79682e-07	0.000115479	0.000129296
400	smc00375	smc00375	putative oxidoreductase	0.0103037	0.240498	0.311793	0.307835	0.98348	0.0869361	0.0081818	0.0122341
401	smc00376	smc00376	Hypothetical protein	0.0176928	0.186812	0.194469	0.0947929		0.519023	0.410878	0.72865
402	smc00377	smc00377	hypothetical protein	0.0570803	0.169748	0.295024	0.320218		0.60734	0.212725	0.195931
403	xseA	smc00378	Putative exodeoxyribonuclease 7 large subunit	0.0918685	0.344714	0.45414	0.366405	0.829043	0.00887504	6.70928e-05	0.00450682
404	xseA	smc00379	Putative NAD%28P%29H dehydrogenase	-0.0096446	0.222656	0.281612	0.257728		0.385707	0.181744	0.261109
405	pecS	smc00380	Transcriptional regulator%2CMarR family	-0.0721353	-0.166721	-0.0621095	-0.108733		0.450442	0.756615	0.603515
406	pecM	smc00381	Transport protein	0.0995253	-0.189445	-0.0188199	-0.174479		0.502159	0.941619	0.472374
407	smc00382	smc00382	putative aminopeptidase	0.127644	0.237166	0.374975	0.437744	0.525708	0.0188162	0.000142546	1.34176e-06
408	gst3	smc00383	Putative glutathione S-transferase	0.0356102	-0.21987	-0.152219	-0.173363		0.441112	0.522374	0.498497
409	gst3	smc00384	Putative transcription regulation protein	-0.0388506	0.0344378	0.0793945	-0.0978332		0.910695	0.708248	0.674369
410	smc00385	smc00385	hypothetical protein	0.0997166	0.282254	0.34023	0.144095		0.154724	0.0363533	0.504367
411	smc07018	smc07018	N/A
412	smc00386	smc00386	hypothetical protein	0.0604467	0.49276	0.38637	0.379269		0.0107604	0.0253535	0.044031
413	smc00387	smc00387	putative aspartate%2Ftyrosine%2Faromatic aminotransferase	0.0832566	0.411799	0.654287	0.62677		0.00346163	2.80568e-08	1.08878e-06
414	smc00388	smc00388	hypothetical protein	0.312401	0.0911786	0.218119	0.364997		0.757437	0.282611	0.0579008
415	smc00389	smc00389	Hypothetical protein	0.145744	-0.115758	0.0469239	-0.0462851		0.795779	0.898997	0.900256
416	smc00390	smc00390	Hypothetical protein	0.0527524	-0.393451	-0.330323	-0.281233		0.115117	0.159667	0.230839
417	smc00391	smc00391	Hypothetical protein	0.00183234	-0.231936	-0.572079	-0.260794
418	smc06096	smc06096	N/A
419	smc00392	smc00392	hypothetical protein	-0.280969	0.188054	-0.305905	-0.346385		0.463488	0.146764	0.130058
420	smc00393	smc00393	Hypothetical protein	-0.127145	-0.142491	-0.319144	-0.456154		0.578196	0.120566	0.0220198
421	guaA	smc00394	putative GMP synthase glutamine-hydrolyzing protein	0.0763084	-0.161234	0.0411883	0.0186426	0.820205	0.144481	0.747621	0.884673
422	guaA	smc06097	N/A
423	pfs	smc00395	Putative MTA%2FSAH nucleosidase P46	0.071136	0.416954	0.426955	0.579648		0.0272013	0.0113533	0.000442972
424	pfs	smc00396	hypothetical protein	0.12575	0.470657	0.578058	0.494686		0.0169125	0.00105191	0.00701829
425	smc00397	smc00397	hypothetical protein	-0.0589332	0.110346	-0.0318251	-0.037082		0.800641	0.929852	0.921683
426	smc00460	smc00460	hypothetical protein	0.154442	0.327053	0.3863	0.158477		0.157852	0.0328739	0.48366
427	corA1	smc00399	putative magnesium and cobalt transport transmembrane protein	0.170707	-0.486363	-0.482564	-0.472328		0.0261066	0.00920551	0.0256261
428	smc00400	smc00400	putative signal peptide protein	0.174492	-0.00239669	0.292045	0.265445		0.993593	0.198095	0.269172
429	smc00401	smc00401	hypothetical protein	0.126746	0.00524094	0.307768	0.309347		0.98698	0.0824076	0.0950984
430	smc00402	smc00402	putative signal peptide protein	0.0646017	-0.337102	-0.0710252	0.0280126	0.861281	0.000801662	0.557727	0.819802
431	smc06098	smc06098	N/A
432	rsmB2	smc00403	Putative ribosomal RNA small subunit methyltransferase B	0.170638	0.244432	0.256357	0.337992	0.309748	0.024806	0.0100859	0.00088111
433	smc00404	smc00404	Hypothetical protein	0.0275937	0.773637	0.707106	0.770992	0.963814	2.68818e-16	1.96431e-14	9.50517e-18
434	smc06099	smc06099	N/A	-0.0307235	-0.35786	-0.483872	-0.31989
435	smc06100	smc06100	N/A	-0.0131673	-0.541923	-0.715921	-0.581072		0.345088
436	smc00405	smc00405	hypothetical protein	0.103233	0.122669	0.181575	0.192798		0.523551	0.222684	0.235393
437	smc00406	smc00406	putative iron-sulfur cluster-binding protein	0.0312804	0.0996341	0.172168	0.00553549		0.625642	0.26447	0.97914
438	gst4	smc00407	Putative glutathione S-transferase	-0.0193685	0.0840567	0.120118	-0.0909337	0.97237	0.626763	0.376033	0.543904
439	uppP	smc00408	Putative undecaprenyl-diphosphatase	0.084476	0.157456	0.163198	0.0264064		0.366533	0.259744	0.887942
440	uppP	smc00409	putative signal peptide protein	-0.215566	-0.76894	-1.31199	-0.911997	0.195634	1.83536e-10	1.62492e-26	5.53048e-16
441	smc00410	smc00410	putative NADH-ubiquinone oxidoreductase	0.130932	-0.0472914	0.0599318	0.101764	0.525708	0.72908	0.586772	0.345871
442	smc00411	smc00411	hypothetical protein	0.0236838	0.0706079	0.112426	0.0840671	0.970847	0.678955	0.400543	0.575378
443	smc06102	smc06102	N/A
444	smc06103	smc06103	N/A
445	smc07019	smc07019	N/A
446	pyrF	smc00412	putative orotidine 5%27-phosphate decarboxylase	0.110147	0.0545748	0.164944	0.0212248	0.746414	0.757484	0.181465	0.892888
447	smc00413	smc00413	Hypothetical protein	0.0588534	0.261356	0.185558	0.0442812	0.926674	0.0302481	0.105187	0.756818
448	pmtA	smc00414	Putative phospholipid N-methyltransferase	-0.0713397	0.499572	0.357029	0.302723	0.839794	1.75017e-08	0.000135322	0.00108339
449	smc06104	smc06104	N/A	-0.00617296	-0.046579	-0.31962	-0.344913
450	dnaN	smc00415	putative DNA polymerase III%2Cbeta chain	-0.012554	0.0977297	0.269487	0.248343	0.9812	0.417877	0.0115476	0.0137742
451	smc00416	smc00416	Putative tetrapyrrole methylase	0.107426	0.119351	0.247252	0.174572		0.572236	0.142714	0.326678
452	smc00418	smc00418	hypothetical protein	-0.00484847	0.0651609	0.263503	0.230706		0.881311	0.337287	0.446008
453	gshB1	smc00419	Putative glutathione synthetase	0.0926224	0.272981	0.325109	0.34124	0.805753	0.0352952	0.00622679	0.00319267
454	smc00420	smc00420	hypothetical protein	0.00114956	0.508985	0.368591	0.382293		0.00108666	0.0101727	0.0122242
455	cysK1	smc00421	putative cysteine synthase A %28O-acetylserine sulfhydrylase A%29 protein	0.238992	1.07369	1.32065	0.942084	0.0937788	5.74706e-25	3.84755e-21	6.26032e-22
456	smc00422	smc00422	Putative amino acid exporter	-0.0162393	0.301584	0.399622	0.427676		0.229948	0.0580544	0.0369572
457	smc06105	smc06105	N/A	0.0152014	0.0622318	-0.0982479	0.0459912
458	smc00423	smc00423	Putative amino acid exporter	0.124259	0.579415	0.750728	0.401018		0.0219501	0.000544979	0.10993
459	smc00424	smc00424	putative transmembrane protein	0.102752	0.277853	0.526804	0.214658		0.44948	0.0641375	0.521141
460	smc00425	smc00425	Putative transcription regulator	0.00347565	-0.484424	-0.461744	-0.38988		0.105116	0.0653404	0.153432
461	dut	smc00461	putative deoxyuridine 5%27-triphosphate nucleotidohydrolase	-0.00475317	-0.413769	-0.248871	-0.166089		0.00804154	0.0815244	0.312315
462	prfC	smc00427	putative peptide chain release factor RF-3 protein	0.149927	-0.380829	-0.315582	-0.34742	0.440859	0.000468756	0.00244744	0.000997685
463	prfC	smc00428	Putative transmembrane protein	0.153612	-0.182103	-0.247053	-0.166339		0.592772	0.353841	0.578109
464	smc00429	smc00429	Putative transcriptional regulator	0.0639646	0.518361	0.516919	0.666643		0.0330331	0.0124165	0.00153964
465	smc00430	smc00430	Putative sugar epimerase family protein	0.0716867	0.485877	0.657248	0.652307		0.0231349	0.00021474	0.000461194
466	smc00431	smc00431	hypothetical protein	0.0406039	0.746261	0.675233	0.624262		0.00197401	0.00249802	0.00514767
467	iolB	smc00432	Putative myo-inositol catabolism protein	0.192795	-0.2231	-0.122217	0.265371		0.36738	0.563631	0.181829
468	iolE	smc00433	Putative myo-inositol catabolism protein	0.278699	-0.331976	-0.125121	0.103691		0.0828851	0.480549	0.58629
469	iolD	smc01166	Putative malonic semialdehyde oxidative decarboxylase	0.301293	-0.0377533	0.114203	0.328302		0.883436	0.529159	0.0397741
470	iolC	smc01165	Putative sugar kinase	0.132605	-0.177351	0.00239144	0.100165		0.413057	0.990219	0.608052
471	iolC	smc06106	N/A
472	iolR	smc01164	Putative transcriptional repressor of myo-inositol transport and catabolism genes	-0.00190442	-0.312401	-0.154341	0.0104644		0.249008	0.512972	0.97067
473	smc01163	smc01163	Putative oxidoreductase	0.189572	0.103267	0.244839	0.413651		0.696126	0.170312	0.01904
474	smc01162	smc01162	Putative glutamine amidotransferase	0.0774944	0.71198	0.674116	0.67362		4.42619e-07	3.73617e-07	4.38461e-07
475	coaBC	smc01161	putative coenzyme A biosynthesis bifunctional protein CoaBC : Phosphopantothenoylcysteine decarboxylase and Phosphopantothenate--cysteine ligase	0.0906733	0.548033	0.661816	0.685503		0.000187973	7.07225e-07	2.56804e-07
476	coaBC	smc06107	N/A
477	smc01160	smc01160	hypothetical protein	-0.0998755	1.28672	0.887265	0.26819		1.72407e-06	0.00305974	0.488038
478	smc01159	smc01159	Putative FAD-dependent pyridine nucleotide-disulfide oxidoreductase	-0.00196727	1.39045	1.11356	0.613605		6.73008e-15	7.81819e-08	0.00431971
479	smc01158	smc01158	hypothetical protein	0.0332187	0.309581	0.248433	0.194225		0.184414	0.248793	0.393299
480	smc06108	smc06108	N/A	0.0609225	0.138772	0.0622542	0.295222		0.856307
481	smc01157	smc01157	Putative %5Bacyl-carrier-protein%5D reductase	0.0683304	-0.0427581	0.0590172	0.261892		0.881382	0.778324	0.141176
482	aarF	smc01156	putative ubiquinone biosynthesis protein	0.0712359	-0.00683165	0.13324	0.145802	0.908893	0.974339	0.378703	0.337546
483	ubiE	smc01155	putative ubiquinone%2Fmenaquinone biosynthesis methyltransferase	0.0219303	0.0693794	0.139134	0.0934212		0.759602	0.376581	0.598033
484	mutM	smc01154	putative formamidopyrimidine-DNA glycosylase	-0.0759591	-0.243018	-0.0792168	-0.144514		0.2298	0.666594	0.431361
485	smc01153	smc01153	putative enoyl CoA hydratase	-0.0261329	0.335235	0.326252	0.318575		0.0521934	0.0370495	0.0491654
486	smc07020	smc07020	N/A	0.0149469	0.392553	0.372753	0.278037		0.377637	0.311821	0.498512
487	rpsT	smc01152	30S ribosomal protein S20	-0.0809486	-0.401314	-0.508763	-0.60373	0.792889	2.30766e-06	2.24306e-10	3.05242e-12
488	dnaA	smc01167	Chromosomal replication initiator	0.198191	-0.323983	-0.0607005	-0.110595	0.111564	0.000461837	0.61052	0.322578
489	dnaA	smc06109	N/A	0.0224662	0.142554	0.199268	0.0807333
490	smc01151	smc01151	hypothetical protein	0.0753183	0.703722	0.732928	0.84082		0.00120412	7.83647e-05	1.22732e-05
491	smc01150	smc01150	hypothetical protein	0.0304759	0.265446	0.44363	0.545317		0.233128	0.00892159	0.00123519
492	smc01149	smc01149	hypothetical protein	0.00118063	0.25449	0.332356	0.3267		0.599212	0.378175	0.409401
493	smc01148	smc01148	Hypothetical protein	0.109091	0.408633	0.229558	0.554683		0.276145	0.504085	0.0729146
494	smc01147	smc01147	Putative oxygen-independent coproporphyrinogen III oxidase	0.0438851	-0.298588	-0.389457	-0.434721		0.125306	0.017137	0.0139646
495	smc01146	smc01146	Nucleoside-triphosphatase	0.268011	-0.302455	-0.291348	-0.284708		0.133706	0.0902565	0.120848
496	smc01145	smc01145	Putative glyoxalase family protein	0.114552	-0.437633	-0.627858	-0.621505		0.0313314	0.000455713	0.000696054
497	rph	smc01144	putative ribonuclease PH protein	0.1253	-0.281328	-0.147837	-0.187476	0.602363	0.0194417	0.174686	0.100394
498	rph	smc06110	N/A
499	hrcA	smc01143	putative heat-inducible transcription repressor protein	-0.0490489	0.246779	0.276958	0.394041	0.939386	0.0748906	0.0403733	0.00102633
500	grpE	smc01142	putative heat shock protein	-0.0114923	-0.286478	-0.372975	-0.435579	0.98348	0.00560494	0.000644413	4.19712e-05
501	grpE	smc06111	N/A
502	ptsN	smc01141	putative nitrogen regulatory IIA protein	-0.0193389	0.116837	0.149826	0.218297	0.970847	0.311401	0.13894	0.0189911
503	smc01140	smc01140	putative sigma54 modulation protein	-0.0736827	0.732259	0.667908	0.767374	0.792889	5.20496e-19	2.55284e-16	1.0922e-21
504	smc06112	smc06112	N/A
505	smc06113	smc06113	N/A
506	smc06114	smc06114	N/A	-0.00121904	0.225719	0.00646097	0.0476687
507	smc06115	smc06115	N/A	-0.0157705	0.114983	6.52e-05	-0.271365		0.881382
508	rpoN	smc01139	RNA polymerase sigma-54 factor	0.0337754	0.0666634	0.190514	0.188308		0.751722	0.195155	0.251589
509	rpoN	smc06116	N/A
510	smc01138	smc01138	putative ABC transporter ATP-binding protein	0.0506019	0.192189	0.206857	0.198093	0.939386	0.185161	0.115828	0.141383
511	smc01137	smc01137	Conserved hypothetical transmembrane protein%2Csignal peptide	0.0875157	0.107868	0.195007	0.231041	0.792889	0.399783	0.053385	0.0233516
512	smc01136	smc01136	Conserved hypothetical transmembrane protein%2Csignal peptide	-0.0351187	0.214041	0.0729032	0.0742259	0.951951	0.110873	0.604503	0.61623
513	smc06117	smc06117	N/A
514	smc01135	smc01135	Putative protease IV transmembrane protein	0.209795	0.513162	0.659929	0.721859		0.00427357	1.4917e-05	4.52696e-06
515	smc07021	smc07021	N/A	0.00345361	0.272088	0.514238	0.501568		0.6932
516	ihfB	smc01134	putative integration host factor beta-subunit	-0.120117	0.420351	0.322719	0.295788	0.656456	2.66284e-05	0.000738337	0.00265729
517	smc01133	smc01133	putative transmembrane protein	-0.0419775	0.219262	0.182247	0.13143	0.9448	0.134761	0.167275	0.361125
518	smc01132	smc01132	hypothetical protein	0.0479459	0.219068	0.371736	0.384907		0.269901	0.0124436	0.0149019
519	smc01131	smc01131	Putative SAM dependent methyltransferase	0.200414	0.195947	0.253837	0.309014	0.309748	0.181903	0.0395644	0.0155099
520	smc01130	smc01130	putative RNA methyltransferase%2CTrmH family	0.147635	0.144442	0.23257	0.305571		0.445617	0.120784	0.0431564
521	lspA	smc01129	putative lipoprotein signal peptidase transmembrane	0.0177158	0.00217578	0.0349079	0.0104198		0.992728	0.844159	0.955082
522	smc01128	smc01128	Putative sensor histidine kinase transmembrane protein	-0.0935245	-0.0120306	-0.0714227	-0.0529746	0.846086	0.948524	0.583848	0.710771
523	olsB	smc01127	OlsB	0.0339159	0.417032	0.341439	0.271773		0.0122194	0.0227136	0.10662
524	tme	smc01126	NADP-dependent malic enzyme protein	0.159973	-0.23122	-0.0217801	0.00263713	0.242077	0.012337	0.850275	0.984551
525	tme	smc06120	N/A
526	mutS	smc01125	putative DNA mismatch repair protein	0.156685	-0.298805	-0.0859865	-0.105954	0.484128	0.017875	0.525206	0.43666
527	glnD	smc01124	Protein-PII uridylyltransferase	0.0483764	-0.168102	-0.0544774	-0.0210238	0.939386	0.199901	0.670778	0.887397
528	mviN	smc01123	putative membrane protein%2Cputative virulence factor	0.116754	-0.234023	-0.203929	-0.14199		0.199901	0.213342	0.415119
529	mviN	smc01122	hypothetical protein	0.0810847	-0.137028	-0.059113	0.0891996		0.766717	0.875066	0.810401
530	trpS	smc01121	putative tryptophanyl-tRNA synthetase	0.0640363	-0.381079	-0.271167	-0.326564	0.877005	0.000245714	0.00503536	0.00100928
531	smc01120	smc01120	Hypothetical protein	0.0508816	0.204456	0.314556	0.224829	0.939386	0.133522	0.00536021	0.0850384
532	smc01119	smc01119	hypothetical protein	0.00201849	0.190616	0.327413	0.221511	0.999059	0.0693875	0.00178772	0.0216904
533	smc06121	smc06121	N/A
534	smc01118	smc01118	Putative peptidase	0.0512217	-0.147039	-0.156035	-0.193188	0.939386	0.384146	0.207348	0.13285
535	rimI	smc01117	Putative acetyltransferase	-0.0265742	-0.313836	-0.242099	-0.26955		0.112884	0.145589	0.122355
536	olsA	smc01116	Acyltransferase	0.0103622	-0.486947	-0.374244	-0.561414		0.00137268	0.00877806	5.85814e-05
537	miaB	smc01115	putative tRNA-i%286%29A37 modification enzyme%2C2-methylthioadenine synthetase	0.0739775	0.209342	0.286011	0.283588	0.861281	0.0688388	0.0063117	0.00733479
538	phoH	smc01114	Putative phosphate starvation-inducible protein PhoH%2Cpredicted ATPase	0.0408452	0.61537	0.622565	0.624186	0.939386	3.26687e-12	2.78346e-12	7.46546e-13
539	smc01113	smc01113	hypothetical protein	-0.0168034	0.348926	0.309007	0.380856		0.0329199	0.0437001	0.012355
540	tlyC	smc01112	CBS domain-containing protein	0.10559	-0.155899	-0.126677	-0.143666	0.755542	0.288941	0.317439	0.28399
541	lnt	smc01111	Apolipoprotein N-acyltransferase %28acid-inducible gene%29 transmembrane	0.0893273	0.46843	0.503898	0.357708	0.839794	0.000294971	6.16386e-06	0.00387744
542	phrR	smc01110	Transcription regulator	-0.122977	-0.08563	-0.221686	-0.181154	0.516556	0.4184	0.0173794	0.0446455
543	metK	smc01109	putative S-adenosylmethionine synthetase	0.062029	-0.294633	-0.224759	-0.0639589	0.877005	0.00031001	0.0290554	0.532408
544	metK	smc06122	N/A
545	trmB	smc01108	Putative tRNA %28guanine-N%287%29-%29-methyltransferase	-0.0256238	-0.0605834	-0.0806478	0.0861794	0.969103	0.730505	0.557163	0.549557
546	trmB	smc01107	hypothetical protein	-0.0990491	0.172546	0.210731	0.287191	0.737562	0.14796	0.0319669	0.00383888
547	smc01106	smc01106	putative small heat shock protein	-0.101889	0.218263	0.157058	-0.0016368	0.792889	0.129062	0.326438	0.992435
548	iunH	smc01105	Inosine-uridine nucleoside N-ribohydrolase	0.156082	0.164425	0.321847	0.355343		0.327878	0.0165696	0.0108013
549	mcpX	smc01104	putative chemoreceptor %28methyl-accepting chemotaxis%29 transmembrane protein	0.251023	-1.12574	-0.863168	-0.637075	0.165601	1.28816e-12	1.50914e-07	7.49898e-05
550	smc07022	smc07022	N/A	-0.000523269	0.151705	-0.191083	-0.270842
551	rbsK	smc01103	putative ribokinase	0.195865	0.580039	0.765498	0.811129	0.312624	1.47992e-06	8.62283e-13	1.44125e-13
552	smc01102	smc01102	putative transmembrane protein	0.0577733	0.748854	0.596839	0.693912		3.88251e-06	0.000458501	1.19087e-05
553	def1	smc01101	putative peptide deformylase	-0.0170628	-0.00882591	0.0209942	-0.0350504	0.97237	0.961249	0.879569	0.798417
554	fmt	smc01100	putative methionyl-tRNA formyltransferase	0.196566	-0.0541619	0.000411952	0.0993799	0.290847	0.766287	0.99725	0.485476
555	fmt	smc06123	N/A
556	truA	smc01099	putative tRNA pseudouridine synthase A	0.0923279	0.0150005	-0.0249565	0.0206913		0.960624	0.915507	0.928284
557	smc07023	smc07023	N/A	-0.0121188	-0.143892	-0.339672	-0.328747
558	smc01098	smc01098	Putative transposase	0.055924	-0.236087	-0.230562	-0.277987		0.683934	0.620286	0.56362
559	smc01394	smc01394	Putative transposase	0.0231677	-0.524098	-0.523026	-0.74488		0.210246	0.1569	0.0398646
560	smc01097	smc01097	putative transmembrane protein	0.00101931	0.20661	0.292871	0.131944		0.33264	0.0861137	0.518109
561	dapE	smc01096	putative succinyl-diaminopimelate desuccinylase	0.107163	0.142542	0.224324	0.227685	0.758267	0.345088	0.0781012	0.0770364
562	mexF1	smc01095	putative multidrug-efflux system transmembrane protein	-0.0364487	0.108374	-0.0237228	-0.141851		0.710531	0.926863	0.544513
563	mexE1	smc01094	Putative multidrug efflux system transmembrane protein	0.025516	0.448423	0.483658	0.293736		0.0361639	0.00815767	0.161111
564	smc01093	smc01093	Putative esterase%2Flipase	0.0681194	0.439968	0.460944	0.448067		0.00523373	0.00071251	0.00411359
565	smc06126	smc06126	N/A	0.00210573	-0.0047787	0.132834	0.0595628
566	smc01092	smc01092	Putative transcriptional regulator	-0.134545	0.338978	0.0774634	0.0288666		0.0841803	0.714066	0.901254
567	smc01091	smc01091	Hypothetical protein	0.0250304	-0.262152	-0.181108	-0.421351		0.59108	0.662845	0.285671
568	deaD	smc01090	Putative ATP-dependent RNA helicase	0.0910487	-0.248851	-0.31382	-0.451635		0.124305	0.0273535	0.00169798
569	smc01089	smc01089	putative transmembrane protein	0.0918117	-0.285442	0.0915481	0.112556		0.185935	0.651805	0.586585
570	dapD	smc01732	Probable 2%2C3%2C4%2C5-tetrahydropyridine-2-carboxylateN-succinyltransferase	0.12214	-0.0915838	0.0798772	0.154704	0.669791	0.501529	0.505893	0.18555
571	smc01731	smc01731	Hypothetical protein	0.0348364	-0.295809	-0.235227	-0.283159	0.9448	0.00928909	0.0228664	0.00766767
572	smc01730	smc01730	hypothetical protein	0.107274	0.251234	0.343674	0.410006		0.136687	0.0108302	0.00445853
573	smc01729	smc01729	putative transmembrane protein	-0.0139565	-0.0534057	-0.0742385	-0.0627057		0.85393	0.730064	0.783566
574	ada	smc01728	Methylated-DNA--protein-cysteine methyltransferase %28regulatory protein of adaptative response%29	0.0947425	0.334273	0.409775	0.551488		0.107203	0.0175973	0.00148275
575	smc01727	smc01727	hypothetical protein	0.22234	0.046632	0.241652	0.471166		0.832004	0.0782026	0.000417713
576	argB	smc01726	putative acetylglutamate kinase %28NAG kinase%29	0.12064	-0.0355408	0.0725238	0.172359	0.656456	0.830437	0.573084	0.152119
577	smc01725	smc01725	hypothetical protein	-0.0116568	0.688927	0.845259	0.892379		2.56858e-06	8.9949e-11	2.95011e-11
578	msrB3	smc01724	Putative peptide methionine sulfoxide reductase MsrB	0.128148	2.33526	1.88726	1.88781		3.98235e-12	1.39147e-08	1.0508e-08
579	smc01723	smc01723	putative transmembrane protein	-0.0272361	2.14165	2.0041	2.21866		6.64023e-08	5.22066e-21	1.67579e-32
580	engB	smc01722	Putative GTP-binding protein	0.208602	-0.0176876	0.00717374	0.041142		0.93916	0.970359	0.82461
581	smc06128	smc06128	N/A	0.000127516	-0.193923	0.0364933	-0.163815
582	smc06129	smc06129	N/A	0.00751172	0.265974	0.0142243	0.0824467
583	oxaA	smc01721	Putative inner-membrane transmembrane protein	0.109146	-0.617665	-0.49747	-0.53429	0.54816	3.1511e-13	4.21507e-10	1.81332e-10
584	rnpA	smc01720	putative ribonuclease P protein component %28protein C5%29	-0.0549343	-0.73326	-0.868029	-0.891292	0.939386	1.35586e-10	3.28605e-16	2.5091e-15
585	rpmH	smc04434	putative 50S ribosomal protein L34	-0.249246	-0.865024	-1.0666	-1.1416	0.0124664	2.03878e-26	1.04499e-37	2.42745e-42
586	mcpT	smc01719	putative chemoreceptor %28methyl-accepting chemotaxis%29 transmembrane protein	0.140833	-0.839926	-0.714814	-0.621485	0.515841	3.43926e-14	3.54214e-12	1.38362e-08
587	mcpT	smc06130	N/A
588	smc01718	smc01718	hypothetical protein	0.115655	-0.267639	-0.422332	-0.463297		0.431959	0.112621	0.104718
589	merA1	smc01717	Putative mercuric reductase	0.00481002	-0.00362295	0.0639177	0.151546		0.992728	0.805229	0.554419
590	merA1	smc07024	N/A	-0.0325798	0.573428	0.353642	0.149785		0.243077	0.442085
591	smc01716	smc01716	Putative sensor histidine kinase transmembrane protein	0.041764	0.602697	0.671995	0.625783		0.000183917	1.64105e-06	9.31459e-06
592	smc01733	smc01733	tRNA-Arg	-0.0835418	-0.499703	-0.521855	-0.835967		0.130027	0.0611028	0.00338685
593	smc01715	smc01715	Putative transcriptional regulator	0.0810008	0.213706	0.290176	0.234315		0.403788	0.153569	0.291998
594	smc01714	smc01714	putative transmembrane protein	-0.0380922	-0.427256	-0.646229	-0.79695		0.229406	0.0177677	0.00652222
595	smc01713	smc01713	Hypothetical protein	-0.042919	0.133597	0.215505	0.138577		0.641607	0.299087	0.576503
596	lldD	smc01712	Putative L-lactate dehydrogenase %28cytochrome%29 protein	0.167583	0.327162	0.327797	0.35661	0.440859	0.00891974	0.00326009	0.00190115
597	smc07025	smc07025	N/A	0.043298	-0.0103014	-0.0804911	-0.0847236		0.983864	0.833719	0.83252
598	smc06132	smc06132	N/A	-0.0308253	-0.00626295	-0.404183	-0.0922824		0.993174
599	smc01711	smc01711	Hypothetical protein	0.197844	0.295215	0.296438	0.111395		0.199658	0.151302	0.656499
600	smc06133	smc06133	N/A
601	smc01710	smc01710	Hypothetical protein	0.197445	0.374274	0.369133	0.283906		0.211474	0.135509	0.305644
602	smc01709	smc01709	putative signal peptide protein	0.0639496	0.199205	0.569757	0.038421
603	smc06134	smc06134	N/A	0.00708699	0.0813618	0.0616024	0.17477
604	smc01708	smc01708	Hypothetical protein	0.210238	0.629917	0.732812	0.646947		0.00616978	0.000151506	0.00216993
605	smc01707	smc01707	Conserved hypothetical signal peptide protein	0.00151118	-0.152674	-0.0237686	0.0312312		0.829583
606	smc01706	smc01706	hypothetical protein	0.0475419	1.22226	1.35199	1.43838		0.00105313	3.23687e-05	9.55596e-06
607	smc01705	smc01705	hypothetical protein	0.0406656	0.997985	1.13134	1.26583		6.22324e-05	8.22846e-07	7.20335e-09
608	smc01704	smc01704	putative transmembrane protein	-0.0741482	-0.258474	-0.515012	-0.704388		0.55869	0.122833	0.0470039
609	smc06135	smc06135	hypothetical protein	0.117388	0.375054	0.2729	0.189673		0.48915
610	smc01703	smc01703	hypothetical protein	0.0302953	0.0899239	0.308109	0.259098		0.816354	0.232573	0.340502
611	smc01702	smc01702	Putative oxidoreductase	0.0212103	-0.0984485	0.118432	0.216322		0.589208	0.400543	0.118336
612	smc01701	smc01701	hypothetical protein	-0.00120594	0.367542	0.442922	0.315088		0.256812	0.0790439	0.290168
613	putA	smc02181	Bifunctional: proline dehydrogenase and delta-1-pyrroline-5-carboxylate dehydrogenase	0.215224	0.459199	0.674861	0.745271		0.0367648	0.00012635	3.06902e-05
614	smc02180	smc02180	hypothetical protein	0.0257626	0.598696	0.700805	0.762755		0.0668675	0.00974692	0.00794273
615	smc02179	smc02179	hypothetical protein	0.120526	0.627683	0.951671	0.989874		0.110522	0.00206234	0.00145505
616	smc02178	smc02178	Hypothetical protein	0.0433142	-0.0262731	0.0201803	0.0790183
617	smc02177	smc02177	Hypothetical protein	0.100207	0.703566	0.772625	0.831896		0.0063	0.000373932	0.000243471
618	smc07026	smc07026	N/A	-0.0275793	0.405029	0.747355	0.449937		0.469182	0.0839544	0.340502
619	smc07027	smc07027	N/A	-0.0131606	0.041758	0.172263	0.375904
620	cyaD1	smc02176	Putative adenylate cyclase transmembrane protein	0.0633055	0.243228	0.0707751	-0.203348		0.613709	0.875444	0.643032
621	smc02175	smc02175	Putative cAMP-binding protein-catabolite gene activator	0.00491781	0.2957	0.278421	0.398494		0.153868	0.116783	0.0209148
622	smc02174	smc02174	putative transmembrane protein	-0.132951	1.05141	0.99617	0.822807	0.669791	3.13249e-23	3.55037e-17	1.1728e-13
623	smc02173	smc02173	hypothetical protein	0.0715784	-0.350629	-0.204948	-0.293606		0.0610942	0.240164	0.0919428
624	frcR	smc02172	Transcriptional regulator%2CROK family	0.0714919	-0.523151	-0.268425	-0.245752	0.894707	2.66067e-05	0.0314504	0.0583225
625	frcB	smc02171	Putative fructose ABC-type transport system%2Cperiplasmic component	0.14078	-1.10478	-0.796861	-0.703579	0.218278	6.24435e-58	4.88295e-22	3.15515e-15
626	frcC	smc02170	Putative fructose ABC-type transport system%2Cpermease component	0.255969	-0.72676	-0.472074	-0.422556	0.00369253	2.66093e-20	1.2291e-09	2.85279e-05
627	frcC	smc06136	N/A
628	frcA	smc02169	Putative fructose ABC-type transport system%2CATPase component	0.102615	-0.658398	-0.465229	-0.43353	0.6522	8.69114e-15	7.61205e-09	4.43481e-06
629	frcK	smc02167	Putative fructose transport system kinase	0.134275	-0.599254	-0.432056	-0.446975	0.497049	1.20587e-10	1.33701e-06	3.3081e-06
630	pyrC	smc02166	putative dihydroorotase	0.177909	-0.481575	-0.29626	-0.374264	0.263855	4.86014e-06	0.00442941	0.00029708
631	pyrE	smc02165	putative orotate phosphoribosyltransferase	0.0520832	-0.399507	-0.349586	-0.435642	0.939386	0.000733321	0.00124485	0.000109276
632	pyrE	smc06137	N/A
633	frk	smc02164	putative fructokinase	0.146328	-0.470253	-0.367902	-0.431816	0.49062	2.27262e-05	0.000400325	3.05393e-05
634	frk	smc06138	N/A
635	pgi	smc02163	putative glucose-6-phosphate isomerase	0.117378	0.380209	0.53657	0.53559	0.678725	0.000219953	6.1385e-07	2.17728e-07
636	smc06139	smc06139	N/A	-0.00972541	0.348875	0.182664	0.496871		0.497466	0.703827	0.231441
637	fadD	smc02162	Long-chain-fatty-acid-CoA ligase	-0.0307209	0.244674	0.374307	0.645941	0.963814	0.0796795	0.00107849	9.05634e-10
638	tep1	smc02161	MFS permease involved in chloramphenicol resistance	-0.00807636	0.0610372	0.00463749	-0.315806		0.834841	0.984994	0.137058
639	tep1	smc06140	N/A
640	smc02160	smc02160	putative permease	-0.101444	-0.0805902	-0.00978394	-0.0280594	0.789654	0.634802	0.953286	0.863688
641	smc02159	smc02159	Putative CDP-alcohol phosphatidyltransferase	0.0422324	0.482381	0.501818	0.321273		0.176176	0.0902565	0.352299
642	smc02158	smc02158	Putative acyltransferase	0.0197233	0.406827	0.365641	0.266863		0.453743
643	cdsA2	smc02157	Putative phosphatidate cytidylyltransferase transmembrane protein	0.073756	0.472969	0.467499	0.547827		0.170253	0.106022	0.0664586
644	smc02156	smc02156	hypothetical protein	0.145624	0.314331	0.247278	-0.0405102		0.485498	0.537603	0.928999
645	smc06141	smc06141	N/A	0.0169738	0.121844	-0.0665554	0.0598442
646	smc06142	smc06142	N/A	-0.0164122	-0.219761	-0.436054	-0.461158
647	int	smc02187	Integrase	-0.0200109	0.189293	0.124789	0.071372		0.243773	0.445566	0.673284
648	int	smc02202	Hypothetical protein	-0.0274522	0.266846	0.0930796	0.211591		0.133138	0.620183	0.232169
649	smc06143	smc06143	N/A
650	smc02201	smc02201	hypothetical protein	-0.06256	0.0768471	-0.138603	-0.195185		0.873144	0.683279	0.58629
651	smc06144	smc06144	N/A	-0.0291809	-0.0938555	0.0955427	-0.031937		0.907836
652	smc06145	smc06145	N/A	0.0175938	0.351284	0.458794	0.336211		0.579004
653	smc06146	smc06146	N/A	-0.0201793	0.29666	0.212415	0.262626		0.449759	0.54154	0.456633
654	smc06147	smc06147	N/A	-0.00692826	0.25565	0.0452171	0.210524		0.625642	0.92744	0.64473
655	smc06148	smc06148	N/A	0.0156004	-0.190144	0.0146698	0.17311		0.788781
656	smc06149	smc06149	N/A	0.0164515	-0.0872725	-0.221543	-0.19867
657	smc06150	smc06150	N/A	-0.0794868	-0.262786	-0.324892	0.00818087		0.519023	0.30697	0.984772
658	smc02189	smc02189	Hypothetical protein	-0.0675554	-0.153532	-0.416268	-0.294416		0.684493	0.112857	0.349901
659	smc02200	smc02200	putative transmembrane protein	-0.0979921	-0.386821	-0.55675	-0.678895		0.136571	0.00834185	0.00265366
660	smc06151	smc06151	N/A
661	smc02184	smc02184	Putative HTH-type transcriptional regulator	-0.0409164	0.330784	0.203893	-0.023533		0.204449	0.389984	0.934225
662	smc02199	smc02199	Hypothetical protein	-3.75e-05	-0.0477931	-0.100267	-0.0400231	0.999674	0.80395	0.509825	0.808096
663	smc02203	smc02203	hypothetical protein	0.102237	0.185706	0.256449	0.241832	0.717719	0.0775036	0.00687071	0.0169037
664	smc02155	smc02155	Hypothetical protein	0.110066	-0.15803	0.0300752	0.053782	0.652338	0.162326	0.803337	0.654769
665	smc06152	smc06152	N/A
666	smc02154	smc02154	Hypothetical protein	0.115028	-0.133511	0.00658356	-0.0571198	0.603107	0.246229	0.959053	0.61623
667	smc06153	smc06153	N/A
668	smc06154	smc06154	N/A
669	smc06155	smc06155	N/A
670	smc06156	smc06156	N/A
671	smc04429	smc04429	hypothetical protein	0.0402554	-0.157693	-0.086896	-0.185515		0.468127	0.663813	0.369152
672	smc06157	smc06157	N/A
673	smc02153	smc02153	hypothetical protein	0.074304	-0.0262473	0.0652743	-0.0276335	0.892975	0.898889	0.650291	0.868111
674	smc02152	smc02152	Helicase-DNA-binding protein	0.0939232	0.0269203	0.121252	0.122143	0.739817	0.856307	0.233031	0.257173
675	smc06158	smc06158	N/A
676	smc02151	smc02151	hypothetical protein	-0.0462276	0.0526903	0.0312918	0.0434542		0.835643	0.884559	0.835841
677	smc06159	smc06159	N/A	-0.0205755	-0.16442	-0.145852	-0.160786
678	smc06160	smc06160	N/A	0.0273178	0.194935	-0.0463185	-0.2313
679	smc06161	smc06161	N/A	-0.00848117	-0.169105	-0.524185	-0.658202		0.824852
680	smc02183	smc02183	tRNA-Thr	0.0209267	0.029407	-0.0615833	-0.0350449		0.969192
681	smc02150	smc02150	hypothetical protein	0.121046	0.39782	0.422478	0.418666		0.0600561	0.0146568	0.023612
682	smc06163	smc06163	N/A	-0.0402495	0.273764	0.439494	0.249111		0.637349	0.319044	0.613251
683	smc02149	smc02149	putative transmembrane protein	0.000316697	-0.0155961	-0.0462161	-0.0179048	0.999573	0.935184	0.734703	0.907068
684	smc02148	smc02148	Putative polyphosphate kinase 2	-0.0159343	0.135514	0.247661	0.362997	0.977404	0.309131	0.0241203	0.000854299
685	smc06164	smc06164	N/A
686	phoR	smc02147	putative phosphate regulon sensor histidine kinase transmembrane protein	0.00576494	0.488224	0.439904	0.463387		0.00469365	0.00410379	0.00361066
687	phoR	smc06165	N/A
688	pstS	smc02146	Phosphate binding periplasmic protein	-0.0559799	-0.869547	-0.667731	-0.482223	0.92435	5.15348e-18	3.44548e-11	1.27833e-05
689	pstC	smc02144	Phosphate transport system permease	0.0607071	-0.471695	-0.33751	-0.18524		0.00687617	0.0278284	0.297986
690	pstC	smc06166	N/A
691	pstA	smc02143	Putative phosphate transport system permease ABC transporter	0.026871	-0.42723	-0.381214	-0.178025		0.0160313	0.0205546	0.322578
692	pstB	smc02142	putative phosphate import ATP-binding ABC transporter	0.0113894	-0.172679	-0.10252	-0.0921718	0.98348	0.282622	0.473708	0.550214
693	pstB	smc06167	N/A	-0.000389693	-0.0685113	-0.0147694	-0.00933119
694	phoU	smc02141	putative phosphate transport system transcriptional regulator	-0.098087	-0.268001	-0.190072	-0.220288		0.0913187	0.181777	0.141222
695	phoB	smc02140	Phosphate regulon transcriptional regulatory protein	0.0463862	-0.613095	-0.397671	-0.387181		0.0102581	0.0761446	0.084615
696	smc02139	smc02139	hypothetical protein	-0.135972	-0.559256	-0.549462	-0.504721	0.497049	8.68941e-09	5.60139e-09	1.69963e-07
697	argD	smc02138	Acetylornithine aminotransferase	0.0691153	0.407363	0.474674	0.519411	0.861281	2.18142e-05	2.82902e-07	1.14759e-08
698	argF1	smc02137	putative ornithine carbamoyltransferase	0.194903	0.263006	0.394843	0.462406	0.244966	0.0224892	8.13418e-05	5.56964e-06
699	argF1	smc06169	N/A
700	hslO	smc02136	33 kDa chaperonin%2CHsp33 protein	0.0549409	-0.059063	-0.0671557	-0.223281	0.931229	0.714988	0.63049	0.0588006
701	hslO	smc02135	hypothetical protein	-0.0648831	0.105867	-0.0284482	0.000785089		0.582203	0.869153	0.997187
702	smc02134	smc02134	Hypothetical protein	0.107685	0.0523757	0.186712	0.151686		0.873144	0.364446	0.512827
703	smc06170	smc06170	N/A
704	metZ	smc02217	putative O-succinylhomoserine sulfhydrylase	0.137547	0.142799	0.407679	0.232137	0.643002	0.371243	0.00234654	0.0771421
705	metZ	smc06171	N/A
706	smc02218	smc02218	Putative deoxycytidine triphosphate deaminase	0.011419	-0.20047	-0.0518276	-0.0231567	0.98348	0.0980362	0.686637	0.868685
707	smc02219	smc02219	Putative amino acid-binding periplasmic protein precursor	0.0225289	-0.236997	-0.0900881	-0.0792493		0.215742	0.61633	0.677754
708	smc02206	smc02206	tRNA-Gly
709	smc02220	smc02220	putative transmembrane protein	0.0213617	0.0836403	0.0480965	0.042475		0.798556	0.858798	0.884134
710	smc06172	smc06172	N/A
711	smc02221	smc02221	hypothetical protein	-0.183241	-0.179283	-0.253915	-0.56248		0.429734	0.167195	0.00214948
712	smc02222	smc02222	putative transmembrane protein	0.0881251	-0.0955705	-0.00537494	0.0591448		0.780596	0.984994	0.835841
713	smc02223	smc02223	Transcriptional regulator	-0.00796151	0.0140143	0.156266	0.191435		0.966844	0.439404	0.366182
714	smc06173	smc06173	N/A
715	chaA	smc02224	Putative calcium%2Fproton antiporter transmembrane protein	0.0109358	0.52121	0.4415	0.466399		0.0106456	0.0154657	0.0189948
716	chaA	smc07028	N/A	-0.0152093	0.0971481	0.051721	-0.207696		0.89064
717	smc02225	smc02225	putative transmembrane protein	-0.146218	-0.0209551	-0.148058	-0.0346549		0.965722	0.637861	0.92084
718	smc02226	smc02226	hypothetical protein	-0.244544	-0.469832	-0.676009	-0.590218		0.00363788	4.98389e-07	4.82991e-05
719	fadB	smc02227	Putative fatty oxidation complex alpha subunit	0.128607	0.492935	0.592597	0.79066	0.690114	2.86071e-05	2.04349e-08	6.55589e-14
720	fadA	smc02228	Putative acetyl-CoA acyltransferase	0.120241	0.473291	0.717317	0.865488		0.00428961	1.36519e-07	5.48229e-10
721	smc02229	smc02229	Putative acyl-CoA dehydrogenase	0.183738	0.613145	0.758533	1.06251		0.000865351	1.07989e-06	1.17727e-11
722	smc02230	smc02230	putative transmembrane protein	0.0842652	0.0801143	0.108745	0.116358	0.737562	0.439605	0.251683	0.212397
723	smc02231	smc02231	Hypothetical protein	0.0154692	0.0594545	-0.0833116	-0.12969		0.85393	0.728875	0.597588
724	smc02232	smc02232	putative transmembrane protein	0.000128494	-0.425638	-0.355821	-0.509349	0.999573	0.000992515	0.00227565	2.76387e-05
725	smc02234	smc02234	putative transmembrane protein	0.0872246	-0.394756	-0.278029	-0.150448		0.0841803	0.181622	0.51749
726	smc02235	smc02235	hypothetical protein	-0.0685975	-0.201731	-0.200517	-0.20453		0.236377	0.18877	0.234412
727	smc02236	smc02236	hypothetical protein	0.0501493	0.0858625	0.145147	0.091457		0.668609	0.377402	0.599408
728	smc02237	smc02237	Putative ATP-dependent helicase	0.0723874	0.893715	0.853984	0.91519		8.7519e-08	3.48029e-08	2.8734e-08
729	smc02238	smc02238	hypothetical protein	0.0181202	0.310617	0.468854	0.418481		0.50933	0.191709	0.292375
730	smc02239	smc02239	hypothetical protein	-0.0346326	0.0689093	0.179673	0.135636		0.777301	0.306824	0.46278
731	smc02240	smc02240	putative transmembrane protein	-0.0157274	-0.0635344	0.0267415	0.422271		0.835643	0.911174	0.0256681
732	smc02241	smc02241	hypothetical protein	-0.0527738	-0.197411	-0.331984	-0.465711		0.406695	0.0862903	0.0163128
733	smc02242	smc02242	putative transmembrane protein	-0.0459516	0.134303	0.0189594	-0.133874		0.461482	0.915216	0.432791
734	smc02243	smc02243	putative transmembrane protein	-0.0197526	-0.157705	-0.121374	-0.248674		0.422773	0.49389	0.132339
735	dinF	smc02244	Putative transmembrane protein	0.0344493	0.484424	0.441707	0.356803		0.00139384	0.00337026	0.0184548
736	pyrD	smc02245	putative dihydroorotate dehydrogenase %28dihydroorotate oxidase%29	0.186618	-0.154652	0.0152426	0.0293111		0.414937	0.936818	0.877733
737	pyrD	smc02246	hypothetical protein	0.0784135	-0.225907	-0.0733507	-0.113399		0.300975	0.73654	0.585949
738	smc02247	smc02247	Conserved hypothetical signal peptide protein	-0.111001	0.688743	0.250296	0.444257		0.0275655	0.445054	0.1574
739	smc02248	smc02248	Transcriptional regulatory protein	-0.0484285	-0.0412117	0.00225196	0.120099	0.939386	0.836213	0.988641	0.407103
740	smc02249	smc02249	Putative sensory transduction histidine kinase transmembrane protein	0.0909041	0.161965	0.274091	0.450722		0.409842	0.0744762	0.00300197
741	mscL	smc02250	putative large-conductance mechanosensitive channel transmembrane protein	-0.0807073	0.856038	0.966045	0.931748	0.834665	1.55945e-20	3.18184e-28	1.8319e-23
742	smc02251	smc02251	Aspartate aminotransferase	0.0815574	0.563641	0.778388	0.78474		3.9119e-05	1.24889e-09	4.97247e-10
743	smc06174	smc06174	N/A
744	galE	smc02252	putative UDP-glucose 4-epimerase	0.0482251	-0.0171681	0.138974	0.0680672		0.956293	0.492647	0.766038
745	pchB	smc02253	Putative salycilate biosynthesis protein	0.102466	-0.182379	-0.203703	-0.142942		0.485042	0.364	0.549557
746	qxtB	smc02254	Putative quinol oxidase subunit II transmembrane protein	-0.0152153	0.628145	0.510091	0.540706		0.00968257	0.0239206	0.0155116
747	qxtA	smc02255	Putative quinol oxidase subunit I transmembrane protein	-0.108356	0.770342	0.585114	0.606874		0.00336617	0.00513524	0.00567716
748	qxtA	smc06176	N/A
749	hipO2	smc02256	Putative hippurate hydrolase	-0.00615064	-0.515376	-0.368402	-0.376421		0.0323933	0.0635418	0.0780666
750	hipO2	smc02257	Putative transport system permease ABC transporter	-0.00377136	-0.284503	-0.427689	-0.635393		0.391905	0.10918	0.0266942
751	smc02258	smc02258	Putative amino-acid ABC transporter permease	-0.0164711	-0.480042	-0.530267	-0.338257		0.0582403	0.00960794	0.146543
752	smc02259	smc02259	Putative periplasmic binding ABC transporter	-0.109533	-0.611944	-0.594489	-0.457755	0.755542	2.46283e-06	2.36673e-06	0.00068614
753	smc02260	smc02260	Putative amino-acid ABC transporter%2CATP-binding protein	-0.0756099	-0.109828	-0.322124	-0.331381		0.599209	0.0346768	0.040302
754	smc02261	smc02261	Transcriptional regulator%2CTetR family	0.0563469	0.324511	0.320396	0.389664		0.359654	0.306119	0.201187
755	aspC	smc02262	Aspartate aminotransferase	0.0112123	0.364562	0.36773	0.372		0.0930902	0.0525174	0.0585953
756	ilvB1	smc02263	Putative acetolactate synthase isozyme I large subunit	0.0940019	0.468278	0.457912	0.554411		0.0253151	0.00932767	0.00190467
757	smc02264	smc02264	putative transmembrane protein	-0.0695795	0.304306	0.244027	0.0984048	0.896784	0.0146135	0.0370708	0.519774
758	secD2	smc02265	Putative protein-export membrane protein	0.0395962	-0.0739457	0.0953147	0.0858374	0.939386	0.497466	0.301003	0.401337
759	smc06178	smc06178	N/A	-0.0713409	0.49489	0.279705	0.338589		0.368747
760	smc02266	smc02266	hypothetical protein	-0.425324	2.14407	1.81001	1.55104	0.000106844	5.9117e-118	6.63479e-58	7.36431e-43
761	smc06179	smc06179	N/A
762	smc06180	smc06180	N/A	-0.0469338	0.750296	0.187562	0.0316299		0.191419
763	smc02267	smc02267	hypothetical protein	-0.0679493	0.510575	0.21894	0.108371		0.000635334	0.147598	0.543256
764	smc06181	smc06181	N/A
765	kpsF3	smc02268	Putative arabinose 5-phosphate isomerase	0.0727212	-0.859628	-0.913827	-0.87425	0.855611	1.82528e-16	3.21278e-17	5.84975e-17
766	rkpJ	smc02269	Capsule polysaccharide export protein	0.0420909	-0.249017	-0.351661	-0.370307		0.257379	0.0451994	0.0510355
767	rkpI	smc02270	Capsular polysaccharide biosynthesis export transmembrane protein	0.0267072	-0.292009	-0.282249	-0.362514	0.968439	0.0432077	0.0287245	0.0058981
768	rkpI	smc06182	N/A
769	rkpH	smc02271	Short-chain dehydrogenases%2Freductases %28SDR%29 family protein	-0.0216384	-0.351593	-0.326747	-0.492265		0.111316	0.0974699	0.0116685
770	rkpG	smc02272	Putative acyltransferase	0.0647768	-0.23393	-0.126997	-0.094568	0.885908	0.0391517	0.253324	0.444355
771	rkpA%2CwcbR	smc02273	Putative fatty acid synthase	0.0626806	-0.146302	-0.05766	-0.0282801	0.824008	0.0898926	0.529159	0.776837
772	rkpA%2CwcbR	smc06183	N/A
773	rkpA%2CwcbR	smc06184	N/A
774	rkpU	smc02274	Capsule polysaccharide exporter	0.0380087	-0.365517	-0.263465	-0.201404	0.939386	2.11699e-05	0.00298304	0.024597
775	rkpU	smc06186	N/A
776	pncA	smc02275	putative pyrazinamidase%2Fnicotinamidase	-0.0538577	-0.136402	-0.0760866	-0.0799808	0.939386	0.304091	0.544124	0.54889
777	pncA	smc06187	N/A
778	pncB	smc02276	Putative nicotinate phosphoribosyltransferase	0.0579964	-0.0209997	-0.0647394	-0.0409736	0.939386	0.923017	0.701991	0.810401
779	smc02277	smc02277	Hypothetical protein	-0.0353519	0.278422	0.316059	0.422734	0.950455	0.0266875	0.00614356	0.000290398
780	smc02278	smc02278	putative unknown transmembrane protein
781	smc06188	smc06188	N/A	-0.00266747	-0.0499093	-0.348515	-0.0962784
782	smc02279	smc02279	putative signal peptide protein	0.110165	0.389459	0.374234	0.291782	0.723276	0.00265624	0.00779546	0.0281025
783	smc02280	smc02280	putative transmembrane protein	0.0645899	-1.08209	-0.45622	-0.155905	0.516556	0.0465765	0.417745	0.792506
784	smc02281	smc02281	hypothetical protein	0.0656212	-1.5455	-0.51898	-0.169571	0.516556	0.00267637	0.330691	0.77049
785	smc02282	smc02282	Putative copper-containing oxidoreductase	0.0572146	-1.6277	-0.777856	-0.410564	0.665763	0.00147813	0.13667	0.44978
786	smc02283	smc02283	Putative copper-containing oxidoreductase signal peptide protein	0.0543396	-1.96841	-0.860667	-0.747184	0.73613	8.3242e-05	0.0928988	0.137239
787	smc02284	smc02284	putative signal peptide protein	0.0508406	-1.94691	-0.904885	-0.739441	0.74141	9.62402e-05	0.0784278	0.140918
788	cyaE1	smc02285	Putative adenylate cyclase transmembrane protein	0.0688937	-1.16638	-0.978552	-0.684862	0.717719	0.0188457	0.0493011	0.158706
789	cyaE1	smc06189	N/A	-0.0230403	-0.0404773	-0.035107	-0.277948		0.906448	0.889407	0.231441
790	smc02326	smc02326	Hypothetical protein	0.077667	0.355741	0.450375	0.539421		0.0369685	0.00137481	0.000158737
791	rnhA2	smc02327	putative ribonuclease HI protein	0.112048	-0.0563825	0.18617	0.00302728		0.900411	0.516776	0.993286
792	smc02328	smc02328	Hypothetical protein	0.0511889	0.10849	-0.126495	-0.326142		0.872204	0.81813
793	smc06190	smc06190	N/A	-0.0357382	0.0789765	0.068266	0.0674772		0.908475	0.897766	0.898123
794	smc02286	smc02286	Hypothetical protein	0.106873	0.121464	0.0792017	0.275039		0.750034	0.794134	0.331794
795	smc02287	smc02287	Resolvase	0.0545948	0.265336	0.248701	0.291758		0.329432	0.259006	0.210696
796	smc06191	smc06191	N/A	-0.0497212	-0.204358	-0.2044	-0.166643		0.243778	0.153736	0.305376
797	smc02289	smc02289	N/A
798	smc05002	smc05002	Hypothetical protein of ISRm2011-2
799	smc02291	smc02291	Transposase for insertion sequence element ISRm11%2FISRm2011-2
800	smc06192	smc06192	N/A	0.0528766	0.0416738	0.108606	0.0202687
801	hsdR	smc02292	Putative type I restriction enzyme R	0.0503514	0.491073	0.611104	0.613446	0.939386	1.48144e-05	4.14086e-08	1.43306e-08
802	hsdS	smc02295	Putative specificity protein S	0.0696759	0.305103	0.375277	0.38781	0.896784	0.0173286	0.00175721	0.000878396
803	hsdM	smc02296	Putative modification enzyme transmembrane protein	0.0944747	0.359286	0.507971	0.528377	0.792889	0.00232963	8.03772e-06	1.3725e-06
804	smc06193	smc06193	N/A	0.0143142	0.236635	0.180199	0.0270589
805	smc02297	smc02297	Putative integrase	-0.0128355	-0.1935	-0.0710694	0.0102822		0.555732	0.819472	0.975043
806	smc06194	smc06194	N/A
807	smc02298	smc02298	Transposase for insertion sequence element ISRm1
808	smc02329	smc02329	Transposase for insertion sequence element ISRm1	-0.0177557	0.125909	-0.411768	0.0813748
809	smc02300	smc02300	Putative transposase number 4 for insertion sequence ISRm30	-0.0115221	0.146337	0.209404	-0.0623529	0.98348	0.355902	0.147312	0.704641
810	smc02301	smc02301	Putative transposase number 3 for insertion sequence ISRm30	-0.0845079	0.105618	0.0124895	-0.0953134		0.798323	0.971697	0.775967
811	smc02302	smc02302	Putative transposase number 2 for insertion sequence ISRm30	0.0408609	0.0350687	-0.0540218	-0.27515		0.9262	0.84032	0.276454
812	smc04430	smc04430	Putative transposase number 1 for insertion sequence ISRm30	0.105663	-0.552103	-0.784947	-0.438647		0.208731	0.0342135	0.275649
813	smc02303	smc02303	N/A	0.0410516	-0.163918	-0.184687	-0.362635		0.582823	0.427461	0.130058
814	smc06195	smc06195	N/A	0.0605749	0.0511226	-0.0689251	0.0497167		0.948511
815	smc06196	smc06196	N/A	0.00684195	0.285717	-0.470892	-0.383612		0.575673	0.307493	0.401749
816	smc02208	smc02208	tRNA-Thr	0.0457769	0.268848	0.0252763	0.539627
817	smc02304	smc02304	Hypothetical protein	0.0182186	0.16772	0.300278	0.392331		0.56462	0.15404	0.0711984
818	murA	smc02305	putative UDP-N-acetylglucosamine 1-carboxyvinyltransferase	0.101128	-0.060591	0.0228602	0.0414771	0.73613	0.679302	0.857463	0.744026
819	smc02306	smc02306	Hypothetical protein	-0.0191149	-0.0945327	-0.0422631	0.00830399		0.622258	0.79842	0.963716
820	smc06198	smc06198	N/A
821	hisD1	smc02307	putative histidinol dehydrogenase	0.0746515	0.0334588	0.179396	0.19264	0.871541	0.848789	0.121475	0.104778
822	hisD1	smc02308	hypothetical protein	0.0508833	0.0497191	0.0073823	0.0496887		0.852642	0.973186	0.820275
823	smc02309	smc02309	Putative arsenate reductase	-0.100153	-0.251546	-0.196128	-0.126771		0.333257	0.380019	0.602158
824	infA	smc02310	putative translation initiation factor IF-1 protein	0.105182	-0.0441745	0.0140147	-0.0446953	0.74141	0.783516	0.921238	0.744108
825	maf	smc02311	Putative septum formation protein	0.0737067	-0.355783	-0.266072	-0.261254	0.853532	0.00168376	0.00796199	0.0117474
826	maf	smc02312	hypothetical protein	0.094594	-0.172006	-0.107297	-0.178665	0.805753	0.256634	0.429822	0.194904
827	smc02207	smc02207	tRNA-Phe	-0.0702793	-0.0721589	-0.45982	-0.683972		0.831876	0.0584527	0.00303496
828	smc06201	smc06201	N/A	0.0144456	-0.299169	-0.472043	-0.744774		0.592405	0.277915
829	smc04431	smc04431	hypothetical protein	-0.0775332	0.426342	0.243335	0.106113		0.193281	0.419537	0.766038
830	smc04432	smc04432	Hypothetical protein	-0.000515533	0.491003	0.528285	0.612999		0.00294573	0.000716484	2.39422e-05
831	smc06202	smc06202	N/A
832	smc02313	smc02313	Hypothetical protein	-0.104161	0.0163244	0.0532982	0.068423		0.944759	0.742139	0.694273
833	smc06203	smc06203	N/A	0.00933911	-0.0371834	-0.134479	0.034307
834	smc07029	smc07029	N/A	-0.0275044	-0.267286	-0.3916	-0.37656
835	smc02314	smc02314	Hypothetical protein	-0.068643	0.216324	0.261181	0.24999		0.52928	0.329027	0.408202
836	smc02315	smc02315	Hypothetical protein	0.00905943	0.344675	0.250315	0.338284		0.386364	0.471873	0.338888
837	smc02316	smc02316	Hypothetical protein	0.0603183	-0.052072	-0.109374	0.145971		0.931365	0.795267	0.725223
838	smc06204	smc06204	N/A	-0.0302472	-0.0234862	-0.0723639	-0.115262		0.974486
839	smc06205	smc06205	hypothetical protein
840	smc02317	smc02317	putative signal peptide protein	-0.0245271	0.421302	0.170201	0.121713		0.0130478	0.31639	0.550736
841	smc02318	smc02318	hypothetical protein	-0.129789	0.575865	0.425454	0.337045		7.37201e-05	0.00266432	0.0281135
842	smc02319	smc02319	Hypothetical protein	-0.0582047	0.679231	0.537411	0.454089		2.01488e-05	0.000570939	0.00613189
843	smc02320	smc02320	putative transmembrane protein	-0.243346	0.826	0.569739	0.475715		1.30342e-09	3.23442e-05	0.000571811
844	rhaI	smc02321	Putative sugar isomerase	0.16648	0.255166	0.399153	0.468098		0.285427	0.0274008	0.0148353
845	rhaI	smc06206	N/A
846	rhaD	smc02322	Short-chain dehydrogenase%2Freductase involved in L-rhamnose utilization	0.268693	0.399721	0.521106	0.496958		0.0450643	0.00114433	0.00332452
847	rhaR	smc02323	Transcription regulator%2CDeoR family	0.113164	0.218336	0.248187	0.151655		0.474979	0.28694	0.581418
848	rhaS	smc02324	ABC transporter%2Cperiplasmic rhamnose binding protein	0.0865713	-0.373968	-0.132897	0.222399		0.019163	0.471142	0.156092
849	rhaT	smc02325	ATP-binding component of rhamnose transport system	0.123321	-0.032079	0.105432	0.264871		0.935184	0.73448	0.299228
850	rhaP	smc03000	Rhamnose transport system%2Cpermease	0.0508873	-0.0606085	0.103654	0.274316		0.898889	0.759734	0.386279
851	rhaQ	smc03001	Rhamnose transport system%2Cpermease	0.0609938	0.122194	0.0692975	0.17569		0.766936	0.832167	0.586237
852	rhaM	smc03002	Putative L-rhamnose mutarotase	-0.00691202	0.212549	0.0349205	0.152003		0.736566
853	rhaK	smc03003	Sugar kinase	0.165757	-0.340301	-0.0766954	-0.0034198		0.21752	0.778324	0.991233
854	rhaK	smc06207	N/A	-0.0384986	-0.814423	-0.636844	-0.648475		6.93248e-07	0.00026185	0.000121217
855	icpA%2CmcpE	smc03004	IcpA%2FMcpE internal chemotaxis protein	0.250246	-1.62482	-1.41376	-1.16008	0.162463	3.22204e-29	1.57183e-13	2.77172e-12
856	smc03005	smc03005	hypothetical protein	0.0678906	-1.85342	-1.50637	-1.30186		1.54339e-07	1.86788e-05	6.14406e-05
857	cheY1	smc03006	Chemotaxis regulator protein	0.273384	-1.90561	-1.62734	-1.31039		1.9283e-16	1.34789e-09	5.89631e-08
858	cheA	smc03007	Chemotaxis protein %28sensory transduction histidine kinase%29	0.207575	-1.62571	-1.24712	-1.00599	0.263855	1.23142e-32	7.71196e-13	0.00130727
859	cheW1	smc03008	Chemotaxis protein	0.193806	-1.79041	-1.42273	-1.19331		5.8584e-10	8.76247e-09	1.66634e-05
860	cheR	smc03009	Chemotaxis protein methyltransferase	0.190073	-1.76902	-1.38179	-0.921314		4.10491e-20	8.62835e-11	0.0115028
861	cheB1	smc03010	Chemotaxis response regulator protein-glutamate methylesterase	0.212709	-1.48471	-1.33545	-0.844182		2.60715e-14	4.43195e-10	4.3265e-05
862	cheY2	smc03011	Response regulator consisting of a CheY-like receiver domain and a winged-helix DNA-binding domain protein	0.306723	-1.39136	-1.13768	-0.974021		3.40967e-09	5.07289e-06	2.86865e-05
863	cheD	smc03012	putative chemotaxis protein	0.231805	-1.37287	-1.03661	-0.886696		9.07764e-09	4.83581e-06	9.4704e-05
864	smc03013	smc03013	hypothetical protein	0.130691	-0.181372	0.00786117	0.0721971		0.547776	0.978666	0.793381
865	smc06208	smc06208	N/A	0.031045	-0.796304	-0.320254	-0.378634
866	fliF	smc03014	Flagellar M-ring transmembrane protein	0.0873572	-1.89922	-1.50414	-1.03513	0.894707	1.21144e-12	2.42187e-05	0.0105718
867	fliF	smc06210	N/A
868	visN	smc03015	Transcriptional regulator of motility genes%2CLuxR family	0.0672588	-0.453871	-0.497926	-0.421787		0.00441183	0.00105575	0.00965031
869	visN	smc06211	N/A
870	visR	smc03016	Regulator of flagellar operons%2CLuxR family%2Cprobable forming a heterodimer with VisN	0.0911832	-0.572635	-0.621553	-0.5073		0.00263839	0.00123741	0.00545992
871	visR	smc03017	hypothetical protein	0.0586666	-0.407083	-0.443902	-0.332758		0.0366079	0.00984836	0.0683983
872	flhB	smc03018	Flagellar biosynthetic transmembrane protein	0.0363855	-0.495553	-0.509383	-0.675068		0.0384731	0.0164329	0.00193487
873	flhB	smc06212	N/A
874	fliG	smc03019	Flagellar motor switch protein	0.17471	-1.65736	-1.43698	-0.853965	0.516556	2.90647e-22	9.56597e-13	0.0164781
875	fliG	smc06213	N/A
876	fliG	smc06214	N/A
877	fliN	smc03020	Flagellar motor switch protein	0.0975268	-1.61377	-1.48924	-0.931789		7.32748e-18	1.7354e-12	0.00732062
878	fliM	smc03021	Flagellar motor switch transmembrane protein	0.150046	-1.82851	-1.49283	-1.05135		9.2048e-19	5.28681e-11	8.83623e-07
879	motA	smc03022	Chemotaxis %28motility protein A%29 transmembrane	0.187584	-1.51919	-1.18848	-0.947482		3.63308e-14	1.15993e-08	5.85446e-06
880	smc03023	smc03023	hypothetical protein	0.134568	-1.69061	-1.41607	-0.994148		6.76005e-16	1.65292e-09	3.87126e-06
881	flgF	smc03024	Flagellar basal-body rod protein	0.20168	-1.87318	-1.55772	-1.18284		6.72138e-19	3.40771e-10	9.58445e-08
882	fliI	smc03025	Flagellum-specific ATP synthase	0.233749	-1.90308	-1.25088	-0.932351		1.10797e-15	0.00481938	6.58241e-05
883	fliI	smc06215	N/A
884	fliI	smc03026	putative transmembrane protein	0.13232	-1.31924	-1.25282	-0.996933		2.16595e-07	4.69797e-07	2.3468e-05
885	smc06216	smc06216	N/A
886	flgB	smc03027	Flagellar basal-body rod protein	0.0343913	-1.93528	-1.44675	-0.877905		8.18814e-16	0.000172583	0.0544272
887	flgC	smc03028	Flagellar basal-body rod protein	0.0958196	-2.17495	-1.7018	-1.01017		5.92323e-22	3.54529e-13	0.00737575
888	fliE	smc03029	Flagellar hook-basal body complex protein	0.197015	-1.76049	-1.59831	-1.10534		1.00514e-11	2.65428e-12	3.17186e-05
889	flgG	smc03030	Flagellar basal-body rod protein	0.191918	-1.97851	-1.34745	-0.864863	0.44747	1.7357e-27	9.97814e-05	0.0300912
890	flgA	smc03031	Flagellar precursor transmembrane protein	0.150651	-1.7943	-1.53114	-1.05564		8.34808e-19	9.3528e-13	1.39393e-07
891	flgI	smc03032	Flagellar P-ring precursor transmembrane protein	0.199479	-1.70347	-1.40185	-0.934546	0.405597	2.36132e-22	4.49875e-12	0.00690911
892	motE	smc03033	MotE chaperone specific for MotC folding and stability	0.161988	-1.59395	-1.30895	-1.15215		3.95048e-13	1.2223e-07	1.81444e-06
893	motE	smc06217	N/A
894	flgH	smc03034	Flagellar L-ring protein precursor %28basal body L-ring protein%29	0.0641557	-1.85851	-1.6126	-1.28895		1.03857e-20	1.11083e-12	3.82012e-09
895	fliL	smc03035	Flagellar transmembrane protein	0.15843	-1.83383	-1.43821	-1.19626		1.44983e-15	1.29269e-08	5.69e-08
896	fliP	smc03036	Flagellar biosynthetic transmembrane protein	-0.000484458	-0.344778	-0.314449	-0.415605	0.999573	0.0260636	0.044077	0.00411761
897	flaA	smc03037	Flagellin A	0.0580943	-1.69336	-1.3445	-0.897743	0.939386	8.28273e-62	8.11669e-08	0.00897649
898	flaA	smc06218	N/A
899	flaA	smc06219	N/A
900	flaA	smc06220	N/A
901	smc06221	smc06221	N/A	-0.0103487	0.0746197	-0.0213682	-0.05095
902	flaB	smc03038	Flagellin B	0.0690246	-1.32841	-1.30292	-1.06943	0.939386	5.05162e-27	3.58368e-16	9.66805e-05
903	flaD	smc03039	Flagellin D	0.0444786	-1.40051	-1.26141	-0.935688	0.939386	5.98672e-42	1.13013e-18	4.60235e-15
904	flaD	smc06222	N/A
905	smc07030	smc07030	N/A	0.000367436	0.0334346	0.00611684	-0.015541
906	flaC	smc03040	Flagellin C	0.228997	-0.55318	-0.35415	-0.0887608	0.263855	0.000726845	0.0752846	0.805958
907	flaC	smc06223	N/A
908	smc06224	smc06224	N/A	0.011516	-0.700735	-0.6557	-0.229048		0.232788
909	smc03041	smc03041	hypothetical protein%2Crequired for flagellum formation	0.0318073	-1.89438	-1.31819	-0.980181		9.55962e-19	0.00141335	0.0163611
910	motB	smc03042	Chemotaxis %28motility protein B%29 transmembrane	0.245442	-1.83052	-1.5094	-1.06082		1.03889e-25	1.51127e-10	3.58571e-08
911	motC	smc03043	Chemotaxis precursor %28motility protein C%29 transmembrane	0.175878	-1.60726	-1.364	-1.044		2.21207e-16	8.78955e-10	2.35745e-06
912	fliK	smc03044	FliK hook length control protein	0.21817	-2.02186	-1.30201	-0.909203		3.27313e-19	1.98364e-09	9.37285e-06
913	fliK	smc03045	hypothetical protein%2Csignal peptide	0.170237	-1.64791	-1.21702	-0.898908		4.43923e-08	6.1268e-05	0.00125617
914	rem	smc03046	Response regulator of exponential growth motility	0.158799	-0.754878	-0.537498	-0.204553	0.57973	6.44877e-07	0.0020698	0.594532
915	flgE	smc03047	Flagellar hook protein	0.0897748	-1.28642	-1.02358	-0.611865	0.893221	9.1086e-08	0.000749728	0.0844185
916	flgK	smc03048	Putative flagellar hook-associated protein	0.119163	-1.44537	-1.12683	-0.717841	0.74141	9.21197e-25	1.22836e-10	0.01555
917	flgL	smc03049	Putative flagellar hook-associated protein	0.0864453	-1.28089	-1.16704	-0.745414	0.872864	2.03433e-17	3.9937e-11	0.0135035
918	flaF	smc03050	Putative flagellin synthesis regulator	0.0310011	-1.57903	-1.58639	-1.25922	0.966367	5.1919e-22	7.14996e-18	3.90658e-13
919	flaF	smc06225	N/A
920	flbT	smc03051	Putative flagellin synthesis repressor protein	0.132818	-1.83121	-1.49835	-1.1825	0.717719	4.95246e-28	4.4246e-16	8.45726e-14
921	flgD	smc03052	Putative basal-body rod modification protein	0.0211933	-1.73699	-1.31366	-1.13423		4.45297e-19	0.000287754	1.79767e-08
922	fliQ	smc03053	Putative flagellar biosynthetic transmembrane protein	0.0358868	-0.343071	-0.366416	-0.42633		0.0522728	0.0305671	0.016904
923	flhA	smc03054	putative flagellar biosynthesis transmembrane protein	0.120733	-1.75259	-1.49727	-1.09941	0.758267	2.42464e-25	2.79668e-15	1.00544e-10
924	fliR	smc03055	putative flagellar biosynthetic transmembrane protein	0.131924	0.0124261	0.135437	0.232449		0.969447	0.559436	0.282018
925	smc03056	smc03056	hypothetical protein	0.0846672	0.0292345	0.169277	0.139457		0.953085	0.630357	0.704056
926	smc03071	smc03071	Hypothetical protein	0.0960302	-1.09081	-0.827694	-0.449899		9.855e-10	7.64505e-06	0.0169302
927	smc06226	smc06226	N/A	0.0379053	-1.05156	-0.879752	-0.595524		0.0111761	0.0176531	0.129653
928	smc03072	smc03072	hypothetical protein	0.102099	-1.13223	-0.906341	-0.668201		1.42857e-06	0.000123068	0.00339512
929	smc03057	smc03057	hypothetical protein	0.0651715	-1.25776	-0.989754	-0.713578		1.0662e-09	1.35701e-06	0.00164732
930	smc06227	smc06227	N/A
931	smc03058	smc03058	Putative glycosyltransferase	0.00437563	0.137626	0.0759831	0.210153		0.57508	0.741674	0.323527
932	smc06229	smc06229	N/A
933	smc06230	smc06230	N/A	0.0122193	0.350967	0.251045	0.0588152
934	smc06231	smc06231	N/A	-0.0136614	-0.189445	-0.337336	-0.285924
935	folD2	smc03059	putative bifunctional protein : methylenetetrahydrofolate dehydrogenase%2Cmethenyltetrahydrofolate cyclohydrolase	0.00356868	-0.100459	-0.157082	-0.225465		0.582203	0.277243	0.120848
936	aglR	smc03060	Transcriptional regulator	0.0696204	-0.0700448	-0.0255229	-0.180131	0.89469	0.670109	0.861582	0.163543
937	aglE	smc03061	Alpha-glucosides ABC transporter%2Cperiplasmic substrate-binding component	0.204426	-0.535585	-0.17356	-0.0702442	0.0278676	3.83377e-11	0.0887608	0.490251
938	aglF	smc03062	Alpha-glucosides ABC transporter%2Cpermease component	0.113777	-0.524081	-0.304806	-0.248582	0.566746	1.17515e-07	0.00367848	0.0146432
939	aglG	smc03063	Alpha-glucosides ABC transporter%2Cpermease component	0.0725279	-0.268848	-0.0434304	-0.0754789	0.866213	0.0120241	0.75575	0.502177
940	aglA	smc03064	putative alpha-glucosidase	0.0925442	-0.584954	-0.314927	-0.291714	0.74141	2.51432e-08	0.00400454	0.00193783
941	aglA	smc06232	N/A
942	aglK	smc03065	Alpha-glucosides ABC transporter%2CATP binding component	0.102696	-0.465925	-0.247644	-0.203014	0.690114	1.35477e-06	0.0124627	0.0373304
943	smc03066	smc03066	hypothetical protein	0.103375	-0.482711	-0.324699	-0.25531	0.73613	1.69239e-05	0.00775989	0.0439292
944	smc03067	smc03067	Putative transposase	0.1095	-0.72732	-0.656145	-0.700709		0.0898926	0.0715786	0.0708606
945	smc07031	smc07031	N/A	0.0281632	-0.353024	-0.153811	-0.308709		0.309166	0.610453	0.327807
946	edd	smc03068	Phosphogluconate dehydratase	0.0559486	-0.747616	-0.709606	-0.735218	0.877005	1.42297e-19	4.97044e-18	1.52313e-18
947	pgl	smc03069	6-phosphogluconolactonase	0.0269652	-0.67419	-0.616683	-0.667515	0.963814	1.88294e-11	5.77403e-11	4.824e-11
948	zwf	smc03070	Glucose-6-phosphate 1-dehydrogenase	0.0687968	-0.725311	-0.704615	-0.771277	0.792889	1.43253e-20	4.05991e-19	1.12821e-22
949	ordL	smc00761	Putative oxidoreductase	0.0548787	0.32628	0.403824	0.50136		0.0441072	0.00279712	0.000290398
950	smc00762	smc00762	Putative glutamine synthetase	0.0235169	0.521007	0.54243	0.617935	0.970847	1.1306e-06	6.43008e-08	8.40544e-10
951	smc06233	smc06233	N/A
952	smc00763	smc00763	hypothetical protein	0.126519	0.0209415	0.0960641	0.0112212		0.948511	0.661988	0.963716
953	smc00764	smc00764	putative transmembrane protein	-0.0891591	1.02042	0.982898	1.13536		9.85855e-09	4.80756e-08	1.52259e-12
954	mcpZ	smc00765	putative methyl-accepting chemotaxis protein	0.217157	-1.86524	-1.40249	-1.13903	0.234459	3.75265e-40	6.43913e-05	0.000107591
955	smc06235	smc06235	N/A	0.01302	-0.113264	-0.292158	-0.35307
956	smc00766	smc00766	Putative transcription regulator	0.127677	0.40162	0.610333	0.434698		0.240277	0.0194866	0.161111
957	smc00767	smc00767	Hypothetical protein	0.0234959	0.29136	0.577456	0.338548		0.473336	0.0519467	0.330421
958	aceA	smc00768	putative isocitrate lyase	0.0335604	0.373759	0.268866	0.285036		0.154724	0.255536	0.244867
959	smc00769	smc00769	hypothetical protein	0.00628293	0.33233	0.390485	0.466075		0.155605	0.049523	0.030196
960	potF	smc00770	putative putrescine-binding periplasmic protein	-0.0681266	-0.0245838	0.0562787	0.155176	0.824008	0.864036	0.610386	0.129999
961	potF	smc06236	N/A
962	potF	smc06237	N/A	0.00669152	0.0994242	0.243145	0.255829		0.831168	0.433363	0.44301
963	potG	smc00771	putative putrescine transport ATP-binding protein	-0.0461298	-0.280187	-0.145405	-0.0724047	0.939386	0.0323512	0.313179	0.622095
964	potH	smc00772	putative putrescine transport system permease	0.0125471	-0.0213108	0.0755042	0.0337853		0.935184	0.661009	0.864732
965	potI	smc00773	putative putrescine transport system permease	-0.094267	-0.10087	-0.0533238	-0.0499151		0.606268	0.752923	0.787736
966	smc00838	smc00838	putative transmembrane protein	0.00092425	-0.333728	-0.151488	-0.138671	0.999573	0.0175175	0.258379	0.360447
967	acsA2	smc00774	Acetoacetyl-coenzyme A synthetase	0.0853811	0.110611	0.309034	0.470566	0.792889	0.377038	0.00155089	9.16332e-07
968	fbpB	smc00775	ABC-type Fe3%2B transport system%2Cpermease component	-0.108034	-0.169474	-0.117706	-0.106515	0.75787	0.253599	0.364465	0.450789
969	cbrA	smc00776	Two-component histidine kinase%2Cstationary-phase regulator of cell surface physiology and symbiosis	-0.0820301	0.0192575	0.215206	0.159723	0.758267	0.89064	0.0160894	0.0932725
970	smc00777	smc00777	hypothetical protein	-0.41431	0.152537	-0.168929	-0.0762301	8.1543e-05	0.237121	0.286463	0.545217
971	smc00841	smc00841	tRNA-His	-0.164142	0.228948	0.041716	-0.0914169		0.4184	0.878002	0.745175
972	smc06240	smc06240	N/A	-0.0905352	0.144398	-0.216632	-0.34031		0.703343	0.481103	0.239359
973	smc00778	smc00778	Short-chain dehydrogenase%2Freductase involved in proline utilization	-0.00818904	0.0455583	0.0703138	0.212004		0.830437	0.663813	0.227072
974	smc00779	smc00779	putative FAD-linked oxidoreductase	0.0426799	0.346297	0.519018	0.674034	0.9448	0.00849955	6.86815e-06	1.01519e-09
975	smc00780	smc00780	putative HTH-type transcriptional regulator%2CLysR family	0.0109107	0.350903	0.546986	0.439693		0.0688388	0.000284686	0.00882239
976	smc06241	smc06241	N/A
977	iolA%2CmmsA	smc00781	Methylmalonate-semialdehyde dehydrogenase	-0.0899706	0.327261	0.336587	0.45268		0.0206713	0.0132967	0.00033371
978	smc00782	smc00782	putative transmembrane protein	-0.0273478	0.798855	0.637424	0.707761		1.7657e-05	0.000235242	4.43002e-05
979	smc00783	smc00783	putative transmembrane protein	0.0131001	0.188359	0.285367	0.234042	0.98348	0.185045	0.014698	0.061234
980	fbpA	smc00784	Fe3%2B ABC transporter	-0.0918893	-0.451653	-0.221291	-0.216468	0.717719	6.20974e-06	0.0158475	0.00684542
981	fbpA	smc06242	N/A	-0.0238379	-0.285107	-0.110928	-0.186061
982	rirA	smc00785	Transcriptional regulator of the iron limitation response	-0.0841773	0.0206419	0.0353343	0.11799	0.765659	0.884654	0.753836	0.245378
983	dppA1	smc00786	Oligopeptide ABC transporter%2Cperiplasmic solute-binding component	0.0102124	-0.227096	-0.0272209	0.278509	0.9812	0.00366131	0.842658	0.00207421
984	dppA1	smc06244	N/A
985	dppB1	smc00787	Oligopeptide ABC transporter%2Cpermease component	0.117092	-0.723501	-0.593494	-0.392419	0.621968	3.31923e-13	5.53609e-09	0.000394076
986	dppC1	smc00788	Oligopeptide ABC transporter%2Cpermease component	0.0766401	-0.754709	-0.566356	-0.363201	0.839355	6.122e-13	7.90589e-07	0.00116395
987	dppD1	smc00789	Oligopeptide ABC transporter%2CATP-binding component	0.0776123	-0.715705	-0.528358	-0.361771	0.853532	1.11281e-07	1.37169e-05	0.0019646
988	dppF1	smc00790	Oligopeptide ABC transporter%2CATP-binding component	0.0973191	-0.712284	-0.577605	-0.388813	0.75787	3.14042e-10	1.86964e-06	0.00055943
989	dppF1	smc06245	N/A
990	smc00791	smc00791	hypothetical protein	-0.0784257	-0.840167	-0.745076	-0.700623	0.824008	5.13575e-15	1.07785e-09	5.48285e-12
991	smc00792	smc00792	putative transmembrane protein	-0.0541514	2.09651	0.731688	1.37854		4.37629e-10	0.0708115	6.54749e-05
992	smc00793	smc00793	Putative permease	0.00545958	0.675422	0.156009	0.411933		4.73497e-05	0.419723	0.0176331
993	smc06246	smc06246	N/A
994	rsiB2	smc00794	Anti-anti-sigma factor	-0.0582312	0.297484	0.361812	0.450116	0.939386	0.0435053	0.00831191	0.000597917
995	rsiA2	smc04884	Anti-sigma factor	-0.0749786	-0.345728	-0.600714	-0.520702		0.074849	0.000190996	0.00157671
996	rsiA2	smc00795	hypothetical protein	-0.0336516	1.83401	0.595456	1.3116		2.02194e-09	0.000256346	4.97208e-19
997	smc06248	smc06248	N/A	-0.0966705	0.804342	0.164623	0.697006		0.000642886	0.544124	0.00214303
998	smc00796	smc00796	putative transmembrane protein	0.0373713	2.81664	2.48032	3.47143		1.61708e-10	4.29681e-15	7.20369e-39
999	smc00797	smc00797	putative amino acid dehydrogenase	0.0270543	0.0608898	0.174883	0.133978	0.963814	0.665986	0.117736	0.238884
1000	smc00798	smc00798	hypothetical protein	-0.0614624	1.20274	0.504905	0.766158		4.47318e-10	0.00316041	9.889e-06
1001	smc00799	smc00799	putative transmembrane protein	-0.0710232	1.57579	0.579217	1.11061		8.27598e-09	0.0361028	3.97749e-06
1002	smc00800	smc00800	putative transmembrane protein	-0.0280183	2.55503	1.80258	2.75285		1.87275e-11	5.43041e-13	6.21054e-42
1003	smc00801	smc00801	Hypothetical protein	-0.0308032	1.05175	0.861764	0.758827		1.39145e-07	4.00823e-06	0.000160069
1004	smc00802	smc00802	hypothetical protein	-0.0658252	0.526956	0.455681	0.374709		0.000622973	0.00118034	0.0153858
1005	smc00803	smc00803	hypothetical protein	-0.00519308	0.153132	0.253752	0.368271		0.712795	0.400543	0.228781
1006	smc06249	smc06249	N/A
1007	smc00804	smc00804	Hypothetical protein	0.086565	0.566318	0.581153	0.66612		0.0238299	0.00665253	0.00257652
1008	smc00805	smc00805	Hypothetical protein	-0.0817496	0.476902	0.60635	0.572009		0.0366079	0.00105575	0.00360774
1009	smc06250	smc06250	N/A	0.0078162	0.382307	0.254461	0.689654		0.551192
1010	smc00806	smc00806	hypothetical protein	0.012795	0.919533	0.442905	0.694559		0.0370245	0.336848	0.0997942
1011	smc00807	smc00807	Putative MFS permease	0.0239808	0.230595	0.125557	0.179389		0.562196	0.719319	0.608777
1012	chrA	smc00808	Putative chromate transport protein	-0.011679	0.362401	0.30512	0.235972		0.0956064	0.14316	0.270368
1013	smc00809	smc00809	Putative signal peptide protein	0.175354	1.15199	0.768574	0.42591		1.58169e-09	0.000384457	0.0470039
1014	smc06252	smc06252	N/A	-0.010774	-0.0731511	-0.230051	-0.210939
1015	smc06253	smc06253	N/A	0.0232698	0.0623466	-0.206689	-0.431347
1016	smc00842	smc00842	tRNA-Gln	-0.00960064	0.221161	-0.20182	-0.127119
1017	ppx2	smc00810	Putative exopolyphosphatase	-0.0448735	0.140406	0.158278	0.142609	0.9448	0.34219	0.222902	0.326386
1018	rrmJ	smc00811	Ribosomal RNA large subunit methyltransferase J	-0.0293794	-0.145567	-0.18974	-0.235939		0.442794	0.219922	0.139236
1019	rrmJ	smc06255	N/A
1020	rrmJ	smc00812	hypothetical protein	0.0097907	-0.317415	-0.255304	-0.0803862		0.133572	0.167528	0.717467
1021	smc00813	smc00813	putative MFS permease	-0.00483349	-0.217125	-0.335685	-0.296481		0.462164	0.142925	0.245378
1022	smc06256	smc06256	N/A
1023	smc00814	smc00814	putative signal peptide protein	-0.0465573	1.3646	1.30141	1.36462		0.00120378	9.38627e-11	1.28723e-10
1024	smc06257	smc06257	N/A
1025	smc06258	smc06258	N/A
1026	guaB	smc00815	putative inosine-5%27-monophosphate dehydrogenase	0.0674074	-0.389011	-0.413542	-0.267664	0.861281	0.000135819	1.915e-05	0.00782245
1027	smc00816	smc00816	hypothetical protein	-0.0257758	-0.367204	-0.339724	-0.394099		0.0707043	0.0437887	0.0297597
1028	smc00817	smc00817	putative carboxymethylenebutenolidase	0.097579	0.198431	0.273734	0.0377736		0.485963	0.19787	0.893008
1029	oxyR	smc00818	Regulator of kat genes	0.134416	0.241558	0.25992	0.502845		0.446835	0.296221	0.0345367
1030	katA	smc00819	Catalase	0.367757	0.260054	1.18408	2.12193		0.344467	1.59307e-08	1.28793e-36
1031	katA	smc06259	N/A
1032	smc00820	smc00820	Putative transcriptional regulator	0.0490904	0.357235	0.421501	0.438661	0.939386	0.00812119	0.00136173	0.000398978
1033	smc00821	smc00821	Hypothetical protein	0.241742	4.60757	4.99641	5.44907		4e-302	3.4167e-291	0
1034	smc06260	smc06260	N/A	0.0773816	4.1982	4.44132	4.91309		6.98427e-52	5.41083e-65	1.23579e-88
1035	smc06261	smc06261	N/A	0.0892777	2.83772	3.27051	3.65657		3.43924e-16	6.05121e-24	5.41135e-36
1036	smc00822	smc00822	hypothetical protein	-0.055407	0.319207	0.130538	0.0324571		0.181978	0.563526	0.903787
1037	smc00823	smc00823	hypothetical protein	-0.0595237	0.40577	0.250258	0.289285		0.00393284	0.0749536	0.0422929
1038	smc00824	smc00824	Hypothetical protein	-0.0291727	0.438166	0.426369	0.439268	0.966367	0.000367128	8.93661e-05	9.98796e-05
1039	gsh1%2CshA	smc00825	Glutamate-cysteine ligase%2CGshA	0.00439902	-0.320851	-0.305382	-0.426914	0.991825	0.00457966	0.00672387	6.99791e-05
1040	smc00826	smc00826	hypothetical protein	0.0835228	-0.173986	-0.105741	-0.22742		0.457069	0.610453	0.261196
1041	pit2	smc00827	putative phosphate permease	-0.000696452	0.0177653	-0.00494421	-0.0126943		0.939704	0.980306	0.943901
1042	smc00828	smc00828	hypothetical protein	0.0443943	0.748221	0.722317	0.608792		3.32154e-10	7.55288e-11	2.83342e-07
1043	smc06263	smc06263	N/A	-0.00787885	-0.424774	-0.369381	-0.227345
1044	smc00829	smc00829	putative transcriptional regulator	0.0211322	0.0370657	-0.145492	0.134461		0.929011	0.604372	0.641953
1045	smc00830	smc00830	putative transmembrane protein	0.112924	-0.877207	-0.932523	-0.704866		1.25631e-07	2.17963e-07	1.97582e-05
1046	smc00831	smc00831	putative transcription regulator	0.0182394	-0.302116	-0.184759	-0.190428		0.246875	0.405261	0.431361
1047	smc06264	smc06264	N/A	0.0173838	0.152003	0.15819	0.0755236
1048	glcD	smc00832	putative glycolate oxidase subunit	-0.00415629	-0.12533	-0.00240532	0.171191	0.995045	0.433823	0.987122	0.199275
1049	glcE	smc00833	putative glycolate oxidase subunit	0.0634709	-0.28908	-0.0933078	0.192244		0.0898926	0.565051	0.24605
1050	glcF	smc00926	putative glycolate oxidase iron-sulfur subunit	0.0856383	0.000993334	-0.0720167	-0.00379121		0.994571	0.643441	0.984772
1051	glcF	smc00925	hypothetical protein%2Csignal peptide	0.105898	-0.533458	-0.585349	-0.238347	0.646494	4.53975e-09	1.37212e-09	0.0534491
1052	smc00924	smc00924	Hypothetical protein	0.0310089	-0.404486	-0.150064	-0.0274308	0.965153	0.00744032	0.301558	0.901254
1053	tag	smc00923	putative DNA-3-methyladenine glycosylase I	-0.106962	-0.182983	-0.243306	-0.0246016		0.385253	0.162182	0.907068
1054	tag	smc00922	putative cytosine%2Furacil%2Fthiamine%2Fallantoin permease	-0.0361781	0.404529	0.559176	0.692249	0.948776	0.000323711	6.76364e-08	1.72384e-11
1055	smc00921	smc00921	putative signal peptide protein	0.0504681	2.18751	1.48307	1.89252		1.44567e-12	1.62337e-06	6.4153e-11
1056	smc00931	smc00931	Hypothetical protein	0.0154023	2.67196	2.0878	2.42033		2.21207e-16	8.7516e-11	8.60106e-16
1057	hisS	smc00919	putative histidyl-tRNA synthetase	0.0612675	-0.242182	-0.0502539	-0.0192703	0.920799	0.0325101	0.682635	0.885884
1058	hisZ	smc00918	ATP phosphoribosyltransferase regulatory subunit	0.0483084	-0.411027	-0.201856	-0.255736	0.939386	0.00329525	0.123551	0.0735127
1059	hisG	smc00917	putative ATP phosphoribosyltransferase	0.0743665	-0.361431	-0.239262	-0.262415		0.0285041	0.133297	0.104816
1060	gst11	smc00916	N/A	-0.0881674	-0.46106	-0.477927	-0.470594	0.833628	0.000346918	4.96216e-05	9.67532e-05
1061	gst11	smc00915	N/A
1062	smc00914	smc00914	putative ferredoxin reductase	-0.029296	-0.326609	-0.221518	-0.285274	0.963814	0.00633495	0.0628556	0.0139041
1063	groEL1	smc00913	60 KD chaperonin A	-0.305036	-0.680937	-1.09843	-1.13376	0.00288033	2.90678e-14	3.82625e-21	5.7099e-26
1064	groES1	smc00912	10 KD chaperonin A	-0.337542	-0.668219	-1.12911	-1.1993	0.000148242	4.46722e-15	2.0252e-26	1.48038e-30
1065	smc00911	smc00911	hypothetical protein	-0.189668	-0.00071819	0.063484	0.0647815	0.374592	0.995559	0.678832	0.675868
1066	smc00910	smc00910	hypothetical protein	-0.00771796	-0.28748	-0.237533	-0.247029	0.98348	0.0104987	0.0211323	0.0229953
1067	ribF	smc00909	putative riboflavin biosynthesis protein RibF	-0.0638913	-0.259179	-0.172521	-0.277549	0.92435	0.0590736	0.177531	0.035476
1068	ribF	smc06265	N/A
1069	ileS	smc00908	putative isoleucyl-tRNA synthetase	0.121391	-0.618694	-0.456893	-0.32012	0.532308	9.95308e-12	2.07488e-06	0.000619111
1070	smc00907	smc00907	putative transmembrane protein	0.106456	0.0255525	0.114098	0.160504	0.713358	0.873655	0.304659	0.13802
1071	smc00906	smc00906	Putative acetyltransferase	0.0237787	-0.109046	-0.0928777	-0.102122	0.970847	0.490994	0.532299	0.476526
1072	tadA	smc00905	Putative tRNA-specific adenosine deaminase	0.0892323	0.164684	0.138641	0.138571		0.454874	0.44595	0.501358
1073	smc07032	smc07032	N/A
1074	smc07033	smc07033	N/A
1075	smc00904	smc00904	Hypothetical protein	0.121138	-0.246672	-0.162478	-0.116379	0.629062	0.0289679	0.164248	0.308433
1076	smc00902	smc00902	hypothetical protein	-0.0337905	-0.603721	-0.510512	-0.483639		0.000530629	0.00076546	0.00305635
1077	smc00930	smc00930	putative transmembrane protein	-0.00537424	-0.149317	-0.0606102	-0.122738		0.47252	0.752419	0.509177
1078	smc00900	smc00900	hypothetical protein	-0.00349065	0.160681	-0.00407442	0.0343225		0.510977	0.986477	0.890998
1079	smc00899	smc00899	hypothetical protein	0.0137646	0.150924	0.0931234	0.0725529		0.527515	0.637861	0.742408
1080	kefB1	smc00898	putative glutathione-regulated potassium-efflux system transmembrane protein	0.11917	0.561335	0.659663	0.507389	0.73613	4.54214e-06	2.01507e-10	6.12047e-06
1081	pmbA	smc00897	putative PmbA protein	0.0151793	0.0686721	0.132604	0.104043	0.980046	0.651229	0.272031	0.421565
1082	pmbA	smc06267	N/A	0.022217	0.150064	0.288962	0.0440186
1083	smc00896	smc00896	Inositol monophosphatase family protein	0.0100431	-0.194152	-0.297206	-0.206968		0.277789	0.0495894	0.192815
1084	smc00895	smc00895	hypothetical protein	0.0220312	-0.69154	-0.745773	-0.942182	0.970847	2.82896e-09	2.00316e-12	1.14475e-16
1085	kdtA	smc00894	Putative 3-deoxy-D-manno-octulosonic-acid transferase	0.0724612	-0.802701	-0.7852	-0.954807	0.853532	3.42436e-15	3.22416e-15	2.30622e-18
1086	kdtA	smc06268	N/A
1087	smc00893	smc00893	putative phosphoglycolate phosphatase	-0.0408076	-0.831594	-0.860623	-0.950068		6.73117e-07	1.28834e-08	1.98379e-09
1088	lpxK	smc00892	Putative tetraacyldisaccharide 4%27-kinase	0.0701799	0.0791085	0.109595	0.225438		0.716437	0.491196	0.140918
1089	smc00934	smc00934	N/A
1090	smc00891	smc00891	Transposase for insertion sequence element ISRm11%2FISRm2011-2	-0.00169391	-0.105168	0.0109942	-0.107431		0.881643
1091	smc00933	smc00933	hypothetical protein	-0.111395	-0.0152163	-0.0577859	-0.1331		0.961249	0.794059	0.538213
1092	mutL	smc00932	putative DNA mismatch repair protein	0.112947	0.604474	0.736977	0.756473		2.39672e-06	8.26837e-11	2.40079e-10
1093	smc00888	smc00888	Putative 2-component receiver domain protein	0.194454	-1.25281	-0.831732	-0.755963	0.374592	1.9623e-17	0.0172047	1.4893e-06
1094	smc00887	smc00887	Diguanylate cyclase%2Fphosphodiesterase	0.133119	-1.13619	-1.06805	-0.807816		1.22118e-09	6.14605e-06	6.31723e-05
1095	smc00929	smc00929	putative transcriptional regulator	0.0817638	0.11979	-0.0789148	0.101426		0.723097	0.781199	0.724543
1096	smc00886	smc00886	putative trimethylamine methyltransferase family protein	-0.00878323	0.947471	0.46666	0.619351		0.00115194	0.110464	0.0344671
1097	smc00885	smc00885	putative transmembrane signal peptide protein	-0.070611	3.14581	2.53026	3.74925		1.83174e-18	3.1244e-47	6.631e-215
1098	ilvD1	smc00884	Putative dihydroxy-acid dehydratase	-0.0162012	-0.487594	-0.498322	-0.508506	0.97237	4.61919e-06	4.89596e-07	3.77818e-06
1099	ilvD1	smc06269	N/A
1100	smc00883	smc00883	Hypothetical protein%2C regucalcin-like protein	-0.085626	-0.191703	-0.160754	-0.116833		0.279308	0.280482	0.494141
1101	dgoA	smc00882	putative 2-dehydro-3-deoxy-6-phosphogalactonate aldolase	-0.0447258	-0.176361	-0.125156	-0.165168		0.342118	0.446587	0.330959
1102	dgoK1	smc00881	Putative 2-dehydro-3-deoxygalactonokinase	-0.0670066	-0.0256828	-0.0829485	-0.109749		0.913549	0.603669	0.512663
1103	fabG2	smc00880	putative 3-oxoacyl-%28acyl carrier protein%29 reductase	-0.0818437	-0.0930859	-0.04225	-0.097935		0.670109	0.822416	0.603515
1104	smc00879	smc00879	Putative transcriptional regulator	-0.0303855	-0.00346335	0.0174087	0.0161292		0.992728	0.951404	0.955082
1105	smc00878	smc00878	Putative transcriptional regulator	-0.119106	0.543088	0.462922	0.48466	0.74141	0.000155274	0.00362269	4.79676e-05
1106	smc00877	smc00877	Putative transcriptional regulator	-0.00395967	-0.0882719	-0.105934	-0.0601876	0.995723	0.585894	0.448202	0.68628
1107	smc06270	smc06270	N/A
1108	smc00876	smc00876	Putative MRP-related protein	-0.148656	0.225578	0.220949	0.162909	0.516556	0.0604905	0.0546544	0.182662
1109	corA2	smc00874	putative magnesium and cobalt transport transmembrane protein	-0.0204531	-0.0936127	-0.215742	-0.282632	0.97237	0.513475	0.0536721	0.0114397
1110	kup1	smc00873	putative KUP system potassium uptake transmembrane protein	-0.0987567	-0.341366	-0.396972	-0.464648	0.809031	0.0104511	0.000757375	0.000147808
1111	kup1	smc06271	N/A
1112	smc00928	smc00928	putative signal peptide protein	-0.0857642	-0.205264	-0.139045	-0.171808	0.792889	0.0741564	0.195323	0.120439
1113	atpI	smc00872	Putative F0F1 ATP synthase%2Csubunit I transmembrane protein	-0.0954274	-0.292389	-0.317776	-0.36284	0.741352	0.000874634	0.000500436	6.58359e-05
1114	atpB	smc00871	putative ATP synthase A chain transmembrane protein	-0.0298049	-0.36747	-0.334826	-0.313606	0.9448	1.17349e-05	8.53553e-05	9.38957e-05
1115	atpE	smc00870	putative ATP synthase subunit C transmembrane protein	0.0276761	-0.638941	-0.647936	-0.739409	0.9448	4.66806e-19	2.38815e-16	6.10382e-24
1116	atpF2	smc00869	putative ATP synthase subunit B%27 transmembrane protein	-0.0454145	-0.448559	-0.410331	-0.425447	0.920631	3.75651e-09	9.23235e-07	2.22824e-07
1117	atpF	smc00868	putative ATP synthase B chain transmembrane protein	-0.0294405	-0.621291	-0.568911	-0.580584	0.9448	5.38955e-17	1.42646e-14	1.34769e-13
1118	rnhB	smc00867	putative ribonuclease HII protein	0.0264107	0.418262	0.556823	0.475257		0.00636978	3.58393e-06	0.000376873
1119	smc07034	smc07034	N/A
1120	smc00866	smc00866	Hypothetical protein	-0.235811	-0.33675	-0.712051	-0.142		0.15789	0.000523708	0.537919
1121	smc06273	smc06273	N/A
1122	smc00865	smc00865	Hypothetical protein	-0.0910161	0.0585458	0.177997	0.160747		0.766853	0.205274	0.305488
1123	smc06274	smc06274	N/A
1124	smc00864	smc00864	Hypothetical protein	0.0763796	0.973097	0.722068	0.496072		0.00105875	0.0126962	0.118232
1125	smc06276	smc06276	N/A	-0.178735	0.505639	0.158381	0.109527		0.00872004	0.451508	0.62686
1126	moaB	smc00863	putative molybdenum cofactor biosynthesis protein B	-0.0273743	-0.164224	0.00388765	-0.177865		0.422573	0.984994	0.322578
1127	ispE	smc00862	4-diphosphocytidyl-2-C-methyl-D-erythritolkinase	-0.0204911	-0.173332	-0.0816028	-0.0334987		0.31053	0.587163	0.845129
1128	smc00861	smc00861	putative signal peptide protein	-0.0011849	0.123617	0.186287	0.277459	0.999059	0.231362	0.0339344	0.00123497
1129	smc06277	smc06277	N/A
1130	ispB	smc00860	Putative octaprenyl-diphosphate synthase	-0.0296154	0.112311	0.207807	0.235728	0.947686	0.334461	0.0230733	0.00943499
1131	ispB	smc00859	Hypothetical protein	-0.0755548	0.0119745	0.112624	0.160649		0.969372	0.576131	0.431361
1132	smc00858	smc00858	hypothetical protein	0.0551832	0.188666	0.242856	0.226215		0.44878	0.227271	0.293378
1133	sohB	smc00857	putative proteinase	-0.278997	-0.132282	-0.257809	-0.359231	0.0403734	0.381056	0.0663052	0.00319742
1134	smc00856	smc00856	hypothetical protein	-0.0531821	0.128321	0.0716177	-0.126538		0.602226	0.742139	0.573736
1135	glyQ	smc00855	putative glycyl-tRNA synthetase alpha chain	-0.0299279	-0.195035	-0.130026	-0.145806	0.950455	0.0856247	0.213605	0.187289
1136	glyQ	smc00854	putative signal peptide protein
1137	smc00853	smc00853	putative transmembrane protein	-0.128083	-0.317737	-0.371522	-0.290256	0.696375	0.0167927	0.00171635	0.022037
1138	smc00852	smc00852	putative transmembrane signal peptide protein	-0.0379702	-0.400031	-0.46387	-0.516452	0.9448	0.000831811	1.47489e-05	4.6011e-06
1139	glyS	smc00851	putative glycyl-tRNA synthetase beta chain	0.0264931	-0.355785	-0.303195	-0.328433	0.957274	6.45535e-05	0.000698402	0.000353283
1140	smc00850	smc00850	hypothetical protein	2.99e-05	-0.273324	-0.289671	-0.384076		0.117453	0.0506979	0.0139251
1141	smc00849	smc00849	Hypothetical protein	-0.115744	-0.183433	-0.3416	-0.182758		0.347695	0.0225725	0.293556
1142	purD	smc00993	putative phosphoribosylamine--glycine ligase	0.00921098	-0.343919	-0.306735	-0.305435	0.98348	0.0029419	0.00438738	0.00442395
1143	smc00992	smc00992	Diguanylate cyclase%2Fphosphodiesterase	-0.0406168	-0.345913	-0.391643	-0.305493	0.9448	0.00704698	0.00582011	0.0331781
1144	smc00991	smc00991	Putative spermidine%2Fputrescine ABC transporter	-0.0859513	-0.52596	-0.560465	-0.425881	0.855611	9.85847e-05	6.38659e-05	0.0039814
1145	fsr	smc00990	Putative fosmidomycin resistance antibiotic resistance transmembrane protein	-0.120113	0.0193115	-0.0572373	-0.263604		0.956973	0.840204	0.306967
1146	smc00994	smc00994	Putative transcription regulator	0.0692884	0.10102	0.11887	0.184675		0.848941	0.759734	0.638984
1147	smc07035	smc07035	N/A	-0.00354522	-0.15458	-0.0494465	-0.138009
1148	smc00989	smc00989	putative signal peptide protein	0.0189959	-0.169328	-0.252786	-0.230932		0.486552	0.199363	0.276454
1149	ubiA	smc00988	putative 4-hydroxybenzoate octaprenyltransferase transmembrane protein	0.0264696	0.202728	0.207318	0.108494		0.282622	0.199052	0.559859
1150	ubiA	smc00987	hypothetical protein	-0.0837216	-0.290669	-0.14317	-0.0831478	0.804596	0.00787831	0.181664	0.512354
1151	smc07036	smc07036	N/A	0.0187128	-0.0317364	-0.0797207	-0.00941566
1152	smc00986	smc00986	Hypothetical protein	0.0922656	-1.32016	-1.3183	-0.97141	0.877005	6.09134e-15	3.44039e-12	5.38399e-08
1153	smc06280	smc06280	N/A
1154	smc06281	smc06281	N/A
1155	smc06282	smc06282	N/A
1156	smc06283	smc06283	N/A
1157	pdxR	smc00985	4-phospho-D-erythronate dehydrogenase	0.0194449	-0.221689	-0.156216	-0.200048	0.97237	0.17433	0.277915	0.191639
1158	pdxR	smc00984	hypothetical protein	0.0560779	-0.115331	-0.0922654	-0.00960599		0.525558	0.554135	0.955816
1159	smc00983	smc00983	Hypothetical protein	-0.136808	-0.209033	-0.458005	-0.156646		0.373081	0.0163115	0.502091
1160	smc06284	smc06284	N/A	0.056999	-0.0294918	-0.134732	-0.171208		0.969372
1161	smc00982	smc00982	Putative dioxygenase Rieske 2Fe-2S family protein	0.0220145	-0.128109	-0.0550871	-0.0955147		0.847062
1162	smc06285	smc06285	N/A
1163	smc00981	smc00981	Putative ferredoxin protein	0.0726221	0.812045	0.903731	1.04598		0.0160439	0.00141335	0.000273254
1164	smc00980	smc00980	Glycosyl hydrolase family protein	-0.00547094	0.742983	0.796569	0.878939	0.991825	1.31268e-10	2.54139e-11	3.97593e-16
1165	smc00979	smc00979	putative transmembrane protein	-0.204392	0.71348	0.410019	0.585934		0.000346918	0.0196815	0.000171505
1166	smc00978	smc00978	putative transmembrane protein	0.0594192	-0.18964	-0.295015	-0.227941		0.673633	0.378175	0.537609
1167	smc00977	smc00977	Putative acyl-CoA dehydrogenase	0.0109426	0.55799	0.619757	0.99499		0.0390531	0.00650754	5.9791e-06
1168	smc00976	smc00976	Putative enoyl-CoA hydratase	0.0412683	0.629752	0.830606	1.01627		0.0469213	0.00098113	6.08333e-05
1169	mcpU	smc00975	putative chemoreceptor %28methyl-accepting chemotaxis%29 transmembrane protein	0.22607	-2.17452	-2.02878	-1.23101	0.208789	4.21486e-47	5.44027e-33	0.00142171
1170	mcpU	smc00974	Putative RNA methyltransferase	0.0138395	-0.504939	-0.251096	-0.388551		0.00569579	0.113414	0.0157524
1171	smc06286	smc06286	N/A
1172	smc00973	smc00973	Putative hemolysin protein	-0.0134036	-0.346115	-0.289234	-0.341879		0.0919305	0.0977251	0.0734067
1173	dxs	smc00972	putative 1-deoxyxylulose-5-phosphate synthase	0.01955	0.11511	0.185686	0.260938	0.970847	0.337028	0.0818256	0.0116685
1174	smc00971	smc00971	putative pirin-related protein	0.0494491	-0.111958	-0.0334823	0.0747094		0.55723	0.845093	0.647239
1175	smc06287	smc06287	N/A
1176	smc06288	smc06288	N/A
1177	xseB	smc00970	Putative exodeoxyribonuclease 7 small subunit	-0.0632185	-0.307708	-0.374673	-0.343175		0.119408	0.0145837	0.0445736
1178	smc00969	smc00969	hypothetical protein	0.0125339	-0.103424	-0.131885	-0.137127	0.98348	0.543201	0.319044	0.29857
1179	smc00968	smc00968	Putative quinone oxidoreductase	-0.00486137	-0.432535	-0.480093	-0.541768		0.114644	0.0400082	0.0297168
1180	smc00967	smc00967	hypothetical protein	-0.0292841	-0.211587	-0.339775	-0.133701		0.567731	0.232426	0.684658
1181	smc00966	smc00966	Putative acetyl-CoA C-acetyltransferase	-0.0019182	-0.445631	-0.376708	-0.368678		0.05263	0.0636803	0.0840165
1182	smc00965	smc00965	Putative acyl-CoA synthase	0.00662179	-0.605644	-0.753043	-0.599637		0.000119629	4.66721e-08	4.82069e-05
1183	bioB	smc00964	Putative biotin transporter	-0.0802582	-0.633883	-0.687933	-0.696597		2.60628e-05	1.71699e-07	1.90093e-06
1184	bioN	smc00963	Biotin ABC transporter%2Cpermease component	-0.114535	-0.324615	-0.450441	-0.468979		0.233128	0.0342118	0.0540792
1185	bioM	smc00962	Biotin ABC transporter%2CATP-binding component	-0.139292	-0.442646	-0.608347	-0.679134		0.0157017	0.000125851	4.40166e-05
1186	smc00961	smc00961	hypothetical protein	0.0372146	0.531598	0.503656	0.472189		4.8225e-05	6.47009e-05	0.000200959
1187	tldD	smc00960	Peptidase U62 family protein	-0.069556	0.218166	0.108364	0.0655319	0.868596	0.0474561	0.374626	0.599898
1188	tldD	smc06289	N/A
1189	tldD	smc00068	Putative D-alanyl-D-alanine carboxypeptidase	-0.0839025	0.330749	0.312231	0.314757	0.820205	0.00210774	0.00206592	0.00217712
1190	smc00001	smc00001	hypothetical protein	0.0621907	-0.143825	0.0339733	0.183176	0.926157	0.340235	0.82785	0.195931
1191	pdxH	smc00069	putative pyridoxamine 5%27-phosphate oxidase %28PNP%2FPMP oxidase%29	-0.010429	0.0216519	0.138835	0.0400957	0.98348	0.920792	0.341677	0.805958
1192	pdxH	smc06290	N/A
1193	pdxH	smc07037	N/A
1194	pdxH	smc00002	hypothetical protein	-0.00796986	-0.145791	-0.157466	-0.11175	0.98348	0.279308	0.197532	0.377214
1195	smc00003	smc00003	Putative chaperone protein	-0.0485955	-0.32478	-0.221776	0.0250267	0.939386	0.00523771	0.114404	0.869092
1196	fabI1	smc00005	Putative enoyl-acyl-carrier-protein reductase NADH	0.0357002	-0.383991	-0.302045	-0.243549	0.9448	4.64225e-05	0.00147294	0.0116293
1197	fabI1	smc06291	N/A
1198	gpmB	smc00006	putative phosphoglycerate mutase	-0.0215279	-0.691868	-0.649837	-0.599247	0.970847	9.14011e-10	1.31644e-07	2.8808e-08
1199	gpmB	smc00070	Conserved hypothetical signal peptide protein	-0.14691	0.188999	-0.191065	-0.210426		0.253226	0.181664	0.162351
1200	aroC	smc00007	putative chorismate synthase	0.00103229	-0.291538	-0.2325	-0.230311	0.999573	0.0200075	0.0467884	0.0769641
1201	ribB	smc00008	putative 3%2C4-dihydroxy-2-butanone 4-phosphate synthase	-0.0241751	-0.259345	-0.326401	-0.322863	0.969103	0.0364715	0.00406626	0.0124052
1202	ribB	smc00071	hypothetical protein	-0.108795	0.253597	0.21886	0.137107	0.73613	0.026398	0.0395593	0.266892
1203	smc06292	smc06292	N/A	-0.031418	-0.423601	-0.741186	-0.639604
1204	ctaC	smc00009	Putative cytochrome C oxidase subunit II	0.0157281	-0.474464	-0.386745	-0.432504	0.972356	6.68981e-10	6.07073e-07	2.39381e-07
1205	ctaD	smc00010	Putative cytochrome C oxidase polypeptide I transmembrane protein	0.024615	-0.519526	-0.353535	-0.404632	0.949075	1.60136e-12	4.30243e-06	4.72708e-07
1206	ctaB	smc00450	Putative protoheme IX farnesyltransferase	-0.0234431	-0.382007	-0.355296	-0.372052	0.966367	0.00014607	0.000307316	0.000181147
1207	ctaB	smc00130	putative transmembrane protein	-0.0216994	-0.357822	-0.400723	-0.49545		0.268455	0.136591	0.0737452
1208	ctaG	smc00012	Putative cytochrome C oxidase assembly transmembrane protein	-0.0476313	-0.314107	-0.324492	-0.463452	0.939386	0.00276431	0.000959576	2.53721e-06
1209	ctaE	smc00013	Putative cytochrome C oxidase subunit III transmembrane protein	0.00807545	-0.498342	-0.338152	-0.400906	0.98348	1.78876e-10	1.62345e-05	4.01189e-07
1210	smc00014	smc00014	putative transmembrane protein	0.0246801	-0.340141	-0.118919	-0.194482		0.125738	0.550435	0.349176
1211	surf1	smc00085	Putative cytochrome oxidase complex biogenesis factor	0.0134847	-0.204429	-0.176049	-0.198307		0.436409	0.40902	0.392796
1212	ispH	smc00016	putative 4-hydroxy-3-methylbut-2-enyl diphosphate reductase	-0.027897	-0.283054	-0.189154	-0.280698	0.963814	0.0220857	0.124683	0.0175315
1213	thrB	smc00017	Putative homoserine kinase	0.0560769	-0.357537	-0.399269	-0.521374	0.939386	0.0119864	0.00145429	6.08089e-05
1214	rnhA1	smc00018	putative ribonuclease HI protein	0.0203116	-0.0680679	-0.181513	-0.264147		0.760124	0.248198	0.106755
1215	rnhA1	smc00072	putative peroxiredoxin protein	-0.056972	0.299658	0.303832	0.312241	0.926674	0.0161284	0.0056055	0.00390879
1216	smc00073	smc00073	hypothetical protein	-0.0295323	0.548421	0.48691	0.528051		0.0224265	0.0132967	0.0113477
1217	smc06293	smc06293	N/A
1218	smc00019	smc00019	hypothetical protein	0.0328468	0.585532	0.65554	0.770527		1.22612e-05	8.03301e-09	1.0538e-10
1219	smc00074	smc00074	Diguanylate cyclase%2Fphosphodiesterase	-0.0476539	-0.196096	-0.22835	-0.275158	0.939386	0.0645935	0.0168372	0.00477225
1220	rimJ	smc00075	putative ribosomal-protein-alanine acetyltransferase	-0.00132153	0.0559613	-0.00308372	-0.0195422		0.799143	0.986987	0.919574
1221	smc00451	smc00451	putative processing protease	-0.00989771	0.279285	0.419644	0.47281	0.98348	0.00149783	1.71504e-06	7.73479e-09
1222	thrC1	smc00077	putative threonine synthase	-0.0149932	-0.454435	-0.402226	-0.468318	0.980046	6.76181e-05	0.000446389	4.77629e-05
1223	smc00078	smc00078	Putative methionine ABC transporter%2Cperiplasmic solute-binding protein	0.0270149	-0.143299	-0.0953185	0.0477109	0.957274	0.187379	0.393947	0.685053
1224	smc00020	smc00020	hypothetical protein
1225	smc06294	smc06294	N/A
1226	smc00079	smc00079	HAD-superfamily hydrolase	-0.132794	-0.0182493	-0.0176519	-0.128307	0.694531	0.92812	0.9189	0.364745
1227	smc00080	smc00080	Putative transcription regulator%2CArsR family	-0.00161326	0.104245	0.193064	0.14303		0.72104	0.383367	0.542528
1228	ccrM	smc00021	Adenine DNA methyltransferase	-0.0806396	-0.24356	-0.194635	-0.16628	0.765804	0.00707688	0.0287967	0.0718798
1229	ccrM	smc00081	hypothetical protein	-0.0634106	-0.282718	-0.246326	-0.212644		0.0700183	0.0770448	0.164226
1230	mutY	smc00452	putative A%2FG-specific adenine glycosylase	-0.0031824	-0.33162	-0.266022	-0.201931		0.0527888	0.0751582	0.237016
1231	smc00022	smc00022	hypothetical protein	0.0244895	0.246393	0.321176	0.344743		0.156067	0.0247013	0.0232174
1232	smc00023	smc00023	Putative DSBA oxidoreductase	-0.0633484	-0.378205	-0.288564	-0.29624	0.88316	0.000140235	0.00269171	0.00306956
1233	smc05003	smc05003	Hypothetical protein	-0.0860103	-0.268778	-0.265993	-0.382894	0.861281	0.0695323	0.0525779	0.00395197
1234	smc	smc00024	Putative chromosome partition protein	0.0183168	-0.0860755	0.0768467	0.156413	0.97237	0.462383	0.484514	0.130824
1235	ppdK	smc00025	Putative pyruvate phosphate dikinase	-0.0614726	0.00231468	0.0757403	0.103841	0.872864	0.988696	0.474298	0.306717
1236	ppdK	smc00083	Hypothetical protein	-0.106942	0.600869	0.520262	0.45591		3.59623e-05	7.72456e-05	0.00153875
1237	smc00084	smc00084	Hypothetical protein	-0.100367	0.94433	0.824061	0.859567		4.21331e-10	1.10402e-08	4.22649e-08
1238	smc00026	smc00026	hypothetical protein	-0.0495865	-0.0319662	0.0667616	0.000187583		0.89064	0.680134	0.998808
1239	smc00087	smc00087	putative metallo-beta-lactamase	-0.1033	0.117127	0.00359651	0.0963365		0.611601	0.986685	0.649357
1240	smc00125	smc00125	tRNA-Gln	-0.102144	-0.386399	-0.663447	-0.491878		0.442794	0.0977251	0.246022
1241	smc00027	smc00027	Hypothetical protein	-0.0160919	0.0503134	-0.47217	-0.50804		0.922508	0.162	0.138921
1242	smc06298	smc06298	N/A
1243	smc00028	smc00028	putative transmembrane protein	0.0564901	0.0973454	0.22683	0.308978	0.937382	0.529677	0.0696154	0.00910376
1244	smc00088	smc00088	putative transmembrane protein	-0.0660389	-1.14412	-1.36583	-1.13464		7.58912e-15	1.11255e-21	3.43162e-16
1245	smc00126	smc00126	tRNA-Pro	-0.00237338	0.58402	0.148916	-0.195942		0.235491
1246	smc00029	smc00029	Hypothetical protein	-0.0173413	0.149314	0.22672	0.035306		0.829583
1247	smc00089	smc00089	hypothetical protein%2CDNA binding domain protein	-0.103456	0.323359	0.359799	0.0258939		0.331684	0.204553	0.93827
1248	cysN	smc00090	Putative sulfate adenylate transferase cysteine biosynthesis protein	0.0361618	0.467273	0.588698	0.0571973	0.9448	0.108989	0.0763344	0.631262
1249	cysD	smc00091	Putative sulfate adenylate transferase subunit 2 cysteine biosynthesis protein	0.0402539	0.567409	0.703581	0.0891723	0.939386	0.0364715	0.0228664	0.46354
1250	cysH	smc00092	Phosphoadenosine phosphosulfate reductase	0.00431541	0.709505	0.764475	0.284574	0.991825	0.0064876	0.00763539	0.0114397
1251	smc00030	smc00030	putative signal peptide protein	0.00720303	1.64752	1.42508	1.36636		3.43274e-11	6.14662e-08	3.56893e-08
1252	smc00031	smc00031	putative transmembrane protein	-0.0111493	1.13006	0.888578	0.951221		0.000122325	0.00126051	0.000780982
1253	betA	smc00093	Choline dehydrogenase CHD oxidoreductase flavoprotein FAD membrane	0.120267	0.0193187	0.0771568	-0.00647163		0.947696	0.686637	0.978132
1254	betB	smc00094	Betaine aldehyde dehydrogenase badh oxidoreductase NAD protein	0.137584	-0.0279789	0.0996011	-0.0581316		0.934772	0.660729	0.817927
1255	betB	smc06300	N/A
1256	betC	smc00127	Choline sulfatase	0.0154586	-0.206746	-0.0080443	-0.196543		0.386364	0.971697	0.324673
1257	betC	smc06301	N/A
1258	betI	smc00095	Transcriptional repressor of bet operon%2CTetR family	-0.0677669	0.00896118	-0.108604	-0.465155		0.981737	0.699622	0.0817023
1259	smc00032	smc00032	putative transmembrane protein	-0.255468	0.353363	0.163577	0.189099		0.156067	0.482169	0.44949
1260	smc00033	smc00033	Diguanylate cyclase%2Fphosphodiesterase	0.0005128	-0.291904	-0.275356	-0.227185		0.167786	0.154245	0.242673
1261	smc00034	smc00034	Putative quinone oxidoreductase	-0.0787171	0.177138	0.248035	0.197976		0.39027	0.135136	0.278618
1262	smc06302	smc06302	N/A	-0.191606	0.206806	0.090992	0.383951		0.354342	0.730064	0.324086
1263	smc00096	smc00096	hypothetical protein%2Csignal peptide	-0.0163243	0.565338	0.505934	0.359866		0.0346861	0.0320815	0.185357
1264	smc00035	smc00035	hypothetical protein	-0.0556079	-0.346222	-0.293032	-0.300775		0.0253379	0.0313263	0.0383132
1265	gst1	smc00036	Putative glutathione S-transferase	-0.0173287	0.0881406	0.219073	0.336914		0.630308	0.0989161	0.0117662
1266	smc06303	smc06303	N/A	-0.0114797	-0.010461	-0.379562	0.13327		0.98844	0.443907	0.778279
1267	lsrA	smc00037	Transcription regulator LysR family	-0.0189802	0.471427	0.798382	0.907516		0.00833235	1.31735e-07	1.45966e-09
1268	gst2	smc00097	Putative glutathione S-transferase	0.198419	1.36014	1.8982	1.99611		3.52635e-19	9.69066e-44	1.14255e-47
1269	smc00038	smc00038	Diguanylate cyclase%2Fphosphodiesterase	-0.0851354	-0.282488	-0.42902	-0.155936		0.0895577	0.0101954	0.379516
1270	smc00039	smc00039	hypothetical protein	0.0397839	-0.0989048	-0.0606352	-0.149459	0.9448	0.500033	0.652935	0.23348
1271	smc00098	smc00098	putative transcriptional regulator	0.00302582	-0.0204905	-0.0869317	-0.179164		0.947275	0.67039	0.40001
1272	smc00040	smc00040	Putative organic hydroperoxide resistance protein	-0.192696	-0.239043	-0.20287	-0.162167	0.195634	0.0242522	0.066603	0.135586
1273	phnA	smc00099	putative alkylphosphonate uptake protein	-0.121501	0.0845429	0.129072	0.0979716		0.63442	0.348035	0.520285
1274	smc00100	smc00100	hypothetical protein	-0.0927812	0.2576	0.270611	0.258032	0.737562	0.00549503	0.00206179	0.00445853
1275	smc06304	smc06304	N/A	0.0209319	-0.0908698	0.248704	-0.0946943		0.910695
1276	smc00041	smc00041	hypothetical protein	-0.0466481	0.15425	0.158818	0.163018	0.939386	0.235727	0.194322	0.197783
1277	smc07038	smc07038	N/A	-0.028542	0.22084	0.0823415	-0.0147263		0.737177
1278	dkgB	smc00101	Putative 2%2C5-diketo-D-gluconic acid reductase B	-0.0878533	0.367067	0.331403	0.366163		0.0160117	0.0332505	0.0108301
1279	tam	smc00225	putative trans-aconitate methyltransferase	-0.0765194	0.109013	0.0728286	0.151458	0.888439	0.520106	0.614163	0.288119
1280	tam	smc06306	N/A
1281	dhe	smc00103	Putative %28S%29-2-haloacid dehalogenase IVA	-0.093092	0.368904	0.297605	0.303736		0.0098096	0.0286026	0.030872
1282	smc00104	smc00104	Hypothetical protein	0.0892256	0.998913	1.03462	1.04266		1.13058e-08	2.17789e-11	1.84878e-10
1283	smc00105	smc00105	putative alcohol dehydrogenase	0.0852696	0.895813	1.26905	1.48208		1.07915e-05	5.00626e-14	3.82669e-17
1284	ilvE2	smc00042	Putative aminotransferase	-0.0578592	0.478218	0.654703	0.763549	0.939386	6.6876e-05	5.13751e-10	1.66489e-12
1285	ilvE2	smc06307	N/A
1286	ilvE2	smc06308	N/A	0.00393113	0.59072	0.561464	0.597926		0.300973
1287	smc00106	smc00106	hypothetical protein	0.0200315	0.975373	0.937102	0.932703		0.000151442	0.000109845	0.000117744
1288	sodB	smc00043	putative superoxide dismutase FE protein	-0.183461	-0.173737	-0.159757	-0.28023	0.0987901	0.113816	0.168355	0.00153964
1289	smc00107	smc00107	Putative transcriptional regulator	-0.0206631	0.141318	-0.0707017	0.0117716		0.653661	0.812648	0.969618
1290	smc00044	smc00044	Putative amino acid exporter	0.0777506	0.0884932	0.108308	0.113602		0.889542	0.814818	0.812553
1291	cycF	smc00045	putative Cytochrome c556	0.165988	0.810807	0.856079	1.08044		4.5465e-09	1.94475e-13	2.2485e-20
1292	cycG	smc00086	Putative diheme cytochrome C-type signal peptide protein	0.206227	2.75053	3.08745	3.33589		6.7935e-139	8.4653e-162	3.3606e-232
1293	smc00108	smc00108	Putative acetyltransferase	-0.0596898	3.10772	3.37696	3.61328		3.0864e-217	3.7955e-266	0
1294	smc00109	smc00109	putative transcriptional regulator	-0.0224206	0.499031	0.402665	0.454991		0.0131085	0.0361413	0.0235316
1295	bla	smc00047	Putative beta-lactamase signal peptide protein	-0.146838	0.672355	0.525364	0.329429		0.000961241	0.00393229	0.123004
1296	bla	smc06309	N/A
1297	gcd	smc00110	putative glucose dehydrogenase %28pyrroloquinoline-quinone%29 protein	-0.0753905	1.15813	0.962548	1.06121	0.877005	1.39122e-20	4.53055e-19	8.0368e-28
1298	smc00453	smc00453	hypothetical protein	0.0034945	0.379913	0.454678	0.57368		0.0688388	0.00792051	0.0020506
1299	smc07039	smc07039	N/A
1300	smc00112	smc00112	hypothetical protein	-0.0652882	-0.154065	-0.26719	-0.282996		0.754658	0.456945	0.479425
1301	smc00454	smc00454	Hypothetical protein	-0.0936271	-0.265613	-0.135307	-0.205964		0.3371	0.586034	0.405115
1302	ptrB	smc00114	putative protease II oligopeptidase B hydrolase serine protease	0.0335409	-0.0976221	0.0642573	-0.0507167	0.9448	0.420776	0.571465	0.670666
1303	smc00115	smc00115	hypothetical protein	-0.040276	0.073911	0.0612831	0.105324		0.847925	0.833934	0.724531
1304	smc06310	smc06310	N/A	-0.190411	0.252365	0.198241	0.181928		0.413787	0.416354	0.495055
1305	smc00048	smc00048	hypothetical protein	-0.105592	0.363755	0.302085	0.446406		0.0302199	0.0302638	0.00044946
1306	smc00049	smc00049	Hypothetical protein	-0.0780006	0.404011	0.321093	0.375813		0.0278728	0.0439775	0.0149504
1307	smc00455	smc00455	Putative hemolysin-related transmembrane protein	-0.12875	0.414265	0.499984	0.679348		0.0211094	0.00121216	8.05579e-06
1308	smc00116	smc00116	hypothetical protein	-0.0564465	0.365108	0.28417	0.247827		0.0744342	0.143889	0.220444
1309	smc06312	smc06312	N/A
1310	msrB1	smc00117	putative peptide methionine sulfoxide reductase	-0.123436	0.367059	0.253427	0.221507		0.0133511	0.093911	0.147604
1311	phaA2	smc00051	putative Na%28%2B%29%2FH%28%2B%29-antiporter	-0.0973592	-0.386692	-0.39866	-0.370894	0.73613	8.29138e-05	3.54095e-05	0.000209588
1312	phaB2	smc00052	putative Na%28%2B%29%2FH%28%2B%29 antiporter	-0.0264362	-0.417401	-0.413692	-0.326086		0.0302274	0.0124504	0.070556
1313	phaC2	smc00053	putative Na%28%2B%29%2FH%28%2B%29-antiporter	-0.0563584	-0.382857	-0.471486	-0.534722		0.0583588	0.00601041	0.00525885
1314	phaD2	smc00054	putative Na%28%2B%29%2FH%28%2B%29-antiporter	-0.0853565	-0.333245	-0.417182	-0.379889	0.824867	0.00380303	5.73345e-05	0.00072329
1315	phaE2	smc00055	putative Na%28%2B%29%2FH%28%2B%29-antiporter	-0.0894508	-0.306648	-0.420187	-0.404229		0.180221	0.0278284	0.0450469
1316	phaF2	smc00056	putative Na%28%2B%29%2FH%28%2B%29-antiporter	0.00550484	-0.390003	-0.31526	-0.389762		0.115701	0.133743	0.0809042
1317	phaG2	smc00057	putative Na%28%2B%29%2FH%28%2B%29-antiporter	-0.0377544	-0.414476	-0.42151	-0.384935		0.106065	0.0453394	0.0927489
1318	smc06313	smc06313	N/A
1319	mucR	smc00058	Transcriptional regulator of exopolysaccharide biosynthesis	-0.280059	-0.405006	-0.705872	-0.755169	0.00271997	1.14096e-07	3.76335e-18	8.60133e-24
1320	mucR	smc00118	hypothetical protein	-0.176547	-0.15835	-0.26891	-0.299315		0.463883	0.113106	0.0954312
1321	smc00456	smc00456	hypothetical protein%2Csignal peptide	-0.090885	0.240953	0.033665	0.052253		0.180673	0.863627	0.798544
1322	smc00059	smc00059	Putative sensor histidine kinase	0.0183579	-0.232382	-0.221063	-0.194068	0.97237	0.0330768	0.060452	0.104854
1323	smc00060	smc00060	hypothetical protein	0.0373964	-0.140155	-0.0918686	-0.0946765	0.949075	0.377293	0.551971	0.575378
1324	smc00061	smc00061	hypothetical protein	-0.0739225	-0.130283	-0.227413	-0.218136		0.532383	0.158882	0.218888
1325	smc00120	smc00120	hypothetical protein	-0.0136266	-0.129733	-0.144973	-0.135003	0.98348	0.403616	0.259915	0.342453
1326	smc00062	smc00062	Hypothetical protein	-0.114498	0.29874	0.33019	0.166424		0.168993	0.107308	0.457427
1327	smc00063	smc00063	hypothetical protein	-0.163638	1.76169	0.86	1.44558		2.78602e-11	0.0010623	1.96955e-10
1328	smc06314	smc06314	N/A	-0.123058	0.818797	0.531498	0.615905		4.03001e-09	9.80041e-06	1.40873e-06
1329	smc00128	smc00128	hypothetical protein%2Csignal peptide	-0.109573	0.224612	-0.270361	-0.156594		0.358406	0.199052	0.495041
1330	smc00457	smc00457	putative transmembrane protein	-0.0806113	0.138795	0.0377486	0.0579364		0.519023	0.852792	0.778555
1331	pbp	smc00122	Putative penicillin-binding protein	-0.0487286	0.0307077	0.0322077	0.105238	0.939386	0.843719	0.796695	0.375931
1332	smc00064	smc00064	hypothetical protein	-0.0949266	-0.188044	-0.359111	-0.309376		0.340851	0.0156568	0.0565178
1333	smc00123	smc00123	hypothetical protein	-0.173816	0.754005	0.778152	0.761502		1.37351e-07	5.81536e-09	3.22352e-07
1334	smc07040	smc07040	N/A	-0.0253076	0.986733	1.41259	1.41009		0.0199383	6.3307e-05	4.41491e-05
1335	smc06317	smc06317	N/A	-0.016254	-0.18119	-0.160272	-0.0961048
1336	feuN	smc00065	Modulator of the two component system FeuPQ	0.104776	0.848506	0.478046	0.32861		0.000109102	0.0216645	0.166197
1337	feuP	smc00458	Response regulators consisting of a CheY-like receiver domain and a winged-helix DNA-binding domain protein	0.0384363	0.527298	0.300482	0.218216		0.000142524	0.0309188	0.152789
1338	feuQ	smc00129	putative sensor histidine kinase	0.0596587	0.166626	0.201351	0.0624359		0.405803	0.224116	0.754426
1339	feuQ	smc06318	N/A
1340	lppA	smc00067	Putative outer membrane protein precursor	-0.148259	-0.379382	-0.425639	-0.268679	0.516556	0.000792121	3.33276e-05	0.0155499
1341	cycH	smc02361	Cytochrome C-type biogenesis transmembrane protein	0.0718573	-0.114824	-0.0620747	-0.0242339		0.568968	0.724522	0.90038
1342	cycJ%2CccmE	smc02362	Cytochrome C-type biogenesis transmembrane protein	-0.04841	0.0872848	0.0462502	0.0554159		0.783516	0.854522	0.836367
1343	cycK%2CccmF	smc02363	Cytochrome C-type biogenesis transmembrane protein	-0.00946336	-0.0146479	0.0530744	0.0583749	0.98348	0.937237	0.68307	0.667352
1344	cycL%2CccmH	smc02364	Cytochrome C-type biogenesis transmembrane protein	0.0293963	0.0383249	0.0682497	0.0558936		0.913549	0.783219	0.83579
1345	degP1	smc02365	putative serine protease	-0.288409	-0.0878613	-0.101445	-0.734559	0.00817095	0.502558	0.760063	6.40426e-08
1346	ragA	smc02366	putative response regulator	-0.105932	0.3052	0.190176	-0.000254734		0.129062	0.298375	0.998808
1347	ragA	smc02367	Putative sensor histidine kinase transmembrane protein	-0.0408775	0.147794	0.197779	-0.0124453		0.482393	0.257115	0.953852
1348	glnE	smc02368	Putative glutamate-ammonia-ligase adenylyltransferase	0.0183675	0.200624	0.253541	0.238483	0.97237	0.0844905	0.0132967	0.0260664
1349	glnE	smc06319	N/A
1350	smc02369	smc02369	Putative sensor histidine kinase transmembrane protein	-0.0314871	0.877581	0.947765	0.820069	0.9448	5.89619e-24	3.89069e-18	1.34727e-20
1351	pepN	smc02370	putative aminopeptidase N	-0.0152782	-0.289962	-0.198811	-0.162341	0.97237	0.00416569	0.04906	0.137414
1352	pepN	smc06321	N/A
1353	smc06322	smc06322	N/A	-0.00293671	-0.102953	0.147999	-0.0339206
1354	smc06323	smc06323	N/A	0.0326609	-0.0376916	-0.0494612	0.0829284
1355	smc02371	smc02371	putative transmembrane protein	0.0545286	0.331203	0.26601	0.193128		0.165445	0.195323	0.411645
1356	smc02372	smc02372	Putative MFS permease	-0.013945	-0.306055	-0.414367	-0.339257		0.295278	0.084266	0.187315
1357	smc02373	smc02373	Hypothetical protein	0.0721362	1.88529	0.79494	1.10445		1.98109e-16	0.00383508	3.11178e-05
1358	smc02374	smc02374	Hypothetical protein	-0.0871505	1.3943	0.384927	0.61823		1.56041e-15	0.049413	0.00155447
1359	smc02375	smc02375	hypothetical protein	0.00180344	-0.147253	-0.139185	-0.178101		0.421124	0.357907	0.270248
1360	smc02376	smc02376	Putative heat shock protein	-0.0943043	-0.947207	-1.06167	-1.09223	0.805753	2.78295e-12	1.68044e-20	2.28123e-18
1361	smc06324	smc06324	N/A	0.0278399		0.0616024	0.0523347
1362	etf	smc02377	putative electron transfer flavoprotein-ubiquinone oxidoreductase	0.0193424	-0.0980226	-0.0174792	-0.0194927	0.97237	0.458987	0.895402	0.889692
1363	smc06325	smc06325	N/A	0.0287783	0.181042	0.51817	0.153598
1364	smc02378	smc02378	Putative glycine betaine ABC transporter%2Cperiplasmic substrate-binding component	-0.055591	-0.386129	-0.387939	-0.279338	0.888449	2.63321e-05	0.000438835	0.00190115
1365	smc06326	smc06326	N/A
1366	smc02379	smc02379	putative glycine betaine ABC transporter%2Cpermease	-0.0668835	-0.557484	-0.736066	-0.791888	0.920799	1.26033e-05	1.74379e-09	1.98517e-10
1367	smc06327	smc06327	N/A
1368	smc02380	smc02380	Putative oxidoreductase transmembrane protein	-0.147052	-0.625942	-0.748278	-0.871069	0.566037	8.47163e-07	1.64618e-10	1.13312e-12
1369	smc02381	smc02381	hypothetical protein	-0.0388821	-0.347968	-0.256943	-0.426865		0.205557	0.277127	0.0755711
1370	smc02382	smc02382	hypothetical protein	-0.234958	0.324688	0.0378896	-0.0786115		0.073417	0.856157	0.704641
1371	smc06328	smc06328	N/A
1372	smc02383	smc02383	putative transmembrane protein	0.136033	0.00948856	0.0874132	0.0268964	0.667239	0.965722	0.540472	0.870455
1373	smc02384	smc02384	Putative glycosyltransferase transmembrane protein	0.102152	-0.0307115	0.0911257	0.084888	0.792889	0.883543	0.524157	0.585467
1374	smc02385	smc02385	putative transmembrane protein	0.164852	0.389087	0.559009	0.590076		0.0598703	0.000842105	0.000742989
1375	amn	smc02386	putative AMP nucleosidase	0.0124169	0.281928	0.330308	0.298475	0.98348	0.0157017	0.00153608	0.00587018
1376	smc02387	smc02387	putative transmembrane protein	0.0592812	0.95113	0.43843	0.387722		0.000581518	0.183819	0.215629
1377	smc06329	smc06329	N/A
1378	smc02388	smc02388	putative unknown transmembrane protein	0.207939	1.58839	0.975201	0.618605		1.10114e-10	0.000620826	0.0371307
1379	smc02389	smc02389	putative unknown transmembrane protein	0.0332416	1.21435	0.692045	0.439618		2.80195e-05	0.0357903	0.192747
1380	gst7	smc02390	Putative glutathione S-transferase	-0.29515	0.243872	-0.0387815	-0.200647	0.0148465	0.0436473	0.803631	0.0745327
1381	smc02391	smc02391	hypothetical protein	-0.125284	-0.0979548	-0.0937966	0.0564085		0.731433	0.702096	0.82422
1382	smc02392	smc02392	Hypothetical protein	-0.0667353	-0.0261277	-0.195838	-0.205885	0.92435	0.89064	0.110464	0.126876
1383	hisC4	smc02393	putative histidinol-phosphate aminotransferase	0.00933067	-0.0357227	0.0946889	0.147229	0.98348	0.857258	0.496705	0.322578
1384	smc02409	smc02409	tRNA-Ser	-0.00723193	-0.203572	0.0341985	-0.178465
1385	smc06331	smc06331	hypothetical protein	-0.166259	-0.199275	-0.461666	-0.602435		0.227582	0.000427735	1.97582e-05
1386	smc02394	smc02394	hypothetical protein	-0.0897249	0.33121	-0.112368	0.0601425		0.246643	0.708256	0.844386
1387	smc02461	smc02461	hypothetical protein	-0.212674	0.402837	0.0664657	0.076819		0.0156143	0.72585	0.704641
1388	smc02396	smc02396	putative outer membrane protein	-0.135329	-0.614522	-0.652043	-0.498636	0.232044	6.05187e-20	4.09781e-19	4.5771e-10
1389	smc02397	smc02397	Putative integrase	-0.015947	-0.749378	-1.06659	-0.581539		0.000121352	2.38879e-09	0.00182673
1390	smc02398	smc02398	Transposase for insertion sequence element ISRm11%2FISRm2011-2
1391	smc05004	smc05004	Hypothetical protein of ISRm2011-2%2CorfC
1392	smc02399	smc02399	N/A	0.0024359	0.0344308	-0.0914526	0.0755236
1393	smc02400	smc02400	putative outer membrane protein	0.173331	0.230819	1.06681	1.25443		0.599212	6.77035e-05	2.97656e-06
1394	smc02401	smc02401	putative transmembrane protein	0.0247752	1.05005	0.73528	0.820045		0.000242977	0.00701688	0.00316974
1395	smc02403	smc02403	putative soluble lytic murein transglycosylase	0.0288519	0.566882	0.535188	0.579621		0.000152523	4.67214e-05	2.58586e-05
1396	dapA1	smc02404	Putative dihydrodipicolinate synthase	0.0695863	0.141896	0.22418	0.312127	0.861281	0.237561	0.0418085	0.00259127
1397	smpB	smc02405	SsrA-binding protein	-0.012771	-0.117425	-0.0462908	-0.0269464	0.9812	0.363948	0.703971	0.837286
1398	smc02406	smc02406	Hypothetical protein	0.117059	0.166913	0.118938	-0.0195558		0.542486	0.599901	0.940921
1399	smc06334	smc06334	N/A
1400	smc02407	smc02407	hypothetical protein	-0.0750761	-0.527845	-0.556704	-0.519131	0.853532	7.26016e-07	2.6906e-08	4.37629e-07
1401	smc06336	smc06336	N/A
1402	smc06338	smc06338	N/A	0.0204927	-0.0389225	0.0305104	-0.240923
1403	rpoZ	smc02408	DNA-directed RNA polymerase omega subunit	-0.0781587	-0.400901	-0.51584	-0.557476	0.759454	1.33566e-06	1.84473e-10	9.07538e-12
1404	relA	smc02659	Putative GTP pyrophosphokinase %28ATP:GTP 3%27-pyrophosphotransferase%29	-0.00276	0.382208	0.387024	0.351904	0.998302	0.000661867	0.000373932	0.00153659
1405	relA	smc06340	N/A
1406	relA	smc06341	N/A
1407	smc02658	smc02658	Hypothetical protein	-0.0792544	0.149569	0.0987792	0.219436		0.716568	0.759734	0.491582
1408	smc02657	smc02657	Hypothetical protein	-0.0673503	0.234277	0.0760083	0.252103		0.588619	0.851901	0.49606
1409	smc02656	smc02656	Hypothetical protein	-0.194417	2.17955	1.99526	2.04047		1.64393e-74	4.75757e-64	3.07855e-64
1410	smc02655	smc02655	putative transmembrane protein	-0.186574	0.564147	0.45048	0.45102		5.02674e-06	0.000131929	0.00099051
1411	acpS	smc02654	putative holo-acyl-carrier protein synthase	-0.211648	0.234504	0.169193	0.0619777		0.279308	0.364	0.782836
1412	lepB	smc02653	putative signal peptidase I transmembrane protein	-0.0318915	-0.410071	-0.432954	-0.496666	0.9448	1.98768e-05	5.07289e-06	4.09767e-08
1413	rnc	smc02652	putative ribonuclease III	-0.00928495	-0.25698	-0.295097	-0.37367	0.98348	0.0446105	0.0110932	0.00196944
1414	era	smc02651	putative GTP-binding protein	0.0180942	-0.504725	-0.466744	-0.58186	0.97237	9.08121e-06	4.60411e-05	8.08693e-08
1415	era	smc02650	hypothetical protein	0.00807056	-0.342074	-0.432081	-0.385816		0.254397	0.0733448	0.13222
1416	arsC	smc02649	Arsenate reductase	0.0192326	0.227719	0.0827179	-0.169516		0.57508	0.82195	0.655563
1417	aqpS	smc02648	aquaglyceroporin	-0.000945748	0.158979	0.0844786	0.100499		0.664106	0.787813	0.756818
1418	arsR	smc02647	Transcriptional regulator	-0.0273132	0.105014	-0.136776	-0.0553372		0.854685	0.75373	0.905038
1419	smc02646	smc02646	Putative glycerophosphoryl diester phosphodiesterase	-0.0150385	0.285373	0.219186	0.085877		0.163773	0.222794	0.694477
1420	smc06342	smc06342	N/A	-0.0443144	0.265705	-0.154068	0.0199455		0.705535
1421	cfa2	smc02645	Cyclopropane-fatty-acyl synthase	-0.262307	0.454267	0.338266	0.449216	0.0424655	4.43074e-05	0.00227513	2.62902e-06
1422	smc02644	smc02644	hypothetical protein	0.0233753	-0.408304	-0.376201	-0.387718	0.966367	3.00126e-05	0.000118747	6.58359e-05
1423	smc02642	smc02642	Hypothetical protein	-0.0474623	0.279251	-0.376948	-0.39635		0.209278	0.0314748	0.0365159
1424	rkpK	smc02641	UDP-glucose 6-dehydrogenase	-0.0607056	-0.273212	-0.339425	-0.309181	0.868107	0.00246822	6.54813e-05	0.000588137
1425	lpsL	smc02640	UDP-glucuronate 5%27-epimerase	0.00273529	0.0149156	0.0293818	0.0321815	0.99769	0.928891	0.807718	0.805527
1426	smc02639	smc02639	Putative transcription regulator	-0.00626929	-0.425287	-0.445221	-0.318867		0.413818	0.298629	0.49092
1427	smc02638	smc02638	putative transmembrane protein	0.0203641	-0.0390081	0.0299772	0.161315		0.931365	0.92744	0.58823
1428	smc02637	smc02637	Hypothetical protein	0.0613046	-0.677196	-0.553942	-0.476991		0.001122	0.0018827	0.0118944
1429	smc06343	smc06343	N/A
1430	smc02636	smc02636	hypothetical protein	-0.0398804	-1.11568	-1.1689	-0.917056	0.9448	2.94269e-22	7.96474e-29	5.69281e-17
1431	recO	smc02635	DNA repair protein	-0.00862968	0.0161374	0.177569	-0.0840772		0.964136	0.415167	0.753806
1432	phoX	smc02634	Monomeric alkaline phosphatase	0.0118115	-0.0352209	-0.0321301	-0.159947		0.928891	0.911473	0.552245
1433	smc02633	smc02633	putative transmembrane protein	-0.018141	0.837229	0.764188	0.6894	0.97237	9.90099e-15	3.50573e-13	4.15573e-10
1434	smc02632	smc02632	hypothetical protein	-0.0644198	0.792345	0.724247	0.623516		0.000603073	0.000436261	0.00553949
1435	smc02631	smc02631	hypothetical protein	-0.00675791	0.00935722	0.018003	-0.0123855	0.991825	0.966915	0.911473	0.939437
1436	smc02603	smc02603	putative MFS permease	-0.117988	0.624952	0.811954	0.970146		4.99975e-07	1.13389e-10	2.50593e-17
1437	nadA	smc02601	putative quinolinate synthetase A	-0.0349986	-0.489049	-0.431612	-0.307485	0.948776	2.56716e-05	0.000456329	0.0101365
1438	nadB	smc02599	putative L-aspartate oxidase	0.036032	-0.386251	-0.372128	-0.185395	0.948776	0.00158119	0.00265009	0.153777
1439	nadC	smc02598	putative nicotinate-nucleotide pyrophosphorylase carboxylating protein	0.036626	-0.291047	-0.252134	-0.115312		0.140981	0.169888	0.567351
1440	sodC	smc02597	Putative superoxide dismutase CU-ZN precursor %28bacteriocuprein%29 transmembrane protein	-0.0174348	0.251252	-0.237119	0.0652068		0.396281	0.350197	0.817745
1441	smc06345	smc06345	N/A	-0.168348	0.0992041	0.184871	0.228539		0.721649	0.364031	0.279043
1442	smc06346	smc06346	N/A	-0.00115709	-0.487155	-0.62947	-0.54539
1443	smc06347	smc06347	N/A	0.0242507	0.22636	0.068507	0.137103
1444	smc02661	smc02661	Putative toxin secretion ATP-binding ABC transporter	0.0639108	0.200686	-0.0483843	-0.174576		0.599306	0.893489	0.610596
1445	smc06348	smc06348	N/A
1446	smc02571	smc02571	Putative secretion membrane fusion protein	-0.0169085	-0.0381918	-0.235723	-0.231974		0.899008	0.215673	0.28896
1447	smc06349	smc06349	N/A
1448	smc02660	smc02660	Putative acyltransferase	-0.122946	-0.106663	-0.350802	-0.280812		0.693024	0.0619739	0.193039
1449	smc02565	smc02565	Hypothetical protein	-0.0725574	-0.0549202	-0.177345	0.0024773		0.835643	0.320678	0.991603
1450	smc02561	smc02561	Hypothetical protein	-0.0712719	-0.192905	-0.189275	-0.135618		0.466193	0.364223	0.561472
1451	smc02559	smc02559	hypothetical protein	-0.122519	-0.214944	-0.254501	-0.16316		0.268455	0.109952	0.340835
1452	smc02558	smc02558	hypothetical protein	0.0291973	0.00330869	0.0532446	0.0972288		0.989116	0.740833	0.557863
1453	smc02557	smc02557	Hypothetical protein	0.00895181	-0.383682	-0.351883	-0.171271	0.98348	0.00173492	0.00156913	0.165255
1454	smc02556	smc02556	hypothetical protein	-0.091379	0.189647	0.119024	0.220975	0.792889	0.140315	0.317436	0.0511378
1455	smc02555	smc02555	Conserved hypothetical signal peptide protein	-0.0123292	0.360696	0.226897	0.357266		0.106051	0.263208	0.0884666
1456	smc02554	smc02554	Putative Nudix hydrolase family protein	0.118316	0.37015	0.443055	0.332078		0.139075	0.0291908	0.140382
1457	smc02553	smc02553	hypothetical protein	-0.0676893	-0.0968495	-0.230916	-0.115387		0.637349	0.135795	0.506087
1458	smc02552	smc02552	Hypothetical protein	-0.148251	-0.138484	-0.293519	-0.544479		0.430771	0.0411803	0.000144395
1459	smc07042	smc07042	N/A
1460	smc06351	smc06351	N/A	-0.0164428	-0.0119079	-0.284855	-0.19903
1461	cysS	smc02551	putative cysteinyl-tRNA synthetase	0.0355597	0.117048	0.183231	0.278224	0.947501	0.389793	0.127287	0.0147062
1462	cysS	smc06352	N/A
1463	cysS	smc06353	N/A
1464	smc02550	smc02550	hypothetical protein	-0.0528746	0.0846698	0.0990396	0.269785		0.706859	0.563526	0.0925769
1465	smc02549	smc02549	hypothetical protein	0.0194115	0.129222	0.215561	0.429087		0.546818	0.198113	0.00565224
1466	smc02548	smc02548	hypothetical protein	0.00393344	0.208349	0.134028	0.211031		0.367779	0.552463	0.302558
1467	pip1	smc02547	Putative proline iminopeptidase	-0.0617642	-0.158314	0.0948233	0.242535		0.413949	0.580135	0.104388
1468	pip1	smc06354	N/A	0.0814524	0.0816482	0.0607946	0.266607		0.9092		0.585584
1469	leuA2	smc02546	Putative 2-isopropylmalate synthase	-0.0436082	-0.0313544	0.0938926	0.152079	0.939386	0.859136	0.486283	0.225086
1470	smc02545	smc02545	putative transmembrane protein	-0.0534355	1.001	1.29124	1.45881		7.79819e-16	2.41045e-21	7.44488e-42
1471	smc02544	smc02544	hypothetical protein	-0.0999854	0.547648	0.534557	0.59219		1.51277e-05	4.30243e-06	5.46509e-07
1472	smc02543	smc02543	Conserved hypothetical signal peptide protein containing a peptidoglycan-binding LysM domain	-0.0787559	-0.248538	-0.319462	-0.167466	0.805753	0.0201967	0.00294062	0.12185
1473	smc00550	smc00550	putative ABC transporter ATP-binding transmembrane protein	-0.190913	-0.671954	-0.938952	-1.01421	0.337684	7.79007e-08	3.07832e-16	3.35714e-17
1474	smc06355	smc06355	N/A
1475	psd	smc00551	putative phosphatidylserine decarboxylase	-0.0803843	-0.313408	-0.465819	-0.438684	0.855611	0.0164503	1.40957e-05	0.000121658
1476	pssA	smc00552	Phosphatidylserine synthase	-0.0319539	-0.198499	-0.246943	-0.183887	0.962022	0.146079	0.0481981	0.163649
1477	smc00553	smc00553	putative NAD%2FNADP dependent oxidoreductase	-0.186987	-0.346776	-0.438024	-0.508896	0.357862	0.00897481	0.000324211	3.50958e-05
1478	purF	smc00554	putative amidophosphoribosyltransferase%2Cprpp amidotransferase	-0.225231	-0.121746	-0.307494	-0.29344	0.0974468	0.349297	0.00547181	0.00640749
1479	cvpA	smc00555	Putative colicin V production-like protein	-0.0550404	-0.235181	-0.322345	-0.354553	0.896784	0.0149708	0.000327646	8.20452e-05
1480	radA	smc00556	Putative DNA repair protein	-0.0728589	0.168298	0.046288	-0.0567638		0.298241	0.780824	0.741373
1481	alr	smc00557	Putative alanine racemase	0.0743521	0.0544639	0.152063	0.190148		0.791531	0.302408	0.201187
1482	smc00558	smc00558	putative transcriptional regulator	0.0441496	0.286835	0.332986	0.470611		0.383631	0.205274	0.0758126
1483	smc06356	smc06356	N/A
1484	smc00559	smc00559	putative transmembrane protein	-0.0623439	-0.197204	-0.36777	-0.366844		0.670522	0.285352	0.309539
1485	smc00560	smc00560	putative transmembrane protein	-0.0108051	-0.272919	-0.108488	-0.293848		0.568472	0.79106	0.469114
1486	dnaB	smc00561	putative replicative DNA helicase	-0.16638	-0.126063	-0.270987	-0.25209	0.308445	0.285424	0.00566966	0.0117729
1487	dnaB	smc06357	N/A
1488	dnaB	smc06358	N/A
1489	smc06359	smc06359	N/A	0.0480186	0.571684	0.44033	0.339054		0.304091
1490	smc00562	smc00562	Transcription regulator%2CMarR family	0.0111037	-0.21407	-0.0843396	-0.228661		0.698269	0.855059	0.621839
1491	smc00563	smc00563	Putative transport protein transmembrane	0.0459294	0.0328797	0.132172	0.104182		0.930924	0.57683	0.703264
1492	smc06361	smc06361	N/A
1493	smc00564	smc00564	Multidrug resistance protein	-0.098655	-0.953419	-1.07334	-1.00356		2.4663e-07	2.72985e-11	8.97405e-09
1494	rplI	smc00565	putative 50S ribosomal protein L9	-0.0447592	-1.14985	-1.175	-1.02101	0.926674	7.51993e-48	5.71885e-52	4.75971e-38
1495	smc00566	smc00566	putative transmembrane protein	-0.0585166	-0.611115	-0.665919	-0.483002	0.926674	2.17004e-07	6.26295e-10	2.18468e-05
1496	rpsR	smc00567	Putative 30S ribosomal protein S18	-0.0997695	-0.884967	-0.933645	-0.80233	0.758267	5.23611e-24	4.01822e-24	5.95399e-20
1497	rpsF	smc00568	Putative 30S ribosomal protein S6	0.0451918	-0.835538	-0.864792	-0.790879	0.926157	4.83537e-24	4.52793e-23	7.36709e-20
1498	smc00569	smc00569	hypothetical protein	-0.0333124	0.426794	0.367962	0.318129		0.0432077	0.0479868	0.116821
1499	smc00570	smc00570	putative oxidoreductase	-0.130852	0.128645	-0.0078876	-0.101925	0.525708	0.268143	0.957527	0.381546
1500	smc06363	smc06363	N/A	0.000452545	0.115199	-0.0416542	-0.167298
1501	fabD	smc00571	putative malonyl CoA-acyl carrier protein transacylase	-0.0357595	-0.592687	-0.563718	-0.604116	0.9448	1.92008e-08	3.45121e-09	9.32681e-11
1502	fabG	smc00572	putative 3-oxoacyl-acyl-carrier protein reductase	-0.00232554	-0.706452	-0.681782	-0.744462	0.998302	1.96577e-15	2.1213e-14	1.42372e-16
1503	acpP	smc00573	Acyl carrier protein	-0.175804	-0.403598	-0.492797	-0.569836	0.181468	2.47125e-08	3.02056e-11	4.03205e-15
1504	fabF	smc00574	putative 3-oxoacyl-acyl-carrier-protein synthase II	-0.0335598	-0.319458	-0.368134	-0.407875	0.944624	0.000214674	6.43913e-05	1.80258e-06
1505	smc00575	smc00575	hypothetical protein	-0.0635676	-0.534588	-0.620189	-0.766491	0.855611	7.44379e-10	1.90268e-13	1.12775e-19
1506	smc00576	smc00576	hypothetical protein	-0.0311129	-0.532544	-0.539233	-0.59821	0.962022	6.07464e-06	1.2648e-06	1.09653e-07
1507	gmk	smc00577	putative guanylate kinase	-0.0391288	-0.318099	-0.369987	-0.349485	0.947501	0.0260157	0.00318815	0.00733479
1508	smc00578	smc00578	Hypothetical protein	0.0107596	0.0175541	-0.499224	-0.231257		0.97193	0.122286	0.52675
1509	smc07043	smc07043	N/A	-0.00282696	-0.210144	-0.696218	-0.492992		0.771874
1510	ksgA	smc00579	Putative dimethyladenosine transferase	-0.0687787	-0.199046	-0.150593	-0.222635	0.901321	0.16648	0.240714	0.102479
1511	pdxA1	smc00580	putative pyridoxal phosphate biosynthetic protein	-0.00203139	-0.13046	-0.15028	-0.196372	0.999059	0.385516	0.295187	0.134781
1512	smc00581	smc00581	Hypothetical protein	-0.00933048	-0.0713402	-0.115857	-0.146229	0.98348	0.569577	0.302194	0.18707
1513	smc06364	smc06364	N/A
1514	smc00582	smc00582	hypothetical protein%2Csignal peptide	-0.0284705	-0.0561925	-0.0715468	-0.0862836	0.9448	0.579004	0.462383	0.358701
1515	smc06365	smc06365	N/A
1516	smc00583	smc00583	putative%2Ctransmembrane protein	-0.116085	-0.145197	-0.294757	-0.437552	0.713358	0.276797	0.00818729	0.000129296
1517	smc00584	smc00584	putative transmembrane protein	-0.0946887	-0.197388	-0.265196	-0.321538	0.746414	0.0842586	0.0135641	0.00138122
1518	pepA	smc00585	putative aminopeptidase A%2FI protein	0.0516295	-0.138231	-0.106206	-0.053642	0.92435	0.218056	0.31979	0.642033
1519	smc00586	smc00586	Putative DNA polymerase III chi subunit	0.0272007	-0.153978	-0.117714	-0.108903	0.969103	0.359654	0.440711	0.488038
1520	smc06366	smc06366	hypothetical protein	0.0222667	-0.333702	-0.535493	-0.492841		0.434735	0.118929	0.1689
1521	smc05005	smc05005	Putative transposase	-0.0439966	-0.175662	-0.118762	-0.103057		0.579634	0.6447	0.718145
1522	gal	smc00588	Putative D-galactose 1-dehydrogenase	-0.0352218	0.00759851	0.0191521	0.15056		0.976766	0.934468	0.449084
1523	smc00589	smc00589	hypothetical protein	-0.109067	0.59852	0.630902	0.616406		7.50451e-05	1.34476e-06	6.18634e-06
1524	smc07044	smc07044	N/A
1525	smc06367	smc06367	N/A
1526	smc00590	smc00590	Putative ABC transporter ATP-binding protein	-0.00778215	-0.382633	-0.351453	-0.449756	0.98348	0.000253232	0.00036662	4.04289e-06
1527	smc00591	smc00591	putative signal peptide protein	-0.433708	-0.0612203	-0.435688	-0.747603		0.836298	0.033746	0.000200233
1528	smc00592	smc00592	putative%2Ctransmembrane protein	-0.0380371	-0.339156	0.0189542	0.199264	0.948776	0.0149708	0.911029	0.13285
1529	smc06368	smc06368	N/A
1530	smc00593	smc00593	hypothetical protein	0.0895058	1.16941	1.70871	1.86496		2.1578e-15	5.01463e-37	3.40618e-45
1531	ligE	smc00594	Putative beta-etherase %28beta-aryl ether cleaving enzyme%29 protein	0.0870722	-0.608203	-0.447223	-0.394428	0.804596	5.20293e-08	1.4917e-05	0.000290398
1532	ndk	smc00595	putative nucleoside diphosphate kinase	-0.139124	-0.638991	-0.632335	-0.701968	0.405597	3.34385e-15	1.11536e-12	1.1506e-15
1533	ndk	smc00596	hypothetical protein	-0.0673567	-0.141706	-0.438817	-0.514916		0.715687	0.117139	0.0827331
1534	smc00597	smc00597	hypothetical protein	-0.0118124	0.213651	-0.00139616	-0.00652628		0.71897
1535	smc00598	smc00598	Putative branched-chain amino acid transport permease	0.100716	0.654859	0.512438	0.345055		0.142936	0.209891	0.444662
1536	smc07045	smc07045	N/A	-0.00424888	-0.0844215	0.0408505	-0.200714
1537	moaE	smc00599	putative molybdopterin MPT converting factor%2Csubunit 2 protein	0.113294	-0.0432549	0.00431882	0.100913		0.893378	0.986409	0.658389
1538	moaD	smc00600	putative molybdopterin MPT converting factor%2Csubunit 1 protein	0.0453601	-0.0615102	-0.00552907	-0.00270685		0.793073	0.978754	0.990442
1539	pgsA	smc00601	putative CDP-diacylglycerol--glycerol-3-phosphate 3-phosphatidyltransferase transmembrane protein	-0.0230382	-0.0219967	-0.0732189	-0.0511281	0.969103	0.898889	0.605208	0.701292
1540	smc06369	smc06369	N/A
1541	smc06370	smc06370	N/A	-0.00555707	-0.289808	-0.290891	-0.333517		0.670338
1542	uvrC	smc00602	putative excinuclease ABC subunit C	0.0668743	-0.0673718	-0.00395845	-0.00783342	0.894707	0.660748	0.98036	0.957441
1543	uvrC	smc06371	N/A
1544	uvrC	smc00603	Oxidoreductase%2Cshort chain dehydrogenase%2Freductase family	0.0089606	-0.10473	-0.135599	-0.0348556		0.593297	0.426801	0.85898
1545	smc06372	smc06372	N/A	0.0107356	-0.33274	-0.247643	-0.433901
1546	ropB1	smc00604	putative outer membrane protein	-0.115013	-0.265608	-0.47083	-0.268663	0.491301	0.00153556	2.68538e-06	0.00544324
1547	ropB1	smc06373	N/A
1548	smc07046	smc07046	N/A	-0.297067	0.00779968	-0.295214	-0.28145		0.974487	0.0602557	0.169645
1549	smc00605	smc00605	Glutathione S-transferase family protein	-0.0337716	-0.0633029	-0.0225961	0.0275596	0.963814	0.750034	0.903465	0.872529
1550	smc06374	smc06374	N/A
1551	smc00606	smc00606	Putative ribonuclease	-0.258343	0.643662	0.401489	0.44121		1.85405e-06	0.00400448	0.0012448
1552	smc00607	smc00607	putative signal peptide protein	-0.155983	0.80951	0.71381	0.662914	0.516556	1.57778e-14	2.12737e-11	3.93715e-10
1553	smc00608	smc00608	hypothetical protein	-0.0222551	-0.472581	-0.444887	-0.504255	0.970847	5.5152e-05	7.95588e-05	6.34292e-06
1554	dmsA	smc00609	Putative anaerobic dimethyl sulfoxide reductase chain A	0.157244	0.937066	1.36597	1.61971	0.405597	7.34732e-23	1.82249e-45	2.27902e-78
1555	dmsA	smc06375	N/A
1556	dmsA	smc06376	N/A
1557	smc00610	smc00610	Putative hydrolase	-0.0101655	0.494191	0.717335	0.781579		0.00837708	6.13701e-06	1.39369e-06
1558	smc00611	smc00611	putative transmembrane protein	-0.105515	0.214686	-0.04641	-0.172029		0.470517	0.875444	0.554152
1559	smc00612	smc00612	Hypothetical protein signal peptide	-0.000589104	0.130756	-0.201259	-0.445551		0.827864	0.660087	0.323527
1560	smc00613	smc00613	hypothetical protein	-0.0307752	-0.653758	-0.724697	-0.871279		0.0449863	0.0107344	0.00300279
1561	purN	smc00614	putative phosphoribosylglycinamide formyltransferase gart protein	0.00188279	-0.71426	-0.717681	-0.690573	0.999059	4.50498e-08	1.10402e-08	4.42421e-08
1562	purM	smc00615	5%27-phosphoribosyl-5-aminoimidazole synthetase	-0.00459089	-0.623969	-0.652608	-0.603137	0.991825	4.1793e-09	1.31447e-09	9.86738e-09
1563	purM	smc06377	N/A
1564	perM	smc00616	Putative permease	-0.156955	-0.075885	-0.211578	-0.350522	0.49368	0.622258	0.0680271	0.0024568
1565	smc00617	smc00617	hypothetical protein	-0.0778171	-0.0565962	-0.123967	-0.214459		0.781401	0.412536	0.145309
1566	ppk	smc00618	Putative polyphosphate kinase	-0.0737409	-0.166537	-0.246555	-0.242676	0.839359	0.13734	0.0164611	0.0186061
1567	ppx1	smc00619	Putative exopolyphosphatase	-0.0733009	-0.325307	-0.454275	-0.379574	0.861281	0.00293543	4.38979e-06	0.000713951
1568	smc06378	smc06378	N/A	-0.012811	-0.0129404	-0.286686	-0.213495
1569	smc00620	smc00620	putative signal peptide protein	0.0215138	-0.33876	-0.443213	-0.380231		0.313529	0.0971357	0.195213
1570	cya2%2CcyaB	smc00621	Adenylate cyclase 2 protein	0.0260212	-0.282721	-0.324655	-0.400847		0.377637	0.204553	0.141216
1571	cya2%2CcyaB	smc06379	N/A
1572	rnd1	smc00622	putative ribonuclease D	0.0170264	-0.345585	-0.194561	-0.181064	0.97237	0.000491168	0.0518806	0.0888974
1573	rnd1	smc07047	N/A
1574	smc01754	smc01754	Multicopper oxidase signal peptide	0.0503554	-0.129709	0.0344399	0.0388106		0.553322	0.85688	0.851091
1575	smc01755	smc01755	putative MFS-type transporter protein	0.000515795	0.348149	0.148181	0.0884301		0.145645	0.535501	0.73086
1576	smc06380	smc06380	N/A	-0.00247871	-0.0430986	-0.10577	-0.20603
1577	aspS	smc01756	putative aspartyl-tRNA synthetase	-0.0627268	-0.644097	-0.699836	-0.732944	0.860186	3.81517e-14	3.1455e-15	2.59614e-17
1578	smc01757	smc01757	hypothetical protein	-0.0866459	0.595504	0.677371	0.783842	0.815361	1.26819e-08	1.48712e-10	3.08144e-14
1579	groEL4	smc01758	60 KD chaperonin B %28GroEL%29 protein	-0.153931	0.670332	0.426	0.610959		0.000231323	0.00565134	1.89832e-05
1580	smc01759	smc01759	hypothetical protein	-0.1654	0.736192	0.377949	0.310795		0.000314279	0.0784278	0.138029
1581	smc01760	smc01760	putative transmembrane protein	-0.0232564	0.121989	0.246556	0.221541	0.965153	0.256812	0.00685796	0.0157635
1582	parC	smc01761	putative topoisomerase IV subunit A	-0.0242932	0.0203263	0.0160522	0.0883515	0.966367	0.89064	0.911174	0.44978
1583	smc01762	smc01762	Putative transcription regulator	0.0955598	0.209678	0.188677	0.177669	0.820205	0.185317	0.166371	0.219066
1584	smc01763	smc01763	putative transmembrane protein	-0.130767	-0.181701	-0.180763	-0.181233		0.272214	0.204053	0.231441
1585	smc06383	smc06383	N/A
1586	ate	smc01764	Putative arginyl-tRNA--protein transferase	0.0112757	0.309725	0.279583	0.401096		0.0388214	0.03681	0.00272513
1587	smc01765	smc01765	putative transmembrane protein	0.0199843	0.323099	0.303771	0.340939		0.0269363	0.018378	0.0116298
1588	hemB	smc01766	putative delta-aminolevulinic acid dehydratase	0.0129061	0.146584	0.26601	0.376228	0.98348	0.340851	0.0264774	0.00164568
1589	smc01767	smc01767	hypothetical protein	-0.0294292	0.24914	0.160964	0.196664		0.266151	0.442522	0.346266
1590	smc01768	smc01768	Transcription regulator MarR family	-0.0644755	-0.214321	-0.291965	-0.219998	0.908893	0.0434999	0.00278067	0.0652353
1591	smc01769	smc01769	Hypothetical protein	-0.0854031	0.0535414	0.0527338	-0.0119194	0.74141	0.652004	0.638107	0.919601
1592	smc06384	smc06384	N/A
1593	glyA1	smc01770	putative serine hydroxymethyltransferase	-0.027217	-0.32146	-0.30178	-0.22698	0.947468	7.69066e-05	0.000215516	0.00847155
1594	nrdR	smc01771	Putative transcriptional repressor	-0.103345	-0.266987	-0.338291	-0.256292	0.792889	0.0543562	0.0116796	0.0572752
1595	ribD	smc01772	putative riboflavin biosynthesis protein %28deaminase%2Freductase%29	-0.0248017	-0.338742	-0.310995	-0.309895	0.969103	0.00924367	0.0170218	0.0162882
1596	ribE	smc01773	putative riboflavin synthase alpha chain	-0.110146	-0.155487	-0.198388	-0.193835	0.758267	0.326895	0.130703	0.162251
1597	ribE	smc01774	Hypothetical protein signal peptide	-0.0844857	0.284342	-0.0298058	-0.305176		0.180221	0.893911	0.125962
1598	smc01775	smc01775	Putative acetyltransferase	0.0695044	0.318624	0.168418	0.226131		0.21752	0.474298	0.351654
1599	smc01776	smc01776	Auxin-binding protein	-0.091381	0.185628	0.144965	0.0637089		0.372837	0.416149	0.765922
1600	ribH1	smc01777	putative 6%2C7-dimethyl-8-ribityllumazine synthase	-0.11217	-0.586436	-0.764186	-0.652165		3.59623e-05	3.15154e-09	2.46062e-06
1601	nusB	smc01778	Putative N utilization substance protein B	-0.11069	-0.444185	-0.63585	-0.539541		0.00185162	1.5113e-06	6.54749e-05
1602	nusB	smc06386	N/A
1603	smc01779	smc01779	MFS-type transporter	-0.241599	-0.6093	-0.76874	-0.840766		2.0487e-05	2.01163e-09	1.15378e-09
1604	hppA	smc01780	Putative pyrophosphate-energized proton pump	-0.103829	-0.156168	-0.0846212	0.699849	0.6522	0.145552	0.478972	2.47158e-10
1605	hppA	smc01781	putative transmembrane protein	-0.126622	-0.076399	-0.25201	-0.328714	0.520678	0.527392	0.00869601	0.000495415
1606	smc01782	smc01782	Hypothetical protein	0.100143	-0.180559	-0.189181	-0.197615	0.789654	0.229087	0.138382	0.141784
1607	smc01783	smc01783	hypothetical protein	0.0452731	-0.459226	-0.506156	-0.341447	0.939386	0.000469199	9.80041e-06	0.0057485
1608	smc06387	smc06387	N/A
1609	plsX	smc01784	Putative fatty acid%2Fphospholipid synthesis protein	-0.0300965	-0.385088	-0.4358	-0.419682	0.9448	3.11612e-05	3.24735e-07	1.21401e-06
1610	fabH	smc01785	putative 3-oxoacyl-acyl-carrier-protein synthase III	0.0544157	-0.348939	-0.315244	-0.26363	0.92435	0.000889618	0.00260877	0.0117729
1611	ihfA	smc01786	putative integration host factor subunit alpha	-0.198609	-0.0640121	-0.152181	-0.135496	0.284371	0.590028	0.113151	0.219066
1612	smc01787	smc01787	Transcription regulator MerR family	-0.0821514	0.151659	0.0691555	-0.0400572	0.820205	0.224869	0.585329	0.760299
1613	smc01788	smc01788	Hypothetical protein	-0.0104316	0.548854	0.640426	0.567599		0.000488825	2.07884e-06	0.000123595
1614	smc02182	smc02182	tRNA-Pro	-0.0838226	0.0104616	-0.0549904	-0.541475		0.988696	0.916513
1615	smc07049	smc07049	N/A	-0.0606275	-0.220534	-0.252449	-0.607676		0.644591	0.49818	0.122208
1616	smc06389	smc06389	hypothetical protein	-0.0336025	-0.278936	-0.386513	-0.133196		0.485863	0.223115	0.717365
1617	smc06390	smc06390	N/A	-0.0136556	-0.145613	-0.342632	-0.100965
1618	smc01789	smc01789	putative signal peptide protein	0.00651925	0.127781	0.0874129	0.0142129		0.871105
1619	smc01902	smc01902	Hypothetical protein	-0.0145189	0.22299	-0.104011	-0.329837		0.609798	0.806343	0.390668
1620	smc06391	smc06391	N/A	0.00165171	0.286284	0.310106	0.245918		0.636267
1621	smc01790	smc01790	Putative glycosyltransferase	-0.117666	-0.268394	-0.229726	-0.285414		0.337028	0.31979	0.241597
1622	smc01791	smc01791	hypothetical protein	-0.144454	-0.0586911	-0.244279	-0.0422123		0.838846	0.228242	0.869092
1623	smc01792	smc01792	Putative surface polysaccharide biosynthesis glycosyltransferase	-0.194162	-0.0596096	-0.156179	0.0150561	0.354533	0.745729	0.323344	0.931278
1624	smc06392	smc06392	N/A
1625	smc01793	smc01793	Putative glycosyltransferase	-0.0200639	-0.321343	-0.244569	-0.254973	0.97237	0.0201967	0.0554605	0.0467861
1626	smc01794	smc01794	Putative polysaccharide export system periplasmic transmembrane protein	0.0129002	-0.171561	-0.0881204	-0.116219	0.98348	0.211551	0.510538	0.374425
1627	smc01795	smc01795	Surface polysaccharide transport protein	-0.0866382	-0.380483	-0.362562	-0.44627	0.820205	0.0014944	0.00146058	8.01722e-05
1628	smc01796	smc01796	hypothetical protein	-0.0967613	-0.323609	-0.266487	-0.186377		0.148827	0.154349	0.356035
1629	smc01797	smc01797	Putative acetyltransferase	-0.114829	0.0334594	-0.148997	-0.0742204		0.922114	0.49968	0.762741
1630	smc01798	smc01798	hypothetical protein	-0.0356392	-0.180361	-0.208246	-0.159076		0.48575	0.308911	0.474485
1631	smc01799	smc01799	Conserved hypothetical signal peptide protein	0.100307	-0.0937706	-0.123418	-0.141005		0.814694	0.679165	0.649796
1632	ctaA	smc01800	Putative heme A synthase	-0.0987198	-0.377585	-0.359622	-0.378713	0.805753	0.00679805	0.00686691	0.00553949
1633	argC	smc01801	putative N-acetyl-gamma-glutamyl-phosphate reductase	-0.0064267	0.212441	0.22766	0.202224	0.985097	0.0422546	0.0165696	0.0514374
1634	speB	smc01802	putative agmatinase	-0.0375633	0.034121	0.109822	0.107381		0.883436	0.481055	0.524276
1635	rpsI	smc01803	putative 30S ribosomal protein S9	0.016861	-0.856558	-0.840724	-0.765636	0.970847	4.99375e-28	1.06104e-25	3.82669e-17
1636	rplM	smc01804	putative 50S ribosomal protein L13	-0.010987	-0.983712	-0.960772	-0.876103	0.9812	1.79247e-39	1.17295e-36	5.27373e-24
1637	smc01805	smc01805	putative transmembrane protein	-0.0861672	-0.0466937	-0.0106974	-0.0379129		0.936882	0.981185	0.931643
1638	smc01806	smc01806	Putative enoyl CoA hydratase	-0.0661125	-0.0345306	-0.122209	-0.165552		0.873144	0.400543	0.282018
1639	smc01807	smc01807	putative transmembrane protein	-0.0437305	-0.0638603	-0.213762	-0.31198		0.822872	0.277202	0.126907
1640	smc01808	smc01808	hypothetical protein	0.0225615	-0.00289687	0.102392	0.165994	0.97237	0.990333	0.490134	0.246141
1641	smc01809	smc01809	Putative O-acetylhomoserine sulfhydrylase	-0.0240111	-0.13815	-0.0497001	0.203603	0.967415	0.285696	0.703841	0.0668392
1642	smc01810	smc01810	hypothetical protein	-0.138359	-0.332027	-0.303883	-0.164384		0.0566774	0.0451205	0.34327
1643	smc04433	smc04433	N/A
1644	smc01811	smc01811	N/A	0.0490327	0.0534805	-0.120804	-0.11094		0.948511
1645	smc07050	smc07050	N/A	-0.00280422	-0.240933	-0.110984	-0.162032		0.654827	0.805229	0.72628
1646	smc01812	smc01812	Putative cytochrome P450-like monooxygenase	0.00929485	-0.487344	-0.434499	-0.570561	0.98348	0.000426787	0.000454181	8.39043e-06
1647	smc01813	smc01813	hypothetical protein	-0.137197	0.165931	0.276602	0.273273		0.39692	0.0538413	0.0765917
1648	smc06396	smc06396	N/A
1649	smc04448	smc04448	Phospholipase D family protein	-0.164027	-0.428306	-0.557996	-0.54599		0.0978888	0.0107507	0.017768
1650	smc06397	smc06397	N/A	0.0247286	0.0974907	-0.556546	-0.127009		0.898889
1651	clpP1	smc01903	putative ATP-dependent CLP protease proteolytic subunit	-0.0298042	0.065478	0.0736767	-0.164301	0.9448	0.54836	0.540472	0.0721318
1652	clpP1	smc06398	N/A
1653	clpX	smc01904	putative ATP-dependent CLP protease ATP-binding subunit	-0.062861	-0.138215	-0.175382	0.0912495	0.867769	0.140315	0.0719405	0.344984
1654	clpX	smc06399	N/A
1655	smc06400	smc06400	N/A	-0.0613491	-0.319058	-0.373342	-0.029213		0.423144	0.243048	0.936551
1656	lon	smc01905	putative ATP-dependent protease LA protein	-0.110231	-0.00119169	-0.0737336	-0.0817542	0.49368	0.992728	0.463912	0.366839
1657	lon	smc06401	N/A
1658	smc06403	smc06403	N/A
1659	hupB	smc01906	DNA-binding protein HU	-0.137378	-0.642086	-0.829464	-0.864021	0.271981	2.13507e-19	6.40128e-29	1.56645e-32
1660	smc01907	smc01907	putative transmembrane protein	0.104907	-0.489055	-0.722344	-0.797809		0.0822609	0.00265009	0.00167017
1661	smc01908	smc01908	Transcription regulator MarR family	0.000747547	0.26841	0.131932	0.135414	0.999573	0.0619182	0.36959	0.362252
1662	smc06404	smc06404	N/A
1663	smc01909	smc01909	hypothetical protein	0.153997	-0.422939	-0.285158	-0.274768	0.526857	0.00427357	0.0236553	0.0498595
1664	smc01910	smc01910	Hypothetical protein	0.142694	-0.414292	-0.284807	-0.361063	0.494044	0.000156034	0.00679707	0.00211726
1665	smc01911	smc01911	hypothetical protein	0.032181	-0.206654	-0.119866	-0.121974	0.963814	0.167365	0.377402	0.392593
1666	smc01938	smc01938	tRNA-Val	0.0240404	0.0310269	-0.0324376	-0.108822		0.967975
1667	smc01936	smc01936	tRNA-Asp	-0.200904	-0.360658	-0.47873	-0.64603	0.208789	0.00149783	4.68956e-05	2.93764e-07
1668	smc01937	smc01937	tRNA-Asp	0.130374	-0.354881	-0.474643	-0.728732	0.548773	0.00073927	9.26856e-05	7.28764e-11
1669	nuoA1	smc01912	NADH dehydrogenase I chain A	-0.05668	-0.373327	-0.373475	-0.473117	0.896784	2.11894e-05	6.66151e-06	1.51407e-08
1670	nuoB1	smc01913	NADH-ubiqionone oxidoreductase subunit K transmembrane protein	-0.00790308	-0.338457	-0.324372	-0.349317	0.98348	0.000413025	0.000260886	0.000117744
1671	nuoC1	smc01914	NADH dehydrogenase I chain C	-0.0426388	-0.332448	-0.283469	-0.278936	0.939386	0.000392879	0.00212966	0.00265494
1672	nuoD1	smc01915	putative NADH-quinone oxidoreductase subunit D 1	0.0249852	-0.308073	-0.252689	-0.223654	0.963814	0.000957003	0.0113533	0.020245
1673	nuoD1	smc01916	putative signal peptide protein	0.00126119	-0.426629	-0.319527	-0.387532		0.0175175	0.0402815	0.0180873
1674	nuoE1	smc01917	NADH dehydrogenase I chain E	-0.0118701	-0.43692	-0.413045	-0.453376	0.982558	1.9854e-05	5.7333e-05	4.04289e-06
1675	nuoF1	smc01918	NADH-quinone oxidoreductase subunit F 1	0.0225795	-0.431521	-0.361659	-0.354579	0.966367	1.25108e-05	0.000574672	0.000578605
1676	smc01919	smc01919	putative transmembrane protein	0.0409059	-0.41984	-0.355478	-0.347134	0.939386	9.02631e-05	0.00111414	0.00150698
1677	nuoG1	smc01920	putative NADH dehydrogenase I chain G	-0.0137066	-0.469797	-0.446807	-0.506284	0.97237	2.15404e-08	3.85365e-07	1.64728e-09
1678	nuoG1	smc06409	N/A
1679	nuoH	smc01921	putative NADH dehydrogenase I chain H transmembrane protein	-0.116809	-0.517212	-0.637309	-0.671249	0.49368	1.20479e-10	2.47095e-15	2.74516e-16
1680	nuoI	smc01922	putative NADH-ubiquinone oxidoreductase chain I	-0.0691443	-0.431672	-0.499518	-0.615375	0.866213	2.55052e-05	5.20714e-07	1.50547e-09
1681	nuoJ	smc01923	putative NADH dehydrogenase I chain J transmembrane protein	-0.0584745	-0.463407	-0.605736	-0.655341	0.920799	2.61461e-06	7.32241e-10	3.09401e-11
1682	nuoK1	smc01924	putative NADH dehydrogenase I chain K transmembrane protein	-0.0658568	-0.735988	-0.813658	-0.919983	0.895055	9.52094e-13	9.72374e-16	1.03728e-16
1683	nuoL	smc01925	putative NADH dehydrogenase I chain L transmembrane protein	-0.116808	-0.561936	-0.650577	-0.703168	0.493334	1.3311e-12	1.24299e-16	2.76224e-17
1684	nuoM	smc01926	putative NADH dehydrogenase I chain M transmembrane protein	-0.0888942	-0.471263	-0.515819	-0.596335	0.73613	1.26819e-08	1.43879e-09	1.20955e-11
1685	nuoN	smc01927	putative NADH dehydrogenase I chain N transmembrane protein	-0.0368765	-0.545972	-0.552464	-0.559049	0.939386	7.43644e-10	1.09446e-08	5.41484e-09
1686	nuoN	smc06410	N/A
1687	birA	smc01928	putative biotin--%5Bacetyl-CoA-carboxylase%5D synthetase	0.0204509	-0.530326	-0.555346	-0.544751	0.972356	9.893e-07	1.17854e-07	2.0555e-07
1688	smc01929	smc01929	Ribonuclease J	-0.0018153	-0.656412	-0.661058	-0.615794	0.999059	1.41527e-12	1.81007e-11	6.59066e-11
1689	smc01930	smc01930	Putative methylmalonyl-CoA epimerase	0.0224388	-0.481796	-0.646601	-0.580265	0.97237	0.00037228	1.53327e-07	6.31061e-06
1690	smc01931	smc01931	hypothetical protein	-0.127193	-0.332018	-0.422315	-0.505818		0.0727162	0.00633318	0.00208256
1691	smc07051	smc07051	N/A
1692	smc01932	smc01932	hypothetical protein	-0.0506441	-0.0313495	-0.128943	-0.177769		0.898889	0.427461	0.298237
1693	smc01933	smc01933	hypothetical protein	-0.148435	0.0855851	0.0347016	-0.122752		0.71828	0.86346	0.539706
1694	smc06412	smc06412	N/A	-0.270078	0.410681	0.540807	0.452533		0.00963362	0.00322983	0.21319
1695	proS	smc01934	putative prolyl-tRNA synthetase	-0.0138785	-0.0609581	-0.0393276	-0.0634175	0.97237	0.590028	0.708256	0.531285
1696	proS	smc06413	N/A
1697	lolC	smc01935	Putative lipoprotein-releasing system transmembrane protein	-0.037743	0.0711163	0.0716286	-0.0420654	0.939386	0.553264	0.496705	0.718145
1698	lolD	smc01376	putative lipoprotein-releasing system ATP-binding protein	-0.0672148	0.00605158	-0.0572055	-0.149596	0.92435	0.976262	0.708256	0.318635
1699	dnaE1	smc01375	putative DNA polymerase III%2Calpha chain	0.0519899	0.0754758	0.0416737	0.0263758	0.92435	0.542725	0.72585	0.829889
1700	dnaE1	smc01374	Hypothetical protein	-0.09179	-0.263545	-0.301004	-0.294054	0.792889	0.0360225	0.0113512	0.0248389
1701	smc06414	smc06414	N/A
1702	dinB1	smc01373	Putative DNA polymerase IV 1	0.0286203	-0.080233	-0.159095	-0.144363		0.753732	0.424397	0.4831
1703	smc06415	smc06415	N/A	0.0572817	0.35691	0.246548	0.0975976		0.336234	0.450621	0.799106
1704	smc01372	smc01372	hypothetical protein	-0.139337	0.186252	0.195064	0.138685		0.417105	0.297543	0.531142
1705	divK	smc01371	DivK cell division response regulator%2Cessential cell cycle regulator	-0.0452343	0.0205398	-0.124135	-0.0691574		0.928891	0.425102	0.688283
1706	pleD	smc01370	Response regulator containing a CheY-like receiver domain and a GGDEF domain	-0.06882	-0.0899143	-0.287268	-0.176422	0.877005	0.509431	0.00679352	0.133097
1707	smc06416	smc06416	N/A	0.0209734	0.221143	0.114536	0.214498
1708	smc06418	smc06418	N/A	-0.19342	-0.400707	-0.675613	-0.413958		0.217867	0.00661389	0.135402
1709	smc06417	smc06417	N/A
1710	smc07052	smc07052	N/A	-0.120132	-0.339796	-0.729427	-0.690859		0.300329	0.00730326	0.0163723
1711	rpmG	smc01369	putative 50S ribosomal protein L33	-0.134261	-0.134023	-0.224795	-0.348031	0.636952	0.20983	0.0679463	4.19737e-05
1712	smc01368	smc01368	MFS-type efflux protein	-0.0823592	-0.197024	-0.424375	-0.363057		0.269717	0.00411737	0.017477
1713	smc01367	smc01367	hypothetical protein	-0.0410542	0.0639303	-0.154884	-0.181552		0.796985	0.385147	0.33689
1714	smc06419	smc06419	N/A
1715	smc01366	smc01366	hypothetical protein	-0.0460198	0.0578702	0.0830472	-0.0685977		0.815925	0.661637	0.734793
1716	rnr	smc01365	Putative exoribonuclease II	-0.0175963	0.196378	0.121867	0.0559468	0.97237	0.0804422	0.281362	0.662325
1717	rnr	smc06420	N/A
1718	topA	smc01364	Putative DNA topoisomerase I	-0.075081	-0.00385469	-0.0829321	-0.156487	0.792889	0.975944	0.385562	0.0867095
1719	smc01363	smc01363	hypothetical protein	0.0506678	-0.364787	-0.30008	-0.10704	0.939386	0.00899643	0.016858	0.482863
1720	smc01362	smc01362	putative transmembrane protein	-0.127719	-0.348374	-0.370482	-0.225763	0.690114	0.00783195	0.00241697	0.0788422
1721	smc01361	smc01361	Dihydroorotase	-0.0198398	-0.453484	-0.482926	-0.470193	0.97237	4.50466e-05	4.18009e-06	1.19087e-05
1722	pyrB	smc01360	putative aspartate carbamoyltransferase catalytic chain	-0.000255901	-0.493143	-0.483048	-0.591421	0.999573	2.01875e-05	2.90363e-06	4.5415e-08
1723	smc06421	smc06421	N/A	-0.00673077	-0.00738412	-0.0374244	0.118999
1724	aidB	smc01359	Putative acyl-CoA dehydrogenase	0.0686807	0.153138	0.170115	0.151115	0.861281	0.190956	0.109942	0.154459
1725	aidB	smc01358	putative transmembrane protein	-0.0200682	-0.466646	-0.479703	-0.510864		0.0205061	0.0112935	0.00398216
1726	smc01357	smc01357	putative transmembrane protein	-0.144357	-0.224777	-0.268551	-0.527926		0.450618	0.255062	0.0274759
1727	smc01356	smc01356	putative transmembrane protein	-0.166256	-0.159498	-0.307033	-0.451553		0.410656	0.0454451	0.00352993
1728	yqgF	smc01355	Putative Holliday junction resolvase	-0.108563	-0.25899	-0.371031	-0.35983		0.145552	0.0309535	0.0216904
1729	smc01354	smc01354	hypothetical protein	0.00502296	0.0174257	-0.0407018	-0.107784	0.991825	0.935184	0.787464	0.472496
1730	gatC	smc01353	Putative glutamyl-tRNA%28GLN%29 amidotransferase subunit C	-0.0569324	-0.267036	-0.327814	-0.394181	0.939386	0.0568341	0.00894437	0.00223735
1731	gatA	smc01352	Putative glutamyl-tRNA amidotransferase subunit A	-0.00936691	-0.323885	-0.289386	-0.284171	0.98348	0.000247177	0.00103155	0.00135072
1732	gatA	smc01351	hypothetical protein	0.0458461	0.182838	-0.369107	-0.45695		0.579721	0.165878	0.102611
1733	gatB	smc01350	Putative glutamyl-tRNA amidotransferase subunit B	-0.016079	-0.231282	-0.189139	-0.211002	0.97237	0.00800286	0.0307544	0.0155499
1734	gatB	smc01349	hypothetical protein	0.042131	-0.225198	-0.258639	-0.221639	0.9448	0.0948622	0.0310052	0.0800637
1735	smc01348	smc01348	Hypothetical protein	-0.0411915	0.150543	0.134381	0.145728	0.939386	0.14769	0.170312	0.147898
1736	smc01347	smc01347	hypothetical protein	-0.0328319	-0.059293	-0.166884	-0.255742	0.950455	0.693467	0.133489	0.0245407
1737	aat	smc01346	Leucyl%2Fphenylalanyl-tRNA--protein transferase	0.0587563	-0.608648	-0.772458	-0.734611	0.935552	3.79033e-06	2.16568e-10	6.39794e-09
1738	accC	smc01345	putative biotin carboxylase	0.026684	-0.450218	-0.417302	-0.424804	0.949075	3.01339e-08	8.1321e-06	5.3728e-07
1739	accC	smc06422	N/A
1740	accB	smc01344	putative biotin carboxyl carrier protein of acetyl-CoA carboxylase %28bccp%29	-0.00441315	-0.491198	-0.470205	-0.503458	0.991825	2.37331e-08	2.42201e-07	1.74689e-08
1741	aroQ	smc01343	Putative 3-dehydroquinate dehydratase	-0.0808186	-0.385048	-0.414816	-0.39201	0.797148	2.40929e-05	2.11285e-06	8.37454e-06
1742	smc01342	smc01342	Putative outer membrane protein	-0.068357	-0.10598	-0.150525	-0.151481	0.868107	0.372525	0.147131	0.147163
1743	smc01341	smc01341	Hypothetical protein	0.0145085	0.23638	0.442109	0.373747
1744	smc01340	smc01340	Aminotransferase	0.00245534	0.0251205	0.110846	0.0200041		0.913549	0.473708	0.911174
1745	smc06424	smc06424	N/A
1746	smc01339	smc01339	Putative transposase for insertion sequence element ISRm11%2FISRm2011-2
1747	smc01338	smc01338	N/A	0.0147337	-0.270205	-0.0336906	-0.138009
1748	smc01337	smc01337	Hypothetical protein	-0.0473506	-0.136146	-0.216885	-0.668695		0.715086	0.430343	0.0140194
1749	rne	smc01336	putative ribonuclease E	-0.0145277	-0.240641	-0.284641	-0.36524	0.97237	0.00379068	0.000959576	8.03105e-06
1750	smc06425	smc06425	N/A	-0.111909	0.16982	0.00839381	-0.104126	0.669791	0.094724	0.945465	0.343473
1751	amiC	smc01335	putative N-acetylmuramoyl-L-alanine amidase AmiC precursor transmembrane protein	-0.100668	-0.0292235	-0.118043	-0.143889	0.73613	0.848941	0.285455	0.205998
1752	mrcA1	smc01334	putative penicillin-binding 1A transmembrane protein	-0.092218	-0.195793	-0.283478	-0.347411	0.713358	0.0350059	0.00101049	4.40166e-05
1753	mrcA1	smc06426	N/A	0.0250332	-0.190892	-0.285211	-0.318836		0.798556
1754	prfB	smc01333	putative peptide chain release factor 2 %28RF-2%29 protein	-0.0404382	-0.558757	-0.599643	-0.570033	0.939386	1.64263e-09	6.11945e-11	5.95693e-11
1755	smc07053	smc07053	N/A	-0.0741878	-0.372261	-0.445582	-0.411271		0.115701	0.0262815	0.0544272
1756	smc06427	smc06427	N/A
1757	smc01332	smc01332	Hypothetical protein	0.0227455	0.144242	-0.0118706	0.038939		0.520067	0.958722	0.862498
1758	ppnK	smc01331	putative inorganic polyphosphate%2FATP-NAD kinase	-0.0396703	0.24885	0.25986	0.248358		0.125186	0.0583336	0.096735
1759	smc01377	smc01377	tRNA-Thr	0.00220198	0.230655	0.0615691	0.144181
1760	smc04435	smc04435	hypothetical protein	-0.0717031	0.113715	-0.0544129	-0.106593		0.577614	0.788752	0.566416
1761	smc01330	smc01330	Putative transcription regulator	0.0290979	0.454712	0.355248	0.376849		0.00171143	0.00974692	0.00889616
1762	azoR	smc01329	putative FMN-dependent NADH-azoreductase	-0.13401	-0.395923	-0.628747	-0.787523		0.209508	0.0216513	0.0046374
1763	smc06428	smc06428	N/A	-0.00550935	-0.0900006	-0.0306724	-0.161242
1764	smc06429	smc06429	N/A	-0.0163627	-0.0859543	-0.253989	-0.211182
1765	smc01328	smc01328	putative transmembrane protein	0.0397726	-0.2886	-0.210529	-0.452647		0.478806	0.532782	0.184423
1766	smc01327	smc01327	Putative tRNA%2FrRNA methyltransferase	0.0557479	-0.181347	-0.204094	-0.132215	0.939386	0.238439	0.137378	0.366659
1767	smc06430	smc06430	N/A	-0.00605104	0.0600034	0.50965	0.127927
1768	smc06431	smc06431	N/A	-0.00808525	0.358913	0.502139	0.325045		0.366739	0.100626	0.370758
1769	smc01378	smc01378	tRNA-Tyr	-0.0704486	-0.255492	-0.635905	-0.518157		0.292342	0.0038004	0.012275
1770	smc01379	smc01379	tRNA-Gly	-0.156829	-0.0272617	-0.335515	-0.640696		0.938918	0.167584	0.0106387
1771	smc06432	smc06432	N/A	-0.0265217	0.0575209	-0.304016	-0.723249
1772	tufB	smc01326	putative elongation factor TU protein	-0.0800913	-0.512407	-0.589286	-0.572917	0.893293	1.27607e-08	4.99389e-07	3.10466e-10
1773	smc01325	smc01325	Hypothetical protein	-0.0717547	-0.159808	-0.401872	-0.503879		0.645866	0.129809	0.0625561
1774	smc01324	smc01324	Sugar epimerase	-0.0829127	0.460103	0.431075	0.483211	0.854144	7.60705e-05	0.000102142	1.26383e-05
1775	smc06433	smc06433	N/A
1776	smc01381	smc01381	tRNA-Trp	-0.197257	-0.0118076	-0.254624	-0.230574		0.968801	0.176097	0.275804
1777	secE	smc01323	Putative preprotein translocase SecE subunit transmembrane	-0.137451	-0.145634	-0.368702	-0.426789	0.525708	0.238388	0.000407282	2.22096e-05
1778	nusG	smc01322	putative transcription antitermination protein	-0.0854477	-0.131193	-0.27106	-0.302168	0.737562	0.153373	0.00105575	0.000204528
1779	rplK	smc01321	putative 50S ribosomal protein L11	0.00674318	-0.410545	-0.443195	-0.351204	0.98348	6.40669e-08	1.10402e-08	5.618e-05
1780	rplA	smc01320	putative 50S ribosomal protein L1	0.0182593	-0.384508	-0.389623	-0.296022	0.967415	7.11195e-07	2.44252e-06	0.000645262
1781	rplJ	smc01319	putative 50S ribosomal protein L10 %28L8%29	-0.0460542	-0.912646	-0.913516	-0.827873	0.929369	2.86855e-34	2.93534e-35	6.81191e-23
1782	rplL	smc01318	putative 50S ribosomal protein L7%2FL12 %28L8%29	0.011415	-1.02643	-1.0166	-0.940035	0.9812	7.53636e-40	2.70232e-33	5.73999e-27
1783	smc06434	smc06434	N/A
1784	rpoB	smc01317	putative DNA-directed RNA polymerase beta chain	-0.0559719	-0.449656	-0.57237	-0.547416	0.877005	4.95752e-09	4.06541e-12	9.5092e-12
1785	rpoB	smc06435	N/A
1786	rpoC	smc01316	putative DNA-directed RNA polymerase beta%27 chain	-0.0320926	-0.416175	-0.526248	-0.529317	0.944624	7.47493e-08	1.80217e-10	7.49112e-11
1787	rpoC	smc06436	N/A
1788	rpoC	smc01315	hypothetical protein	-0.0959142	-1.04	-1.03303	-1.02408	0.792889	3.52092e-17	9.69711e-19	3.84999e-20
1789	smc06437	smc06437	N/A	-0.0383253	0.475458	0.302954	0.288494		0.210714	0.37855	0.437678
1790	rpsL	smc01314	putative 30S ribosomal protein S12	-0.0376418	-0.661905	-0.824041	-0.823025	0.939386	1.25834e-14	4.97044e-18	1.40759e-20
1791	rpsL	smc06438	N/A
1792	rpsG	smc01313	putative 30S ribosomal protein S7	-0.0403179	-0.837418	-0.871072	-0.838952	0.939386	3.54307e-24	2.71775e-24	7.08972e-24
1793	fusA1	smc01312	putative elongation factor G	-0.0332361	-0.818986	-0.856564	-0.797412	0.9448	4.29646e-23	1.16428e-20	7.32236e-20
1794	fusA1	smc06440	N/A
1795	tufA	smc01311	putative elongation factor TU protein	0.044874	-0.822271	-0.87363	-0.827182	0.939386	5.69332e-15	9.62519e-17	1.76261e-14
1796	rpsJ	smc01310	putative 30S ribosomal protein S10	0.0199764	-0.956768	-0.955044	-0.89695	0.970847	1.60656e-23	4.08078e-20	2.75332e-19
1797	rplC	smc01309	putative 50S ribosomal protein L3	0.0296438	-0.90435	-0.930347	-0.850882	0.949075	6.53194e-22	8.40487e-19	1.21984e-16
1798	rplD	smc01308	putative 50S ribosomal protein L4	0.0358974	-0.935125	-0.981901	-0.878219	0.939386	3.29675e-24	1.14159e-23	2.24751e-19
1799	rplD	smc06442	N/A
1800	rplW	smc01307	putative 50S ribosomal protein L23	-0.00917461	-0.928701	-0.947115	-0.882844	0.98348	1.39066e-21	2.0269e-20	1.35462e-18
1801	rplB	smc01306	putative 50S ribosomal protein L2	-0.0157865	-0.824653	-0.892405	-0.793547	0.97237	2.37459e-22	1.42956e-22	1.46517e-19
1802	rplB	smc06443	N/A
1803	rpsS	smc01305	putative 30S ribosomal protein S19	0.0442523	-0.830872	-0.855488	-0.834727	0.939386	5.69332e-15	6.97795e-14	5.02808e-14
1804	rpsS	smc06444	N/A
1805	rplV	smc01304	putative 50S ribosomal protein L22	0.00827563	-0.778504	-0.838465	-0.824861	0.98348	6.0996e-17	1.08907e-16	1.12989e-16
1806	rpsC	smc01303	putative 30S ribosomal protein S3	-0.0228905	-0.710125	-0.762278	-0.718572	0.966367	2.81928e-16	2.04529e-16	5.2836e-15
1807	rplP	smc01302	putative 50S ribosomal protein L16	0.0210929	-0.744003	-0.775403	-0.743697	0.963814	3.19155e-19	1.59108e-20	3.28291e-17
1808	rpmC	smc01301	putative 50S ribosomal protein L29	0.0681124	-0.832755	-0.838811	-0.878399	0.824008	1.33244e-20	7.50712e-21	3.94156e-16
1809	rpsQ	smc01300	putative 30S ribosomal protein S17	0.0348691	-0.878355	-0.873942	-0.909521	0.9448	1.5751e-23	3.90959e-20	5.59715e-22
1810	rplN	smc01299	putative 50S ribosomal protein L14	0.00363495	-0.730728	-0.794225	-0.829878	0.991825	2.73609e-20	8.3513e-22	3.85881e-21
1811	rplX	smc01298	putative 50S ribosomal protein L24	-0.00971718	-0.792714	-0.830183	-0.830799	0.98348	2.62956e-21	2.84611e-22	1.95285e-21
1812	rplE	smc01297	putative 50S ribosomal protein L5	-0.0316	-0.806058	-0.845146	-0.839327	0.9448	6.72469e-21	2.1451e-19	5.78333e-21
1813	rplE	smc06445	N/A
1814	rplE	smc06446	N/A	0.0596558	-0.950343	-0.896937	-0.950276	0.92435	7.6188e-16	2.93194e-16	7.76064e-12
1815	rpsN	smc01296	putative 30S ribosomal protein S14	-0.00381358	-0.749822	-0.773383	-0.754557	0.991825	1.16498e-17	1.13582e-16	3.58784e-16
1816	rpsH	smc01295	putative 30S ribosomal protein S8	0.0371003	-0.697609	-0.736626	-0.724463	0.939386	7.23202e-18	2.72887e-17	1.73427e-14
1817	rplF	smc01294	putative 50S ribosomal protein L6	0.0204985	-0.763602	-0.799721	-0.804596	0.966367	1.23429e-20	4.23034e-19	1.02884e-20
1818	rplR	smc01293	putative 50S ribosomal protein L18	0.0474294	-0.710126	-0.736717	-0.711448	0.926674	1.13724e-15	3.66604e-15	3.11039e-16
1819	rpsE	smc01292	putative 30S ribosomal protein S5	0.0446937	-0.619022	-0.630865	-0.626135	0.92435	2.90364e-15	1.25015e-13	7.23226e-13
1820	rpmD	smc01291	putative 50S ribosomal protein L30	-0.0152684	-0.710151	-0.755605	-0.698573	0.97237	1.85327e-16	1.90271e-20	1.68582e-13
1821	rplO	smc01290	putative 50S ribosomal protein L15	-0.00829618	-0.676576	-0.713204	-0.698934	0.98348	3.34385e-15	7.14999e-15	1.81629e-15
1822	secY	smc01289	Preprotein translocase subunit SecY	-0.0224909	-0.580829	-0.713635	-0.653552	0.965926	2.69434e-12	9.73498e-16	3.49088e-14
1823	secY	smc06447	N/A
1824	adk	smc01288	putative adenylate kinase	-0.0981785	-0.477629	-0.531517	-0.498058	0.717719	4.18194e-09	1.4476e-10	1.98379e-09
1825	rpsM	smc01287	putative 30S ribosomal protein S13	-0.096557	-0.371908	-0.472314	-0.568095	0.717719	4.99975e-07	2.07324e-10	9.30851e-15
1826	rpsM	smc06449	N/A
1827	rpsM	smc06448	N/A
1828	rpsM	smc06450	N/A
1829	rpsK	smc01286	putative 30S ribosomal protein S11	-0.0390676	-0.775497	-0.914862	-0.99576	0.939386	7.9345e-22	7.69279e-26	5.36827e-31
1830	rpsK	smc06451	N/A
1831	rpoA	smc01285	DNA-directed RNA polymerase%2Calpha subunit	-0.0330358	-0.704263	-0.837849	-0.87762	0.939386	6.63881e-20	3.89707e-24	5.43494e-24
1832	rplQ	smc01283	putative 50S ribosomal protein L17	-0.0803138	-0.672888	-0.794266	-0.852156	0.737562	8.1515e-20	2.2913e-26	5.7099e-26
1833	smc07054	smc07054	N/A	-0.0137191	-0.74669	-0.826438	-0.754315		0.0516073	0.0100645	0.0321859
1834	smc01282	smc01282	putative transmembrane protein	0.0129443	-0.144802	-0.144473	-0.191523		0.66392	0.582849	0.492444
1835	smc01281	smc01281	hypothetical protein	0.172999	0.206513	0.0999934	0.0255454		0.378564	0.637861	0.919574
1836	degP3	smc01280	Serine protease	-0.197252	-0.12231	-0.312643	-0.38091	0.208797	0.354189	0.0192442	0.000263432
1837	degP3	smc01279	hypothetical protein	-0.0148261	0.211712	0.0511289	0.0939414	0.98348	0.185045	0.787464	0.600972
1838	smc06453	smc06453	N/A
1839	sugE	smc01278	Putative small multidrug resistance protein	0.0398249	0.0118239	-0.103088	-0.109881		0.97609	0.733132	0.731248
1840	smc07055	smc07055	N/A	-0.0464899	-0.0784483	-0.157544	-0.22543		0.915401
1841	smc01277	smc01277	Putative ATP synthase complex assembly protein	0.120554	-0.17659	-0.177991	-0.113172	0.74141	0.329917	0.299022	0.51749
1842	gph2	smc01276	Putative phosphoglycolate phosphatase	-0.0457094	-0.248034	-0.241495	-0.161509		0.133304	0.110464	0.310466
1843	rluC	smc01275	putative ribosomal large subunit pseudouridine synthase C	0.00716466	-0.156144	-0.168712	-0.194975	0.985097	0.266922	0.192038	0.131341
1844	crcB	smc01274	Conserved hypothetical transmembrane protein%2Csignal peptide	-0.0228066	-0.469674	-0.391221	-0.258983		0.0291131	0.0344338	0.213968
1845	smc01273	smc01273	Putative S-formylglutathione hydrolase	0.0633909	-0.248312	-0.196773	-0.15219	0.926674	0.0956064	0.147312	0.305488
1846	smc01272	smc01272	putative transmembrane protein	-0.00636127	-0.0837374	0.02266	0.0392521		0.781665	0.927509	0.878166
1847	smc01271	smc01271	hypothetical protein	0.00212355	0.0140694	0.080713	0.177126	0.999059	0.948524	0.643441	0.21996
1848	adhC1	smc01270	putative alcohol dehydrogenase class III %2B glutathione-dependent formaldehyde dehydrogenase	-0.0150764	0.141218	0.135792	0.311329	0.97237	0.192097	0.264653	0.0008646
1849	smc01269	smc01269	Transcription regulator	-0.154096	0.174971	0.180889	0.29281	0.516556	0.232921	0.274271	0.0324869
1850	smc06454	smc06454	N/A	0.0347268	0.141265	-0.139018	-0.575934		0.809758	0.762848	0.189074
1851	lipB	smc01268	putative octanoyltransferase	-0.141193	-0.0840457	-0.192199	-0.452077		0.738441	0.3417	0.0145919
1852	smc01380	smc01380	tRNA-Leu	-0.427457	0.187777	-0.100145	-0.0354429		0.287826	0.582275	0.893943
1853	smc01267	smc01267	hypothetical protein	-0.12728	1.25329	1.13577	1.19172	0.520678	1.24041e-47	1.19607e-36	1.63287e-50
1854	smc01266	smc01266	hypothetical protein	-0.181741	1.27117	1.03506	1.13835		6.598e-24	6.85115e-16	3.61928e-20
1855	smc01265	smc01265	hypothetical protein	-0.0939137	1.09358	0.858938	0.823858		2.69434e-12	1.48958e-10	3.57839e-09
1856	smc01264	smc01264	putative transmembrane protein	0.0316203	0.0211607	-0.200525	0.0249653		0.928891	0.170197	0.889692
1857	smc01263	smc01263	putative transmembrane protein	-0.124191	-0.141211	-0.277004	-0.258491	0.715723	0.350378	0.024003	0.0516736
1858	def2	smc01262	Putative polypeptide deformylase	-0.00525331	-0.277527	-0.409724	-0.401602		0.24879	0.0273355	0.0445736
1859	smc07056	smc07056	N/A	-0.00057275	-0.0494947	-0.241749	-0.0880299
1860	smc01261	smc01261	Putative transporter transmembrane protein	-0.0714472	-0.397445	-0.589188	-0.545722	0.885908	0.00114387	3.68102e-08	1.54828e-06
1861	smc01260	smc01260	Putative transcription regulator	-0.0295631	0.0444927	-0.0619192	-0.0820333	0.966367	0.82378	0.684521	0.609943
1862	smc01259	smc01259	putative transmembrane protein	-0.119865	0.502096	0.339448	0.204634		0.000363812	0.0101039	0.188782
1863	smc01258	smc01258	putative transmembrane protein	-0.0815666	-0.180128	-0.307138	-0.456507		0.372002	0.0506468	0.0106364
1864	smc06457	smc06457	N/A	0.0149674	0.0101327	-0.083018	-0.0696356		0.990333
1865	smc01257	smc01257	putative transmembrane protein	0.0341337	0.0475645	0.0241259	-0.024299		0.873211	0.91298	0.916393
1866	smc06458	smc06458	N/A	-0.243904	0.107331	0.124744	0.00827643	0.142825	0.473762	0.412733	0.960865
1867	sda	smc01256	putative L-serine dehydratase	-0.011049	0.0485421	-0.0288692	0.0129656		0.810135	0.866958	0.939819
1868	sda	smc06459	N/A
1869	smc00995	smc00995	hypothetical protein	0.0672289	-0.471672	-0.52719	-0.558614		0.00113216	0.000120228	6.71015e-05
1870	smc07057	smc07057	N/A	-0.0271822	0.211886	0.0407082	0.221356		0.725901		0.658326
1871	smc01068	smc01068	Hypothetical protein	-0.0871338	-0.265362	-0.209156	-0.0634306	0.820205	0.0402546	0.0974388	0.636421
1872	smc00996	smc00996	Putative D-alanyl-D-alanine carboxypeptidase	-0.092126	-0.43103	-0.336612	-0.273177	0.696375	2.25165e-07	0.000734841	0.00415438
1873	smc00997	smc00997	hypothetical protein	-0.0384843	-0.289422	-0.225345	-0.314993		0.133572	0.197747	0.0690887
1874	smc06460	smc06460	N/A
1875	smc00998	smc00998	Conserved hypothetical signal peptide protein	-0.143509	-0.133118	-0.225681	-0.0385867		0.532933	0.200781	0.866981
1876	smc07058	smc07058	N/A	0.116309	-0.395353	-0.324136	-0.260546		0.47609
1877	smc00999	smc00999	hypothetical protein	0.0563311	-0.136898	-0.231605	-0.116218	0.939386	0.415662	0.106131	0.496464
1878	smc01000	smc01000	hypothetical protein	0.112208	0.471273	0.339945	0.517348		0.115506	0.217056	0.0711999
1879	smc06462	smc06462	N/A	0.023682	0.186848	0.158745	0.11319
1880	smc01001	smc01001	putative transmembrane protein	-0.0382709	-0.0372273	-0.0903622	-0.114697	0.9448	0.836301	0.486735	0.393974
1881	smc01002	smc01002	hypothetical protein	-0.100692	0.616753	0.69663	0.752342	0.788595	1.97676e-08	3.36307e-12	1.9642e-12
1882	smc01003	smc01003	hypothetical protein	-0.0893774	0.165749	0.0661566	0.10221	0.741352	0.0904885	0.557163	0.37954
1883	smc06463	smc06463	N/A
1884	hisI	smc01004	Putative phosphoribosyl-AMP cyclohydrolase	-0.15782	0.223284	0.0419033	-0.0230056	0.54816	0.116325	0.78687	0.888327
1885	folE	smc01005	putative GTP cyclohydrolase I	-0.173448	0.418901	0.322255	0.163901	0.234459	1.86216e-05	0.00547181	0.104589
1886	smc01006	smc01006	hypothetical protein	-0.190044	0.133892	0.159798	0.0853422		0.470517	0.311558	0.639201
1887	smc01007	smc01007	hypothetical protein	-0.0217483	0.30564	0.381899	0.313331		0.200506	0.0546943	0.14881
1888	smc01008	smc01008	Hypothetical protein	-0.0356949	0.382472	0.213059	0.25608		0.197395	0.423521	0.387855
1889	smc01009	smc01009	hypothetical protein	-0.0518453	0.379567	0.427952	0.283177		0.173056	0.0672242	0.287765
1890	thrS	smc01010	putative threonyl-tRNA synthetase	-0.0326541	-0.599573	-0.676459	-0.687039	0.9448	1.01304e-11	4.96751e-12	4.83883e-14
1891	thrS	smc06464	N/A
1892	thrS	smc01011	hypothetical protein	0.043879	-0.2331	-0.156512	-0.201466	0.939386	0.0462563	0.165854	0.0746361
1893	smc01012	smc01012	hypothetical protein	0.0509332	-0.246225	-0.314725	-0.280934	0.939386	0.11613	0.0179013	0.0476442
1894	smc01013	smc01013	hypothetical protein	-0.0719879	-0.237855	-0.21547	-0.235216		0.147956	0.139549	0.119021
1895	smc01014	smc01014	Hypothetical protein	-0.153697	-0.151016	-0.171131	-0.242908		0.502159	0.353946	0.200053
1896	smc01015	smc01015	Hypothetical protein	0.0110716	-0.425007	-0.366491	-0.27514		0.00969794	0.0163703	0.0884699
1897	smc01016	smc01016	Hypothetical protein	-0.0452269	0.298789	0.0430356	0.141001		0.217928	0.875444	0.580766
1898	smc01017	smc01017	Putative acetyltransferase	0.0544348	-0.282985	-0.300138	-0.492804		0.129393	0.0540205	0.00288677
1899	parE	smc01018	putative topoisomerase IV subunit B	0.0107838	-0.050062	-0.062622	-0.0707248	0.9812	0.660748	0.59287	0.489836
1900	smc06465	smc06465	N/A	-0.0105097	-0.448607	-0.751274	-0.426527
1901	smc01019	smc01019	Hypothetical protein	-0.176469	0.0410801	-0.143052	-0.272489		0.873655	0.425412	0.12663
1902	smc01020	smc01020	Putative oxidoreductase	-0.153488	-0.0411735	-0.186339	-0.322012		0.873211	0.261527	0.0588623
1903	smc06466	smc06466	N/A
1904	smc01021	smc01021	putative transmembrane protein	-0.00233438	0.24563	0.178773	0.0198936		0.705535
1905	smc01022	smc01022	Putative cytochrome B transmembrane protein	0.0116087	0.35309	0.385269	0.460665		0.579004
1906	tpiA	smc01023	Triosephosphate isomerase	-0.0336767	-0.113008	-0.145602	-0.166039	0.9448	0.326911	0.167141	0.107409
1907	smc01024	smc01024	putative transmembrane protein	-0.0790987	-0.170838	-0.265986	-0.260786	0.784358	0.092439	0.00412828	0.00547087
1908	pyrG	smc01025	putative CTP synthase	-0.0248945	-0.561506	-0.607294	-0.628263	0.963814	1.25266e-10	1.53384e-11	7.38812e-13
1909	smc01026	smc01026	Hypothetical protein	-0.0305328	-0.245279	-0.325593	-0.291066	0.963814	0.050099	0.00519362	0.0170172
1910	kdsA	smc01027	putative 2-dehydro-3-deoxyphosphooctonate aldolase	-0.0279311	-0.381164	-0.371707	-0.31392	0.960974	0.000176284	0.00056474	0.00243887
1911	eno	smc01028	putative enolase	0.0832413	-0.293	-0.230265	-0.186282	0.74141	0.000873784	0.0132989	0.0599107
1912	smc06467	smc06467	N/A	-0.00520848	-0.945635	-0.793768	-0.880034		0.00174629	0.00249802	0.00151251
1913	smc01029	smc01029	hypothetical protein	-0.21514	-0.286689	-0.314138	-0.330803	0.208797	0.0204651	0.00456362	0.00444191
1914	pdhA	smc01030	Pyruvate dehydrogenase E1 component alpha subunit	-0.0952985	-0.189451	-0.0100905	-0.17259	0.715723	0.0816593	0.934836	0.0696185
1915	pdhA	smc06468	N/A
1916	pdhB	smc01031	Pyruvate dehydrogenase E1 component beta subunit	-0.0263565	-0.15443	0.0663159	-0.0995117	0.952223	0.130363	0.541104	0.369065
1917	pdhC	smc01032	Dihydrolipoyllysine-residue acetyltransferase component of pyruvate dehydrogenase complex	-0.034572	-0.238459	-0.0572082	-0.215594	0.939386	0.0199357	0.566287	0.0280658
1918	smc01033	smc01033	Esterase	-0.0640382	-0.327553	-0.232164	-0.486352	0.877005	0.00141242	0.0182567	1.04747e-05
1919	smc01034	smc01034	Hypothetical protein	-0.0814048	-0.285062	-0.283788	-0.44036	0.861281	0.0550189	0.026337	0.000345953
1920	lpdA1	smc01035	putative dihydrolipoamide dehydrogenase %28E3 component of pyruvate dehydrogenase complex%29 protein	-0.0489179	-0.223233	-0.142514	-0.316914	0.926674	0.0578942	0.164386	0.00129309
1921	smc01036	smc01036	putative transmembrane protein	-0.028229	0.115076	0.0149818	0.0127714		0.511056	0.930917	0.940921
1922	lipA	smc01037	putative lipoic acid synthetase	-0.123307	0.0482516	0.00240957	-0.087993	0.532308	0.715086	0.984994	0.423054
1923	lipA	smc04865	Hypothetical protein	-0.00562393	-0.0196338	-0.182142	-0.241837		0.948524	0.348859	0.239359
1924	smc01038	smc01038	hypothetical protein	-0.00679083	0.0990243	-0.0233346	-0.14133		0.702704	0.917459	0.508623
1925	smc01039	smc01039	Hypothetical protein	-0.0781012	-0.368761	-0.438959	-0.346872		0.10171	0.0179886	0.0953481
1926	ispDF	smc01040	2-C-methyl-D-erythritol 4-phosphate cytidylyltransferase %2F 2C-methyl-D-erythritol 2%2C4-cyclodiphosphate synthase	-0.083179	-0.401407	-0.481323	-0.423998		0.0103902	0.00059175	0.00351527
1927	dusB	smc01041	tRNA-dihydrouridine synthase B	-0.178936	-0.304888	-0.458083	-0.475121		0.0845881	0.0022951	0.00390603
1928	ntrB	smc01042	Nitrogen assimilation regulatory protein	-0.0903968	-0.182648	-0.226691	-0.220295		0.28615	0.157077	0.17311
1929	ntrB	smc06469	N/A
1930	ntrC	smc01043	Nitrogen assimilation regulatory protein	-0.075497	-0.111638	-0.167082	-0.165545		0.551192	0.294998	0.302059
1931	ntrY	smc01044	putative nitrogen regulation transmembrane protein	-0.160392	-0.146451	-0.25777	-0.353568	0.392419	0.204659	0.0166642	0.000402739
1932	ntrY	smc06470	N/A
1933	ntrX	smc01045	putative nitrogen regulation protein	-0.0550349	-0.308926	-0.3736	-0.457297	0.932084	0.0067558	0.000593325	2.79377e-05
1934	trkA	smc01046	putative TRK system potassium uptake protein	-0.0883123	-0.241815	-0.372784	-0.42902	0.804399	0.0457731	0.00069489	0.000100414
1935	smc01047	smc01047	D-alanine aminotransferase	-0.0367402	-0.336428	-0.376132	-0.418201	0.950455	0.0159275	0.00234654	0.00140578
1936	smc06471	smc06471	N/A
1937	hfq%2CnrfA	smc01048	putative RNA binding protein	-0.0676113	-0.186045	-0.371772	-0.406632	0.861281	0.0839362	5.58388e-05	4.12428e-05
1938	hflX	smc01049	Putative GTP-binding protein	-0.0269651	-0.413175	-0.461615	-0.403125	0.959559	1.29947e-06	4.14086e-08	2.1217e-06
1939	hflX	smc06472	N/A
1940	hflX	smc01050	Putative transposase	0.00363127	-0.314377	-0.127162	-0.321656
1941	smc06473	smc06473	N/A	0.0350125	0.0125713	-0.059509	0.138497
1942	smc07059	smc07059	N/A	0.000988873	0.004836	0.104233	0.100801		0.991558	0.714066	0.743345
1943	smc01051	smc01051	hypothetical protein	-0.00345563	-0.0577865	0.000952517	0.044191	0.997559	0.752477	0.994634	0.775561
1944	smc01052	smc01052	hypothetical protein	-0.0408385	-0.29742	-0.269919	-0.196539	0.9448	0.0219501	0.0241584	0.135687
1945	cysG	smc01053	putative siroheme synthase	-0.0772042	1.23852	1.25213	0.690797	0.866213	2.41817e-05	8.62906e-05	0.0105718
1946	smc01054	smc01054	hypothetical protein	-0.126171	1.01768	0.982089	0.375509	0.684213	0.000323527	0.00384486	0.00564391
1947	cysI	smc02124	Putative sulfite reductase	-0.0635305	1.12938	1.16854	0.6306	0.893293	2.70327e-05	0.000341321	7.9178e-08
1948	cysI	smc02123	Sulfate or sulfite assimilation protein	-0.0548015	1.0954	1.07276	0.503879	0.929369	8.2993e-06	0.00156913	6.58359e-05
1949	smc06474	smc06474	N/A
1950	smc06475	smc06475	N/A
1951	fpr	smc02122	putative ferredoxin--NADP reductase	-0.0643399	0.886629	0.899173	0.485604	0.877005	6.31124e-05	0.000773596	7.32125e-06
1952	smc06476	smc06476	N/A	0.0199779	0.770309	0.737898	0.282192		0.00656022	0.00686964	0.364282
1953	relE	smc04436	Putative toxin RelE	-0.0411098	-0.0863097	-0.34265	-0.789536		0.800682	0.208611	0.000973316
1954	aapP	smc02121	putative general L-amino acid transport ATP-binding ABC transporter	-0.0858225	-0.573533	-0.772741	-0.847049	0.741352	3.05783e-13	3.50859e-23	2.13293e-27
1955	aapM	smc02120	putative general L-amino acid transport permease ABC transporter	-0.0509338	-0.749178	-1.02622	-1.07606	0.926674	2.49266e-15	5.62001e-31	4.47052e-31
1956	aapQ	smc02119	putative general L-amino acid transport permease ABC transporter	-0.0259724	-0.842972	-1.10003	-1.0506	0.962022	1.42603e-22	2.85977e-35	8.46197e-30
1957	aapJ	smc02118	putative general L-amino acid-binding periplasmic ABC transporter	-0.133045	-0.685926	-0.838773	-0.690713	0.277478	6.16124e-22	4.58635e-22	4.43687e-18
1958	aapJ	smc06477	N/A
1959	metC	smc02117	putative cystathionine beta-lyase	-0.0177605	-0.112432	-0.0771781	-0.0588527	0.97237	0.42126	0.549787	0.671256
1960	smc02116	smc02116	Putative salicylate hydroxylase	-0.045577	-0.362898	-0.52181	-0.418523	0.944624	0.00740915	1.39581e-05	0.000801662
1961	smc02115	smc02115	Hypothetical protein	-0.130884	-0.11387	-0.0935632	-0.132138		0.522447	0.516776	0.406417
1962	smc02114	smc02114	Putative hydrolase	0.00306158	0.124192	0.19133	0.195936	0.998302	0.434972	0.175885	0.145195
1963	cysE	smc02113	putative serine acetyltransferase	-0.0438885	0.333248	0.362446	0.438248	0.9448	0.00347143	0.000789002	4.82146e-05
1964	smc02112	smc02112	Hypothetical protein	-0.120439	-0.47641	-0.498412	-0.687932	0.797148	4.1272e-07	4.11755e-07	5.41758e-10
1965	smc02111	smc02111	hypothetical protein	-0.155556	1.47678	1.50343	1.58937	0.286443	5.0697e-100	3.01543e-83	8.249e-114
1966	smc06478	smc06478	N/A	0.00339127	1.41742	1.39532	1.07803		0.00204804
1967	clpS1	smc02110	Putative ATP-dependent Clp protease adapter protein clpS 1	-0.121757	0.41947	0.342562	0.320083	0.713358	0.000183146	0.00116349	0.00445899
1968	clpS1	smc06479	N/A
1969	clpA	smc02109	putative ATP-dependent CLP protease ATP-binding subunit	-0.0934885	0.37106	0.382196	0.383045	0.717719	1.45776e-05	0.000188567	1.16989e-05
1970	smc02108	smc02108	putative transmembrane protein	-0.0570855	-0.101985	-0.22422	-0.213793		0.594509	0.122019	0.173021
1971	smc02107	smc02107	putative unknown transmembrane protein	0.0836044	-0.111475	-0.209194	-0.137626		0.73706	0.38843	0.611692
1972	smc06480	smc06480	N/A	0.027762	0.0201845	-0.104568	-0.114126		0.97184	0.803742	0.79426
1973	smc02106	smc02106	Histidine triad %28HIT%29 family protein	-0.0733822	-0.0431356	0.00962457	0.0432214	0.893293	0.819484	0.953078	0.776661
1974	smc02105	smc02105	hypothetical protein	-0.0458035	0.106022	0.126997	0.247896	0.9448	0.502868	0.33572	0.0454778
1975	smc02104	smc02104	Hypothetical protein	0.00690307	0.112289	0.131905	0.152147	0.989396	0.470517	0.32021	0.299656
1976	smc02103	smc02103	hypothetical protein	-0.00412282	0.0906252	0.131909	0.131604	0.995045	0.562367	0.307485	0.322798
1977	smc02102	smc02102	hypothetical protein	-0.0932846	0.317682	0.249295	0.209941	0.78029	0.0022073	0.0187503	0.0502807
1978	rpsB	smc02101	putative 30S ribosomal protein S2	-0.0232908	-0.828834	-0.916926	-0.813723	0.963814	1.12779e-28	5.77442e-33	5.51078e-20
1979	tsf	smc02100	putative elongation factor TS %28EF-TS%29 protein	-0.0144202	-0.99556	-1.07915	-1.03462	0.974667	8.12498e-28	1.46003e-27	2.16567e-26
1980	pyrH	smc02099	putative uridylate kinase	-0.0464083	-0.456959	-0.538932	-0.613044	0.939386	3.25803e-06	7.33179e-08	2.1927e-10
1981	rrf	smc02098	putative ribosome recycling factor %28ribosome releasing factor%29	-0.000133403	-0.276938	-0.333431	-0.421972	0.999573	0.00770001	0.00280187	2.27945e-05
1982	uppS	smc02097	Putative undecaprenyl pyrophosphate synthetase	-0.0678007	-0.165228	-0.264271	-0.285613	0.847083	0.0931633	0.00362269	0.00149247
1983	cdsA	smc02096	putative phosphatidate cytidylyltransferase transmembrane protein	-0.080101	-0.0426669	-0.116605	-0.0908259	0.861281	0.801912	0.355124	0.501358
1984	smc02095	smc02095	Putative zinc metalloprotease	-0.103965	-0.120399	-0.217237	-0.298205	0.739817	0.361398	0.042918	0.00609229
1985	smc06481	smc06481	N/A	-0.0860893	-0.830123	-1.08071	-1.2981		3.00841e-05	6.31551e-10	2.36794e-10
1986	omp	smc02094	Putative outer membrane transmembrane protein	-0.0656571	-0.161575	-0.171595	-0.140045	0.805753	0.051555	0.0446657	0.102611
1987	lpxD	smc02093	putative UDP-3-O-3-hydroxymyristoyl glucosamine N-acyltransferase	0.00578049	-0.496045	-0.491626	-0.478224	0.985097	7.33265e-09	1.46869e-08	2.77534e-08
1988	lpxD	smc06482	N/A
1989	fabZ	smc02092	putative 3R-hydroxymyristoyl-acyl carrier protein dehydratase	-0.0496484	-0.562509	-0.514191	-0.510112	0.926674	8.27557e-10	4.14608e-09	1.6453e-08
1990	lpxA	smc02091	putative acyl-%5Bacyl-carrier-protein%5D--UDP-N-acetyl glucosamine O-acyltransferase %28UDP-N-acetylglucosamine acyltransferase%29	-0.0499786	-0.451107	-0.467589	-0.411208	0.929369	3.45876e-07	7.3839e-08	6.08539e-06
1991	lpxA	smc02090	hypothetical protein	0.0112017	-0.457842	-0.43769	-0.400903	0.98348	9.72228e-05	5.56017e-05	0.000497319
1992	lpxB	smc02089	putative lipid-A-disaccharide synthase	0.0842453	-0.366629	-0.311333	-0.192439	0.853532	0.00446139	0.013207	0.146373
1993	lpxB	smc06483	N/A	-0.0264603	0.169141	-0.085306	-0.0765551		0.707509	0.822416	0.853099
1994	smc02088	smc02088	hypothetical protein	0.0761915	0.387057	0.32676	0.0519869		0.242145	0.236444	0.885884
1995	smc06485	smc06485	N/A	-0.000858453	-0.0600505	-0.375622	-0.147017
1996	gltA	smc02087	Citrate synthase	-0.149734	0.237247	0.192885	0.0514994	0.284812	0.00384611	0.0502178	0.617363
1997	gltA	smc06486	N/A
[truncated: 2,450 more rows]

## Sheet: Up p-value<=0.01, >=2-fold
					log2(fold change) vs RmP3499				Adjusted p-value
Grouping	Gene ID	Gene name	Gene identifier	Protein function	RmP3498	RmP3497	RmP3496	RmP3500	RmP3498	RmP3497	RmP3496	RmP3500
1	16	smc02781	smc02781	Putative NADH dehydrogenase%2FNAD	-0.00509754	1.4728	1.63037	1.5899		1.04618e-44	6.46824e-63	3.54966e-57
1	17	gabD1	smc02780	putative succinate-semialdehyde dehydrogenase %5BNADP%2B%5D protein	0.0419479	4.41563	4.60023	4.61883		0	0	0
1	18	smc06005	smc06005	N/A	-0.0181949	2.15048	2.45466	2.5615		5.76758e-08	5.11609e-12	1.21269e-13
2	29	phaZ	smc02770	Intracellular PHB depolymerase	-0.0422871	1.0641	1.06916	0.874449	0.939386	1.8622e-36	1.5761e-25	1.44677e-24
2	48	smc02756	smc02756	Putative sensor histidine kinase	0.0857488	1.00104	1.05021	0.980598	0.758267	5.06937e-34	1.05587e-27	2.84719e-32
1	60	pckA	smc02562	Phosphoenolpyruvate carboxykinase	-0.02366	1.27609	1.60051	1.73254		4.60333e-20	6.06435e-35	1.73259e-43
1	145	smc04146	smc04146	Putative phosphoketolase	0.0844865	1.63055	1.28907	1.35815		1.56989e-14	2.77943e-11	9.53309e-15
5	148	ilvD3	smc04144	Putative dihydroxy-acid dehydratase	0.0164743	1.17013	0.762306	0.867063		9.71335e-06	0.00383237	0.00103213
7	158	smc04135	smc04135	Putative amino acid or peptide ABC transporter%2Cperiplasmic solute-binding component	0.198302	0.600492	0.561699	1.14968		0.0138752	0.00839201	7.99217e-09
5	293	smc02894	smc02894	Hypothetical protein	0.0113443	1.37673	0.826692	0.996847		1.19422e-06	0.00335288	0.000439245
5	301	smc02900	smc02900	hypothetical protein	-0.070211	1.16096	0.821351	0.353046	0.885908	3.42951e-38	3.23428e-20	0.015878
1	396	smc00371	smc00371	hypothetical protein	0.0255016	2.72722	2.56227	3.84237		1.25666e-10	2.07272e-31	7.5445e-133
2	455	cysK1	smc00421	putative cysteine synthase A %28O-acetylserine sulfhydrylase A%29 protein	0.238992	1.07369	1.32065	0.942084	0.0937788	5.74706e-25	3.84755e-21	6.26032e-22
5	477	smc01160	smc01160	hypothetical protein	-0.0998755	1.28672	0.887265	0.26819		1.72407e-06	0.00305974	0.488038
2	478	smc01159	smc01159	Putative FAD-dependent pyridine nucleotide-disulfide oxidoreductase	-0.00196727	1.39045	1.11356	0.613605		6.73008e-15	7.81819e-08	0.00431971
1	578	msrB3	smc01724	Putative peptide methionine sulfoxide reductase MsrB	0.128148	2.33526	1.88726	1.88781		3.98235e-12	1.39147e-08	1.0508e-08
1	579	smc01723	smc01723	putative transmembrane protein	-0.0272361	2.14165	2.0041	2.21866		6.64023e-08	5.22066e-21	1.67579e-32
1	606	smc01706	smc01706	hypothetical protein	0.0475419	1.22226	1.35199	1.43838		0.00105313	3.23687e-05	9.55596e-06
3	607	smc01705	smc01705	hypothetical protein	0.0406656	0.997985	1.13134	1.26583		6.22324e-05	8.22846e-07	7.20335e-09
5	622	smc02174	smc02174	putative transmembrane protein	-0.132951	1.05141	0.99617	0.822807	0.669791	3.13249e-23	3.55037e-17	1.1728e-13
7	721	smc02229	smc02229	Putative acyl-CoA dehydrogenase	0.183738	0.613145	0.758533	1.06251		0.000865351	1.07989e-06	1.17727e-11
1	760	smc02266	smc02266	hypothetical protein	-0.425324	2.14407	1.81001	1.55104	0.000106844	5.9117e-118	6.63479e-58	7.36431e-43
4	953	smc00764	smc00764	putative transmembrane protein	-0.0891591	1.02042	0.982898	1.13536		9.85855e-09	4.80756e-08	1.52259e-12
4	991	smc00792	smc00792	putative transmembrane protein	-0.0541514	2.09651	0.731688	1.37854		4.37629e-10	0.0708115	6.54749e-05
4	996	rsiA2	smc00795	hypothetical protein	-0.0336516	1.83401	0.595456	1.3116		2.02194e-09	0.000256346	4.97208e-19
1	998	smc00796	smc00796	putative transmembrane protein	0.0373713	2.81664	2.48032	3.47143		1.61708e-10	4.29681e-15	7.20369e-39
5	1000	smc00798	smc00798	hypothetical protein	-0.0614624	1.20274	0.504905	0.766158		4.47318e-10	0.00316041	9.889e-06
4	1001	smc00799	smc00799	putative transmembrane protein	-0.0710232	1.57579	0.579217	1.11061		8.27598e-09	0.0361028	3.97749e-06
1	1002	smc00800	smc00800	putative transmembrane protein	-0.0280183	2.55503	1.80258	2.75285		1.87275e-11	5.43041e-13	6.21054e-42
5	1003	smc00801	smc00801	Hypothetical protein	-0.0308032	1.05175	0.861764	0.758827		1.39145e-07	4.00823e-06	0.000160069
5	1013	smc00809	smc00809	Putative signal peptide protein	0.175354	1.15199	0.768574	0.42591		1.58169e-09	0.000384457	0.0470039
1	1023	smc00814	smc00814	putative signal peptide protein	-0.0465573	1.3646	1.30141	1.36462		0.00120378	9.38627e-11	1.28723e-10
3	1030	katA	smc00819	Catalase	0.367757	0.260054	1.18408	2.12193		0.344467	1.59307e-08	1.28793e-36
1	1033	smc00821	smc00821	Hypothetical protein	0.241742	4.60757	4.99641	5.44907		4e-302	3.4167e-291	0
1	1034	smc06260	smc06260	N/A	0.0773816	4.1982	4.44132	4.91309		6.98427e-52	5.41083e-65	1.23579e-88
1	1035	smc06261	smc06261	N/A	0.0892777	2.83772	3.27051	3.65657		3.43924e-16	6.05121e-24	5.41135e-36
1	1055	smc00921	smc00921	putative signal peptide protein	0.0504681	2.18751	1.48307	1.89252		1.44567e-12	1.62337e-06	6.4153e-11
1	1056	smc00931	smc00931	Hypothetical protein	0.0154023	2.67196	2.0878	2.42033		2.21207e-16	8.7516e-11	8.60106e-16
1	1097	smc00885	smc00885	putative transmembrane signal peptide protein	-0.070611	3.14581	2.53026	3.74925		1.83174e-18	3.1244e-47	6.631e-215
7	1163	smc00981	smc00981	Putative ferredoxin protein	0.0726221	0.812045	0.903731	1.04598		0.0160439	0.00141335	0.000273254
7	1168	smc00976	smc00976	Putative enoyl-CoA hydratase	0.0412683	0.629752	0.830606	1.01627		0.0469213	0.00098113	6.08333e-05
1	1251	smc00030	smc00030	putative signal peptide protein	0.00720303	1.64752	1.42508	1.36636		3.43274e-11	6.14662e-08	3.56893e-08
5	1252	smc00031	smc00031	putative transmembrane protein	-0.0111493	1.13006	0.888578	0.951221		0.000122325	0.00126051	0.000780982
1	1268	gst2	smc00097	Putative glutathione S-transferase	0.198419	1.36014	1.8982	1.99611		3.52635e-19	9.69066e-44	1.14255e-47
3	1282	smc00104	smc00104	Hypothetical protein	0.0892256	0.998913	1.03462	1.04266		1.13058e-08	2.17789e-11	1.84878e-10
3	1283	smc00105	smc00105	putative alcohol dehydrogenase	0.0852696	0.895813	1.26905	1.48208		1.07915e-05	5.00626e-14	3.82669e-17
7	1291	cycF	smc00045	putative Cytochrome c556	0.165988	0.810807	0.856079	1.08044		4.5465e-09	1.94475e-13	2.2485e-20
1	1292	cycG	smc00086	Putative diheme cytochrome C-type signal peptide protein	0.206227	2.75053	3.08745	3.33589		6.7935e-139	8.4653e-162	3.3606e-232
1	1293	smc00108	smc00108	Putative acetyltransferase	-0.0596898	3.10772	3.37696	3.61328		3.0864e-217	3.7955e-266	0
4	1297	gcd	smc00110	putative glucose dehydrogenase %28pyrroloquinoline-quinone%29 protein	-0.0753905	1.15813	0.962548	1.06121	0.877005	1.39122e-20	4.53055e-19	8.0368e-28
4	1327	smc00063	smc00063	hypothetical protein	-0.163638	1.76169	0.86	1.44558		2.78602e-11	0.0010623	1.96955e-10
3	1334	smc07040	smc07040	N/A	-0.0253076	0.986733	1.41259	1.41009		0.0199383	6.3307e-05	4.41491e-05
4	1357	smc02373	smc02373	Hypothetical protein	0.0721362	1.88529	0.79494	1.10445		1.98109e-16	0.00383508	3.11178e-05
5	1358	smc02374	smc02374	Hypothetical protein	-0.0871505	1.3943	0.384927	0.61823		1.56041e-15	0.049413	0.00155447
5	1378	smc02388	smc02388	putative unknown transmembrane protein	0.207939	1.58839	0.975201	0.618605		1.10114e-10	0.000620826	0.0371307
5	1379	smc02389	smc02389	putative unknown transmembrane protein	0.0332416	1.21435	0.692045	0.439618		2.80195e-05	0.0357903	0.192747
3	1393	smc02400	smc02400	putative outer membrane protein	0.173331	0.230819	1.06681	1.25443		0.599212	6.77035e-05	2.97656e-06
5	1394	smc02401	smc02401	putative transmembrane protein	0.0247752	1.05005	0.73528	0.820045		0.000242977	0.00701688	0.00316974
1	1409	smc02656	smc02656	Hypothetical protein	-0.194417	2.17955	1.99526	2.04047		1.64393e-74	4.75757e-64	3.07855e-64
1	1470	smc02545	smc02545	putative transmembrane protein	-0.0534355	1.001	1.29124	1.45881		7.79819e-16	2.41045e-21	7.44488e-42
1	1530	smc00593	smc00593	hypothetical protein	0.0895058	1.16941	1.70871	1.86496		2.1578e-15	5.01463e-37	3.40618e-45
3	1554	dmsA	smc00609	Putative anaerobic dimethyl sulfoxide reductase chain A	0.157244	0.937066	1.36597	1.61971	0.405597	7.34732e-23	1.82249e-45	2.27902e-78
1	1853	smc01267	smc01267	hypothetical protein	-0.12728	1.25329	1.13577	1.19172	0.520678	1.24041e-47	1.19607e-36	1.63287e-50
1	1854	smc01266	smc01266	hypothetical protein	-0.181741	1.27117	1.03506	1.13835		6.598e-24	6.85115e-16	3.61928e-20
5	1855	smc01265	smc01265	hypothetical protein	-0.0939137	1.09358	0.858938	0.823858		2.69434e-12	1.48958e-10	3.57839e-09
2	1945	cysG	smc01053	putative siroheme synthase	-0.0772042	1.23852	1.25213	0.690797	0.866213	2.41817e-05	8.62906e-05	0.0105718
5	1946	smc01054	smc01054	hypothetical protein	-0.126171	1.01768	0.982089	0.375509	0.684213	0.000323527	0.00384486	0.00564391
2	1947	cysI	smc02124	Putative sulfite reductase	-0.0635305	1.12938	1.16854	0.6306	0.893293	2.70327e-05	0.000341321	7.9178e-08
2	1948	cysI	smc02123	Sulfate or sulfite assimilation protein	-0.0548015	1.0954	1.07276	0.503879	0.929369	8.2993e-06	0.00156913	6.58359e-05
1	1965	smc02111	smc02111	hypothetical protein	-0.155556	1.47678	1.50343	1.58937	0.286443	5.0697e-100	3.01543e-83	8.249e-114
5	1966	smc06478	smc06478	N/A	0.00339127	1.41742	1.39532	1.07803		0.00204804
2	2037	smc02052	smc02052	hypothetical protein	-0.00177502	1.39969	1.13023	0.783369	0.999059	5.30245e-40	2.78095e-21	1.26812e-14
2	2039	smc02051	smc02051	hypothetical protein	-0.061161	1.38607	1.22571	0.972478	0.896784	1.26527e-44	3.46083e-25	1.67579e-32
5	2041	smc06496	smc06496	N/A	-0.0041377	1.79885	0.407908	0.588628		3.968e-05
1	2042	smc06497	smc06497	N/A	-0.0986697	1.9257	1.13575	1.05859		9.81617e-17	4.75916e-06	2.92587e-05
2	2056	smc06504	smc06504	N/A	-0.0280635	1.35013	1.08244	0.849117		1.10008e-05	0.00026185	0.00843892
2	2077	smc06510	smc06510	N/A	-0.0643526	1.60598	1.00915	0.526843		3.50179e-06	0.00575348	0.21996
5	2101	smc01210	smc01210	Hypothetical protein	0.0206749	1.07449	0.441711	0.329376		0.00590359	0.311678	0.476368
5	2102	smc06519	smc06519	N/A	0.0072617	2.22553	1.35581	0.890524		2.77712e-06
1	2103	smc06520	smc06520	hypothetical protein	0.108257	3.76727	2.14567	2.58254		8.6172e-102	2.06146e-26	6.03052e-44
2	2166	cysK2	smc01174	putative cysteine synthase A %28O-acetylserine sulfhydrylase A%29 protein	0.00798161	1.08763	1.06811	0.454369	0.98348	9.1388e-24	3.60416e-05	3.66871e-05
1	2188	wrbA1	smc00943	Putative flavoprotein	-0.139854	1.17015	1.2786	1.15219	0.522607	1.91605e-34	3.41914e-36	2.55216e-39
4	2203	smc00953	smc00953	Putative transcription regulator	-0.0854864	1.45348	0.999562	1.08069		8.11524e-19	5.94479e-10	6.55864e-11
1	2204	smc07067	smc07067	N/A	0.0077778	1.68836	1.49264	1.16667		2.90282e-05	0.000125485	0.00450309
1	2205	atsA	smc00954	Arylsulfatase	0.0414709	2.14962	1.96	1.70709		4.00164e-76	7.73717e-67	2.4662e-40
1	2250	smc00252	smc00252	hypothetical protein%2Csignal peptide	0.149822	2.68408	2.06716	1.66043		3.21122e-39	6.44296e-19	9.06191e-13
7	2252	smc00253	smc00253	putative signal peptide protein	0.0140213	0.970848	0.389167	1.5704		0.0619182		0.000119741
1	2253	smc06568	smc06568	N/A	0.0301716	1.89037	1.41741	2.08372		0.000132554	0.000595045	1.762e-09
4	2255	smc00254	smc00254	hypothetical protein	-0.0827015	1.5304	0.522507	1.17059		1.17975e-25	0.000788572	1.11257e-14
4	2256	smc06570	smc06570	N/A	0.0282303	4.80769	1.49238	3.56033		3.32445e-44		3.36355e-23
5	2257	smc04437	smc04437	Hypothetical protein	0.00228109	1.99167	0.373452	1.25297		1.56608e-06
7	2283	smc00277	smc00277	Hypothetical protein	0.000996425	0.860698	0.950146	1.12186		2.7647e-05	1.56763e-06	1.38362e-08
5	2506	mobB	smc00141	Hypothetical protein	0.316858	1.19244	0.796778	0.408191	0.00369253	4.14366e-31	1.53327e-07	2.62837e-05
5	2507	smc00198	smc00198	Hypothetical protein	0.178091	1.43222	0.836962	0.521494		1.02208e-12	0.000761225	0.0236937
1	2553	smc04236	smc04236	Putative glycine-rich cell wall structural transmembrane protein	0.173729	1.38969	1.45085	1.92377		4.47448e-16	3.73151e-21	8.87956e-39
6	2567	smc04246	smc04246	putative transmembrane signal peptide protein	0.0596067	0.982205	1.06485	-0.072549	0.926674	4.35526e-14	7.69279e-26	0.620974
1	2656	smc04164	smc04164	hypothetical protein	0.0982476	3.80785	4.29002	5.04341		1.1181e-241	2.6328e-286	0
3	2657	smc04165	smc04165	Oxidoreductase	-0.0685345	0.914684	1.02962	1.28488		3.18007e-13	4.53452e-20	6.87525e-31
1	2684	smc04188	smc04188	hypothetical protein	0.0537606	1.59582	1.20608	1.47875		5.95354e-11	1.46902e-07	6.62158e-11
1	2685	smc04189	smc04189	putative transmembrane protein	-0.0275913	1.83677	1.2348	1.76763		5.47402e-07	0.000404889	2.41233e-08
1	2730	smc06677	smc06677	N/A	-0.0394656	1.08571	1.29695	1.80655		3.13221e-05	5.32517e-06	4.05909e-18
5	2739	smc04298	smc04298	hypothetical protein	0.0836806	1.21714	0.535993	0.929453		0.00177433	0.216138	0.0126797
1	2773	ndh	smc04452	Putative NADH dehydrogenase transmembrane protein	0.143433	1.07769	1.1945	1.05177		1.55612e-11	8.09422e-17	5.63049e-14
3	2786	smc01410	smc01410	Putative lipoprotein transmembrane	0.0740776	0.898792	1.18106	1.42579		9.49897e-05	1.11153e-09	6.40331e-14
3	2787	smc01489	smc01489	Conserved hypothetical signal peptide protein containing calcium-binding EF-hand regions	-0.0662065	0.991014	1.0426	1.37907		1.40993e-05	2.26043e-06	2.74598e-12
5	2789	smc01411	smc01411	hypothetical protein	-0.0655654	1.04991	0.866497	0.86212		1.78534e-12	8.09505e-10	4.93446e-09
1	2800	abrB	smc01415	Putative transmembrane protein	-0.0830131	2.44604	2.4212	2.43748		1.7854e-126	6.5272e-127	6.8235e-113
1	2801	abrB	smc01416	hypothetical protein	-0.0643288	1.22182	1.14153	1.24507		3.0867e-20	1.27093e-19	2.64648e-23
1	2837	smc01449	smc01449	hypothetical protein	-0.379048	1.25196	1.10516	1.29505	0.000111566	4.09106e-49	5.99711e-42	6.45913e-69
1	2863	smc01467	smc01467	hypothetical protein%2Csignal peptide	0.0521288	1.60035	1.05318	1.98329		1.42576e-08	6.28374e-05	5.12122e-20
5	2872	smc06705	smc06705	N/A	-0.226618	1.04473	0.488694	0.0513945		1.68521e-11	0.00315269	0.817745
1	2887	lpxC	smc01875	putative UDP-3-O-3-hydroxymyristoyl N-acetylglucosamine deacetylase	0.00738384	1.21907	1.11674	1.28504	0.991825	5.15596e-26	6.72429e-15	6.94002e-26
5	3076	smc01557	smc01557	putative signal peptide protein	0.19459	1.31	0.754128	0.412602	0.274611	1.09946e-38	9.58941e-06	0.000126608
5	3106	smc01586	smc01586	putative transmembrane protein	0.149165	1.09086	0.511439	0.525043	0.44747	6.14522e-30	0.00026082	1.50727e-08
1	3109	smc01590	smc01590	Hypothetical protein	0.0942055	3.39435	1.77453	2.97895		1.22116e-56	1.85958e-13	2.20552e-50
1	3111	smc01591	smc01591	putative transmembrane protein	-0.230711	1.67331	1.44728	1.48807	0.142825	2.3921e-75	9.21994e-59	3.19641e-64
7	3162	leuA1	smc02717	2-isopropylmalate synthase	-0.0389773	-0.205856	-0.185798	1.24871	0.939386	0.0470166	0.0599513	6.71015e-05
7	3163	smc02718	smc02718	Hypothetical protein	0.0190622	0.120212	0.0781393	1.34315		0.651645	0.735798	2.33928e-15
1	3223	smc01509	smc01509	putative transmembrane protein	0.0125038	2.41509	1.70996	2.37125		5.5155e-08	3.71556e-08	2.2485e-20
4	3224	smc01508	smc01508	putative transmembrane protein	-0.0851532	1.64166	0.634283	1.25515		7.01508e-09	0.0287859	3.18236e-07
1	3226	rpoE2	smc01506	RNA polymerase sigma-E factor %28Sigma-24%29	-0.00853568	1.82965	1.5288	1.79518		3.37125e-06	2.43295e-12	3.76203e-30
1	3228	rsiA1	smc01505	Anti-sigma factor	0.00279392	1.84919	1.20216	1.3708		1.11592e-09	0.000114794	3.42855e-07
1	3229	rsiB1	smc01504	Anti-anti-sigma factor	0.1119	2.29717	1.75519	2.41786		5.07908e-08	6.1661e-06	4.21053e-47
1	3230	smc06777	smc06777	N/A	0.0783718	3.31705	1.20746	1.42913		3.75114e-29	0.00341676	7.25103e-05
2	3308	puuC	smc01971	Putative gamma-glutamyl-gamma-aminobutyraldehyde dehydrogenase	-0.035641	1.03453	1.05785	0.961763	0.9448	1.80853e-24	4.6277e-25	2.81155e-28
1	3309	smc06788	smc06788	N/A	-0.134434	2.51473	2.09497	1.80782		2.65753e-58	1.33058e-11	1.52327e-24
1	3320	smc01981	smc01981	Putative cytochrome C transmembrane protein	-0.145737	1.273	1.20478	1.24146		6.56583e-13	1.10749e-14	9.53309e-15
1	3322	coxM	smc01982	putative alternative cytochrome C oxidase polypeptide II transmembrane protein	-0.139585	1.34204	1.13183	1.1462		5.06382e-13	2.69872e-12	3.99478e-12
1	3323	coxN	smc01983	putative alternative cytochrome C oxidase polypeptide I transmembrane protein	0.0153096	1.32974	1.14047	1.30454		4.34644e-08	2.86839e-07	1.01521e-09
4	3324	coxO	smc01984	putative cytochrome-C oxidase transmembrane protein	0.0407359	1.18644	0.964756	1.25127		0.000848042	0.00432221	0.000120224
7	3379	smc02452	smc02452	Sugar transport system permease	0.00151402	0.53845	0.959628	1.0893		0.0872837	3.25676e-05	4.54593e-06
3	3380	smc02337	smc02337	ABC sugar transporter%2Cfused ATP-binding domains	0.00725041	0.783095	1.19063	1.30813		0.00154846	5.86895e-10	9.5092e-12
3	3382	smc02338	smc02338	Sugar-binding periplasmic protein precursor	-0.176974	0.684734	1.22497	1.42274		0.000780273	2.34869e-19	5.59969e-24
1	3383	smc02339	smc02339	Putative oxidoreductase	-0.0366992	1.0336	1.46127	1.54073		5.40943e-06	1.36898e-15	7.50867e-16
1	3386	smc02341	smc02341	Carbohydrate kinase	-0.00710708	1.45226	1.61421	1.21072		8.72495e-21	2.61711e-26	2.41708e-16
1	3387	tkt1	smc02342	putative transketolase	0.0824562	2.63847	2.81548	2.38727		1.21114e-66	7.02756e-63	6.75051e-61
1	3388	smc02343	smc02343	Transport protein	-0.0528036	3.2832	3.17217	2.80565		2.024e-165	4.0204e-35	1.6298e-123
1	3389	smc06802	smc06802	N/A	-0.00781203	3.30004	3.32779	2.84943		8.7417e-27	1.74076e-24	8.30206e-21
1	3391	smc02344	smc02344	Putative glycine-betaine and choline ABC transporter%2Cperiplasmic solute-binding component	0.10175	3.78457	3.74749	3.53235	0.805753	3.10713e-55	1.80286e-35	7.6099e-214
1	3392	smc02345	smc02345	Putative glycine-betaine and choline ABC transporter%2Cpermease component	-0.0358293	3.83215	3.83621	3.56895		1.67875e-54	1.41064e-43	1.7433e-219
1	3393	smc02346	smc02346	Putative glycine-betaine and choline ABC transporter%2CATP-binding component	-0.0509307	3.62451	3.60417	3.2318		5.23262e-44	2.50131e-32	1.13385e-47
1	3394	asfB	smc02347	Putative ferredoxin AsfB iron-sulfur protein	0.0908997	4.02185	3.90489	3.54771		4.1307e-156	1.90178e-48	1.1587e-133
1	3395	asfA	smc02349	Oxidoreductase	0.0965171	3.79858	3.89212	3.59772	0.789654	4.03443e-87	5.37556e-58	6.9424e-265
1	3396	smc02350	smc02350	hypothetical protein	0.05535	3.37843	3.49548	3.29509	0.937382	1.55038e-37	9.556e-33	2.1844e-201
7	3553	smc00673	smc00673	Hydrolase	-0.103667	0.654602	0.550865	1.47107		0.0305135	0.271501	1.46782e-10
7	3554	hisX%2ChutX	smc00672	Histidine ABC transporter%2Cperiplasmic solute-binding protein	-0.125774	0.329161	0.365866	1.0334		0.445617	0.102266	2.04376e-09
7	3559	smc00668	smc00668	putative transmembrane protein	-0.119181	0.193716	0.353129	1.02092		0.492144	0.177567	4.96202e-09
1	3562	smc00666	smc00666	putative transmembrane protein	-0.00477167	1.78376	1.06387	1.72612		5.52158e-07	0.00411737	3.21654e-08
1	3563	smc00665	smc00665	Hypothetical protein	-0.0607323	2.20853	1.54466	2.07911		2.7009e-11	2.50273e-06	1.41844e-12
4	3568	smc00660	smc00660	putative signal peptide protein	0.138651	1.97269	0.966962	1.38777		8.66397e-09	0.0129491	8.87168e-05
3	3645	fbaB	smc03983	putative fructose-bisphosphate aldolase class I	0.0730078	0.931668	1.06349	1.04769		7.07873e-10	4.04728e-15	1.1399e-13
4	3765	smc03936	smc03936	Conserved hypothetical signal peptide protein	0.0589944	1.53758	0.667379	1.31051		8.47163e-07	0.0519467	5.91493e-06
6	3804	metQ	smc03157	putative D-methionine-binding lipoprotein MetQ	0.0805353	0.874266	1.11257	0.354466	0.814403	7.08039e-15	8.28774e-05	0.00796498
2	3805	metI	smc03158	putative D-methionine transport system permease protein MetI	0.0588721	1.18242	1.32773	0.576129		1.02802e-14	8.43685e-13	0.000759758
2	3806	metN	smc03159	Methionine import ATP-binding protein MetN	0.0267962	1.45563	1.4726	0.69754	0.967415	3.9122e-36	9.1091e-09	3.26636e-07
1	3832	smc03177	smc03177	Putative DNA ligase	0.0665399	1.14462	1.15362	1.07898		8.91097e-08	2.56136e-09	4.28647e-07
3	3857	bkdAa	smc03201	putative 2-oxoisovalerate dehydrogenase alpha subunit	0.19439	0.744902	1.16548	3.02351		2.75316e-05	2.07749e-15	6.15113e-92
3	3858	bkdAb	smc03202	putative 2-oxoisovalerate dehydrogenase beta subunit	0.109643	0.540621	1.03307	2.69532		0.0138659	5.09939e-10	1.16064e-64
3	3859	bkdB	smc03203	putative lipoamide acyltransferase component of branched-chain alpha-keto acid dehydrogenase complex protein	0.147408	0.556629	1.06577	2.65951		0.00404451	1.44852e-12	1.10646e-68
7	3860	lpdA3	smc03204	putative dihydrolipoamide dehydrogenase %28E3 component of branched-chain alpha-keto acid dehydrogenase complex%29 protein	-0.104235	0.143385	0.466749	1.79549		0.434735	0.000118662	3.40618e-45
1	3864	hmgA	smc03208	Homogentisate 1%2C2-dioxygenase	0.128953	1.85706	2.41873	2.5882		4.57451e-18	1.46325e-41	1.14255e-47
1	3867	smc03211	smc03211	Putative 4-hydroxyphenylpyruvate dioxygenase	-0.0830415	1.59465	2.04641	2.06759		1.18702e-24	5.66212e-31	1.36337e-40
1	3888	smc03136	smc03136	Hypothetical protein	0.0604553	1.40946	1.59478	1.75572		2.95904e-08	2.64911e-13	1.01777e-15
1	3889	smc03135	smc03135	Putative DL-2-aminoadipic acid ABC transporter%2CATP-binding component	0.0972594	4.006	4.29409	4.3886		4.14489e-93	4.7099e-117	4.3468e-130
1	3891	smc03134	smc03134	hypothetical protein	0.0855212	3.53322	3.9154	3.98701		6.30966e-56	4.44843e-82	6.58952e-86
1	3892	smc03133	smc03133	Putative DL-2-aminoadipic acid ABC transporter%2Cpermease component	0.00883822	3.81011	4.13688	4.26938		1.7753e-109	7.7897e-150	1.7321e-159
1	3894	smc03132	smc03132	Oxidoreductase	0.0705136	4.56869	4.89839	5.20357		4.2186e-174	1.3621e-207	1.5535e-241
1	3895	smc06937	smc06937	N/A	-0.00192874	3.44678	3.83297	4.11455		1.63908e-14	1.67838e-19	1.31251e-26
1	3896	smc03131	smc03131	Putative DL-2-aminoadipic acid ABC transporter%2Cperiplasmic solute-binding component	-0.0127071	4.95003	5.24611	5.6153		1.50686e-84	1.85989e-90	4.607e-117
1	3917	smc03121	smc03121	Putative methionine ABC transporter%2Cperiplasmic solute-binding component	0.183658	3.92471	4.27134	1.53763		1.1667e-245	0	2.48569e-37
1	3918	smc03120	smc03120	Putative methionine ABC transporter%2CATP-binding component	0.00457863	3.37921	3.72827	1.11019		4.39339e-91	4.2412e-152	7.64348e-08
1	3920	smc03119	smc03119	Putative methionine ABC transporter%2CATP-binding component	0.0701078	3.44919	3.81654	1.11961		2.34266e-76	5.0381e-130	3.25361e-06
1	3921	smc03118	smc03118	Putative methionine ABC transporter%2Cpermease component	0.0453389	3.37262	3.65135	1.12087		1.26637e-89	2.3241e-174	3.84047e-09
2	3922	smc03117	smc03117	Putative methionine ABC transporter%2Cpermease component	-0.0559114	3.22135	3.44891	0.822626		1.86053e-93	4.2871e-157	2.22096e-05
2	3923	smc03116	smc03116	putative GMC-type oxidoreductase	-0.0184725	3.26586	3.55692	0.689113		7.66102e-71	6.15963e-96	0.00917841
7	3942	smc03103	smc03103	Putative carbon monoxide dehydrogenase medium subunit transmembrane protein	0.089965	0.413083	0.581575	1.04207		0.00840675	1.03235e-05	2.65046e-16
7	3943	smc03102	smc03102	Putative carbon monoxide dehydrogenase large subunit transmembrane protein	0.137016	0.531396	0.759962	1.25105	0.563524	6.70386e-07	6.68498e-14	6.15465e-39
1	3956	argI1	smc03091	putative arginase	0.0489955	2.1986	1.94683	1.83315		1.12779e-28	1.415e-22	3.23076e-19
7	3963	mcpY	smc03087	Chemoreceptor %28methyl-accepting chemotaxis protein%29	0.072063	0.255334	0.352315	3.57396		0.486552	0.220881	8.05929e-37
7	3965	fdsD	smc03086	Putative NAD-dependent formate dehydrogenase delta subunit	0.0640177	0.718341	0.96777	1.58996		0.0184781	0.000169209	1.17381e-11
3	3966	fdhD	smc03085	Putative formate dehydrogenase associated protein	0.112408	0.959181	1.18463	1.12118		3.86006e-07	2.18063e-12	2.04504e-10
1	3967	fdsA	smc04444	putative NAD-dependent formate dehydrogenase alpha subunit	0.136243	1.09663	1.44329	1.26869	0.586503	5.98554e-30	2.38845e-42	1.01101e-33
1	3970	fdsB	smc02525	Putative NAD-dependent formate dehydrogenase beta subunit	0.0924836	1.0037	1.33354	1.1346		7.99161e-14	1.65514e-23	4.73845e-17
3	3971	fdsG	smc02524	Putative NAD-dependent formate dehydrogenase gamma subunit	0.121305	0.932866	1.10998	1.02196		1.19597e-05	1.04558e-06	2.82681e-07
7	3996	smc02503	smc02503	hypothetical protein	-0.0345633	0.952942	0.868207	1.5799		0.000182961	0.000142481	6.60073e-14
6	4127	smc07136	smc07136	N/A	0.0727372	0.994065	1.03857	0.84462		0.00897481	0.00171635	0.0168114
1	4206	smc03773	smc03773	Putative acetyltransferase	0.140376	1.92478	1.99331	2.58098		6.08242e-55	2.17613e-69	2.5703e-109
1	4207	smc03774	smc03774	Putative acetyltransferase	0.0491143	1.73018	1.9047	2.51315		2.51463e-42	8.53326e-64	5.4691e-111
1	4243	glnK	smc03806	putative nitrogen regulatory protein PII 2	0.192066	1.33999	2.31513	1.81389		1.56924e-06	6.10193e-24	3.74912e-14
1	4244	amtB	smc03807	putative ammonium transporter	0.46611	1.33936	2.42599	1.81838		2.21562e-11	3.70911e-53	3.573e-21
2	4302	smc07200	smc07200	N/A	-0.00993382	1.44298	1.37115	0.755965	0.980046	2.69655e-47	2.48575e-34	2.04376e-09
1	4342	rpoH2	smc03873	RNA polymerase sigma factor %28Sigma-32%29	-0.040022	3.02058	1.70103	2.01774		3.93459e-21	5.40225e-16	4.8586e-32
5	4343	rpoH2	smc07212	N/A	-0.0106876	1.4175	0.916874	0.691786		0.00251956
1	4352	gst8	smc03882	Putative glutathione S-transferase	0.106976	2.00797	2.54714	2.88926		5.18805e-58	8.83578e-70	1.5105e-148
1	4362	smc03891	smc03891	Putative amino acid-binding periplasmic ABC transporter	0.0700476	1.31087	1.50917	1.04288	0.877005	2.47321e-24	1.01923e-05	1.01538e-29
3	4412	smc04407	smc04407	MFS-type transport protein	0.200826	0.66474	1.25113	2.02943		0.000132146	0.000425808	6.46283e-07

## Sheet: Down p-value<=0.01, >=2-fold
					log2(fold change) vs RmP3499				Adjusted p-value
Grouping	Gene ID	Gene name	Gene identifier	Protein function	RmP3498	RmP3497	RmP3496	RmP3500	RmP3498	RmP3497	RmP3496	RmP3500
1	82	smc02582	smc02582	hypothetical protein	-0.0948199	-1.18277	-1.21856	-1.0145	0.829043	3.66248e-15	1.05508e-18	7.9484e-13
6	440	uppP	smc00409	putative signal peptide protein	-0.215566	-0.76894	-1.31199	-0.911997	0.195634	1.83536e-10	1.62492e-26	5.53048e-16
5	549	mcpX	smc01104	putative chemoreceptor %28methyl-accepting chemotaxis%29 transmembrane protein	0.251023	-1.12574	-0.863168	-0.637075	0.165601	1.28816e-12	1.50914e-07	7.49898e-05
3	585	rpmH	smc04434	putative 50S ribosomal protein L34	-0.249246	-0.865024	-1.0666	-1.1416	0.0124664	2.03878e-26	1.04499e-37	2.42745e-42
5	625	frcB	smc02171	Putative fructose ABC-type transport system%2Cperiplasmic component	0.14078	-1.10478	-0.796861	-0.703579	0.218278	6.24435e-58	4.88295e-22	3.15515e-15
5	784	smc02281	smc02281	hypothetical protein	0.0656212	-1.5455	-0.51898	-0.169571	0.516556	0.00267637	0.330691	0.77049
5	785	smc02282	smc02282	Putative copper-containing oxidoreductase	0.0572146	-1.6277	-0.777856	-0.410564	0.665763	0.00147813	0.13667	0.44978
5	786	smc02283	smc02283	Putative copper-containing oxidoreductase signal peptide protein	0.0543396	-1.96841	-0.860667	-0.747184	0.73613	8.3242e-05	0.0928988	0.137239
5	787	smc02284	smc02284	putative signal peptide protein	0.0508406	-1.94691	-0.904885	-0.739441	0.74141	9.62402e-05	0.0784278	0.140918
1	855	icpA%2CmcpE	smc03004	IcpA%2FMcpE internal chemotaxis protein	0.250246	-1.62482	-1.41376	-1.16008	0.162463	3.22204e-29	1.57183e-13	2.77172e-12
1	856	smc03005	smc03005	hypothetical protein	0.0678906	-1.85342	-1.50637	-1.30186		1.54339e-07	1.86788e-05	6.14406e-05
1	857	cheY1	smc03006	Chemotaxis regulator protein	0.273384	-1.90561	-1.62734	-1.31039		1.9283e-16	1.34789e-09	5.89631e-08
1	858	cheA	smc03007	Chemotaxis protein %28sensory transduction histidine kinase%29	0.207575	-1.62571	-1.24712	-1.00599	0.263855	1.23142e-32	7.71196e-13	0.00130727
1	859	cheW1	smc03008	Chemotaxis protein	0.193806	-1.79041	-1.42273	-1.19331		5.8584e-10	8.76247e-09	1.66634e-05
2	860	cheR	smc03009	Chemotaxis protein methyltransferase	0.190073	-1.76902	-1.38179	-0.921314		4.10491e-20	8.62835e-11	0.0115028
2	861	cheB1	smc03010	Chemotaxis response regulator protein-glutamate methylesterase	0.212709	-1.48471	-1.33545	-0.844182		2.60715e-14	4.43195e-10	4.3265e-05
2	862	cheY2	smc03011	Response regulator consisting of a CheY-like receiver domain and a winged-helix DNA-binding domain protein	0.306723	-1.39136	-1.13768	-0.974021		3.40967e-09	5.07289e-06	2.86865e-05
2	863	cheD	smc03012	putative chemotaxis protein	0.231805	-1.37287	-1.03661	-0.886696		9.07764e-09	4.83581e-06	9.4704e-05
2	866	fliF	smc03014	Flagellar M-ring transmembrane protein	0.0873572	-1.89922	-1.50414	-1.03513	0.894707	1.21144e-12	2.42187e-05	0.0105718
2	874	fliG	smc03019	Flagellar motor switch protein	0.17471	-1.65736	-1.43698	-0.853965	0.516556	2.90647e-22	9.56597e-13	0.0164781
2	877	fliN	smc03020	Flagellar motor switch protein	0.0975268	-1.61377	-1.48924	-0.931789		7.32748e-18	1.7354e-12	0.00732062
1	878	fliM	smc03021	Flagellar motor switch transmembrane protein	0.150046	-1.82851	-1.49283	-1.05135		9.2048e-19	5.28681e-11	8.83623e-07
2	879	motA	smc03022	Chemotaxis %28motility protein A%29 transmembrane	0.187584	-1.51919	-1.18848	-0.947482		3.63308e-14	1.15993e-08	5.85446e-06
2	880	smc03023	smc03023	hypothetical protein	0.134568	-1.69061	-1.41607	-0.994148		6.76005e-16	1.65292e-09	3.87126e-06
1	881	flgF	smc03024	Flagellar basal-body rod protein	0.20168	-1.87318	-1.55772	-1.18284		6.72138e-19	3.40771e-10	9.58445e-08
2	882	fliI	smc03025	Flagellum-specific ATP synthase	0.233749	-1.90308	-1.25088	-0.932351		1.10797e-15	0.00481938	6.58241e-05
2	884	fliI	smc03026	putative transmembrane protein	0.13232	-1.31924	-1.25282	-0.996933		2.16595e-07	4.69797e-07	2.3468e-05
2	886	flgB	smc03027	Flagellar basal-body rod protein	0.0343913	-1.93528	-1.44675	-0.877905		8.18814e-16	0.000172583	0.0544272
1	887	flgC	smc03028	Flagellar basal-body rod protein	0.0958196	-2.17495	-1.7018	-1.01017		5.92323e-22	3.54529e-13	0.00737575
1	888	fliE	smc03029	Flagellar hook-basal body complex protein	0.197015	-1.76049	-1.59831	-1.10534		1.00514e-11	2.65428e-12	3.17186e-05
2	889	flgG	smc03030	Flagellar basal-body rod protein	0.191918	-1.97851	-1.34745	-0.864863	0.44747	1.7357e-27	9.97814e-05	0.0300912
1	890	flgA	smc03031	Flagellar precursor transmembrane protein	0.150651	-1.7943	-1.53114	-1.05564		8.34808e-19	9.3528e-13	1.39393e-07
2	891	flgI	smc03032	Flagellar P-ring precursor transmembrane protein	0.199479	-1.70347	-1.40185	-0.934546	0.405597	2.36132e-22	4.49875e-12	0.00690911
1	892	motE	smc03033	MotE chaperone specific for MotC folding and stability	0.161988	-1.59395	-1.30895	-1.15215		3.95048e-13	1.2223e-07	1.81444e-06
1	894	flgH	smc03034	Flagellar L-ring protein precursor %28basal body L-ring protein%29	0.0641557	-1.85851	-1.6126	-1.28895		1.03857e-20	1.11083e-12	3.82012e-09
1	895	fliL	smc03035	Flagellar transmembrane protein	0.15843	-1.83383	-1.43821	-1.19626		1.44983e-15	1.29269e-08	5.69e-08
2	897	flaA	smc03037	Flagellin A	0.0580943	-1.69336	-1.3445	-0.897743	0.939386	8.28273e-62	8.11669e-08	0.00897649
1	902	flaB	smc03038	Flagellin B	0.0690246	-1.32841	-1.30292	-1.06943	0.939386	5.05162e-27	3.58368e-16	9.66805e-05
2	903	flaD	smc03039	Flagellin D	0.0444786	-1.40051	-1.26141	-0.935688	0.939386	5.98672e-42	1.13013e-18	4.60235e-15
2	909	smc03041	smc03041	hypothetical protein%2Crequired for flagellum formation	0.0318073	-1.89438	-1.31819	-0.980181		9.55962e-19	0.00141335	0.0163611
1	910	motB	smc03042	Chemotaxis %28motility protein B%29 transmembrane	0.245442	-1.83052	-1.5094	-1.06082		1.03889e-25	1.51127e-10	3.58571e-08
1	911	motC	smc03043	Chemotaxis precursor %28motility protein C%29 transmembrane	0.175878	-1.60726	-1.364	-1.044		2.21207e-16	8.78955e-10	2.35745e-06
2	912	fliK	smc03044	FliK hook length control protein	0.21817	-2.02186	-1.30201	-0.909203		3.27313e-19	1.98364e-09	9.37285e-06
2	913	fliK	smc03045	hypothetical protein%2Csignal peptide	0.170237	-1.64791	-1.21702	-0.898908		4.43923e-08	6.1268e-05	0.00125617
2	915	flgE	smc03047	Flagellar hook protein	0.0897748	-1.28642	-1.02358	-0.611865	0.893221	9.1086e-08	0.000749728	0.0844185
2	916	flgK	smc03048	Putative flagellar hook-associated protein	0.119163	-1.44537	-1.12683	-0.717841	0.74141	9.21197e-25	1.22836e-10	0.01555
2	917	flgL	smc03049	Putative flagellar hook-associated protein	0.0864453	-1.28089	-1.16704	-0.745414	0.872864	2.03433e-17	3.9937e-11	0.0135035
1	918	flaF	smc03050	Putative flagellin synthesis regulator	0.0310011	-1.57903	-1.58639	-1.25922	0.966367	5.1919e-22	7.14996e-18	3.90658e-13
1	920	flbT	smc03051	Putative flagellin synthesis repressor protein	0.132818	-1.83121	-1.49835	-1.1825	0.717719	4.95246e-28	4.4246e-16	8.45726e-14
1	921	flgD	smc03052	Putative basal-body rod modification protein	0.0211933	-1.73699	-1.31366	-1.13423		4.45297e-19	0.000287754	1.79767e-08
1	923	flhA	smc03054	putative flagellar biosynthesis transmembrane protein	0.120733	-1.75259	-1.49727	-1.09941	0.758267	2.42464e-25	2.79668e-15	1.00544e-10
5	926	smc03071	smc03071	Hypothetical protein	0.0960302	-1.09081	-0.827694	-0.449899		9.855e-10	7.64505e-06	0.0169302
5	928	smc03072	smc03072	hypothetical protein	0.102099	-1.13223	-0.906341	-0.668201		1.42857e-06	0.000123068	0.00339512
5	929	smc03057	smc03057	hypothetical protein	0.0651715	-1.25776	-0.989754	-0.713578		1.0662e-09	1.35701e-06	0.00164732
1	954	mcpZ	smc00765	putative methyl-accepting chemotaxis protein	0.217157	-1.86524	-1.40249	-1.13903	0.234459	3.75265e-40	6.43913e-05	0.000107591
3	1063	groEL1	smc00913	60 KD chaperonin A	-0.305036	-0.680937	-1.09843	-1.13376	0.00288033	2.90678e-14	3.82625e-21	5.7099e-26
3	1064	groES1	smc00912	10 KD chaperonin A	-0.337542	-0.668219	-1.12911	-1.1993	0.000148242	4.46722e-15	2.0252e-26	1.48038e-30
5	1093	smc00888	smc00888	Putative 2-component receiver domain protein	0.194454	-1.25281	-0.831732	-0.755963	0.374592	1.9623e-17	0.0172047	1.4893e-06
2	1094	smc00887	smc00887	Diguanylate cyclase%2Fphosphodiesterase	0.133119	-1.13619	-1.06805	-0.807816		1.22118e-09	6.14605e-06	6.31723e-05
2	1152	smc00986	smc00986	Hypothetical protein	0.0922656	-1.32016	-1.3183	-0.97141	0.877005	6.09134e-15	3.44039e-12	5.38399e-08
1	1169	mcpU	smc00975	putative chemoreceptor %28methyl-accepting chemotaxis%29 transmembrane protein	0.22607	-2.17452	-2.02878	-1.23101	0.208789	4.21486e-47	5.44027e-33	0.00142171
1	1244	smc00088	smc00088	putative transmembrane protein	-0.0660389	-1.14412	-1.36583	-1.13464		7.58912e-15	1.11255e-21	3.43162e-16
3	1360	smc02376	smc02376	Putative heat shock protein	-0.0943043	-0.947207	-1.06167	-1.09223	0.805753	2.78295e-12	1.68044e-20	2.28123e-18
6	1389	smc02397	smc02397	Putative integrase	-0.015947	-0.749378	-1.06659	-0.581539		0.000121352	2.38879e-09	0.00182673
2	1430	smc02636	smc02636	hypothetical protein	-0.0398804	-1.11568	-1.1689	-0.917056	0.9448	2.94269e-22	7.96474e-29	5.69281e-17
7	1473	smc00550	smc00550	putative ABC transporter ATP-binding transmembrane protein	-0.190913	-0.671954	-0.938952	-1.01421	0.337684	7.79007e-08	3.07832e-16	3.35714e-17
3	1493	smc00564	smc00564	Multidrug resistance protein	-0.098655	-0.953419	-1.07334	-1.00356		2.4663e-07	2.72985e-11	8.97405e-09
1	1494	rplI	smc00565	putative 50S ribosomal protein L9	-0.0447592	-1.14985	-1.175	-1.02101	0.926674	7.51993e-48	5.71885e-52	4.75971e-38
2	1782	rplL	smc01318	putative 50S ribosomal protein L7%2FL12 %28L8%29	0.011415	-1.02643	-1.0166	-0.940035	0.9812	7.53636e-40	2.70232e-33	5.73999e-27
1	1788	rpoC	smc01315	hypothetical protein	-0.0959142	-1.04	-1.03303	-1.02408	0.792889	3.52092e-17	9.69711e-19	3.84999e-20
3	1955	aapM	smc02120	putative general L-amino acid transport permease ABC transporter	-0.0509338	-0.749178	-1.02622	-1.07606	0.926674	2.49266e-15	5.62001e-31	4.47052e-31
3	1956	aapQ	smc02119	putative general L-amino acid transport permease ABC transporter	-0.0259724	-0.842972	-1.10003	-1.0506	0.962022	1.42603e-22	2.85977e-35	8.46197e-30
3	1979	tsf	smc02100	putative elongation factor TS %28EF-TS%29 protein	-0.0144202	-0.99556	-1.07915	-1.03462	0.974667	8.12498e-28	1.46003e-27	2.16567e-26
3	1985	smc06481	smc06481	N/A	-0.0860893	-0.830123	-1.08071	-1.2981		3.00841e-05	6.31551e-10	2.36794e-10
5	2027	bioS	smc02061	Biotin-regulated protein	0.0848729	-1.28824	-0.932276	-0.796509	0.868107	7.72686e-15	1.7927e-06	2.85393e-06
1	2057	smc01240	smc01240	Transposase for insertion sequence element ISRm5	0.00869908	-1.34799	-1.30919	-1.29604		0.00221482	0.000791358	0.00171065
3	2258	smc00255	smc00255	Hypothetical protein	-0.0695472	-0.847133	-1.35919	-1.04653		1.19891e-05	8.76565e-15	1.29715e-08
6	2484	smc00159	smc00159	hypothetical protein%2Csignal peptide	-0.112602	-0.752634	-1.38494	-0.672379		0.00621388	1.28091e-08	0.00750092
6	2511	smc00138	smc00138	Putative amino-acid ABC transporter permease	0.0206562	-0.869858	-1.01912	-0.997278	0.97237	1.27933e-10	5.27376e-13	1.59897e-14
2	2539	mcpV	smc04227	putative chemoreceptor %28methyl-accepting chemotaxis%29 transmembrane protein	0.113032	-1.21034	-1.02226	-0.966228	0.669791	2.98963e-36	2.04529e-16	2.67231e-16
1	2576	smc04253	smc04253	putative dehydrogenase	0.0650108	-1.3188	-1.43774	-1.20744		6.88103e-15	6.6675e-23	1.16603e-15
1	2577	smc04254	smc04254	hypothetical protein	-0.0799074	-1.38392	-1.37852	-1.52532		6.60403e-11	5.29715e-13	6.61175e-16
1	2578	manB	smc04255	Putative beta-mannosidase	0.0738537	-1.39316	-1.22839	-1.2267		1.30884e-13	1.96519e-13	2.66147e-12
1	2579	smc04256	smc04256	Putative gentiobiose%2Csalicin%2Cand cellobiose ABC transporter%2CATP-binding component	-0.0381329	-1.43799	-1.27415	-1.06981		1.67387e-14	8.92459e-15	5.4983e-10
2	2580	smc04257	smc04257	Putative gentiobiose%2Csalicin%2Cand cellobiose ABC transporter%2Cpermease component	-0.104061	-1.25422	-1.16329	-0.889016		1.1816e-07	1.59307e-08	4.09468e-05
1	2582	smc04258	smc04258	Putative gentiobiose%2Csalicin%2Cand cellobiose ABC transporter%2Cpermease component	0.00431361	-1.6341	-1.56703	-1.29592		3.24423e-15	1.37264e-15	7.73755e-12
1	2583	smc04259	smc04259	Putative gentiobiose%2Csalicin%2Cand cellobiose ABC transporter%2Cperiplasmic solute-binding component	-0.0562009	-1.92337	-1.82545	-1.26233	0.939386	4.64408e-57	2.34805e-67	1.02266e-30
7	2698	smc04197	smc04197	Hypothetical protein	-0.186152	-0.756991	-0.817039	-1.09672		0.0437958	0.0107344	0.00108339
1	2864	cheW2	smc01468	putative chemotaxis protein	0.107733	-1.84025	-1.40534	-1.53747		3.70941e-21	0.00056862	4.18846e-15
1	2865	mcpW	smc01469	putative methyl accepting chemotaxis transmembrane protein	0.00516741	-1.35746	-1.44281	-1.10411	0.991825	3.67252e-17	3.81027e-15	0.000898518
7	2893	smc01869	smc01869	putative MFS permease	-0.112125	-0.68835	-0.715792	-1.51224	0.723276	2.23656e-09	2.80466e-09	2.71494e-36
1	3016	fhuA2	smc01657	Putative ferrichrome-iron receptor precursor protein	-0.112237	-1.40283	-1.36535	-1.2999	0.723276	4.81596e-31	2.52351e-25	2.83962e-28
1	3017	smc01658	smc01658	Putative ferric iron reductase	-0.0327744	-1.2572	-1.19211	-1.08366		1.07e-08	2.08128e-10	1.23179e-07
1	3018	smc01659	smc01659	Putative ABC transporter%2Cperiplasmic component	-0.105582	-1.58491	-1.44349	-1.41179		4.08416e-20	5.362e-17	2.25024e-18
6	3128	smc02688	smc02688	hypothetical protein	0.0955477	-0.92887	-1.14881	-0.718335		0.0345385	0.00212966	0.0793841
5	3129	smc02689	smc02689	putative aldehyde dehydrogenase	0.207441	-1.00718	-0.498905	-0.0610219		9.4477e-09	0.206575	0.904114
5	3171	shmR	smc02726	Hemin-binding outer membrane receptor	0.179695	-1.15855	-0.729365	-0.661045		5.62547e-08	0.000123343	0.000915384
4	3188	tdk	smc02736	putative thymidine kinase	0.0971636	-1.10996	-0.972776	-1.02572		4.66569e-05	3.10499e-05	4.3635e-05
5	3216	smc01515	smc01515	Hypothetical protein signal peptide	-0.0642443	-1.03634	-0.74798	-0.798881		4.28382e-11	1.4849e-07	2.77534e-08
5	3222	hmuV	smc01510	Putative hemin transport system ATP-binding ABC transporter	-0.0418483	-1.07852	-0.704031	-0.765944		9.37532e-06	0.000745397	0.000845854
5	3235	smoS	smc01500	putative sorbitol dehydrogenase %28L-iditol 2-dehydrogenase%29	0.136173	-1.00686	-0.846666	-0.465945		0.000134717	0.000204288	0.0711984
5	3236	smoK	smc01499	Putative C6 polyol ABC transporter%2CATP-binding component	0.1405	-1.0162	-0.934293	-0.444755		2.51978e-05	3.20362e-06	0.042778
1	3237	smoG	smc01498	Putative C6 polyol ABC transporter%2Cpermease component	0.0302865	-1.49228	-1.20892	-1.04586		2.40927e-08	1.14012e-07	1.43467e-05
2	3238	smoF	smc01497	Putative C6 polyol ABC transporter%2Cpermease component	0.0868725	-1.49775	-1.22092	-0.829979		8.41574e-11	5.72575e-10	8.44563e-05
2	3241	smoE	smc01496	Putative C6 polyol ABC transporter%2Cperiplasmic solute-binding component	0.0841415	-1.58265	-1.47307	-0.833128	0.853532	7.02358e-08	1.5476e-29	1.19102e-11
1	3280	livK	smc01946	Putative leucine-specific binding protein precursor	-0.0912045	-2.51722	-2.72876	-2.12371	0.656456	2.3634e-286	1.0334e-156	3.10443e-21
1	3281	smc01947	smc01947	hypothetical protein	-0.0134684	-2.08113	-2.35551	-2.12825	0.980046	1.288e-87	1.87802e-97	5.18648e-17
1	3282	livF	smc01948	putative high-affinity branched-chain amino acid transport ATP-binding ABC transporter	-0.0614744	-2.34984	-2.59547	-2.57535	0.877005	2.1496e-132	9.3003e-162	1.0287e-124
1	3283	livG	smc01949	putative high-affinity branched-chain amino acid transport ATP-binding ABC transporter	-0.0387013	-2.36182	-2.66026	-2.49598	0.939386	1.3566e-149	1.4935e-160	2.0646e-103
1	3284	livM	smc01950	ABC-type branched-chain amino acid transport system%2Cpermease component	-0.085215	-2.35089	-2.67874	-2.47768	0.717719	8.0574e-188	1.8347e-155	3.08482e-32
1	3285	livH	smc01951	putative high-affinity branched-chain amino acid transport permease ABC transporter	-0.161192	-1.86783	-2.21473	-2.17076	0.20601	6.2889e-120	4.5731e-129	8.92671e-87
5	3412	smc02415	smc02415	Putative allantoin ABC transporter%2Cperiplasmic solute-binding component	-0.248976	-1.01279	-0.99797	-0.996715		4.49341e-08	4.21507e-10	1.3768e-08
7	3675	smc04009	smc04009	hypothetical protein	-0.0330637	-0.880123	-0.923034	-1.08293	0.9448	1.50257e-20	4.13844e-24	5.42126e-30
7	3935	smc03107	smc03107	hypothetical protein	-0.00429238	0.411523	0.435055	-2.86867	0.991825	4.8822e-06	3.57121e-06	7.7918e-186
5	3983	smc02514	smc02514	Putative glycerol-3-phosphate and glycerol ABC transporter%2Cperiplasmic solute-binding component	0.0370352	-1.03771	-0.704257	-0.0819758	0.939386	2.16993e-28	2.07869e-14	0.526452
6	4008	smc02493	smc02493	Hypothetical protein	-0.0215376	-0.420685	-2.65543	-0.17977	0.939386	0.497466	1.54229e-08	0.710771
6	4009	smc02492	smc02492	putative transmembrane protein	-0.0205568	-0.359257	-2.23636	-0.107864		0.579691	3.96978e-19	0.851074
2	4072	smc03746	smc03746	Hypothetical protein	0.0529543	-1.21109	-1.09896	-0.899041		0.000650276	0.000395768	0.00540493
6	4108	smc03260	smc03260	Putative transposase for insertion sequence ISRm17	-0.0717979	-0.366287	-1.15592	-0.955569		0.410656	0.00129238	0.00881763
3	4159	smc07151	smc07151	hypothetical protein	-0.302663	-0.31307	-1.68372	-2.08006		0.497466	4.16521e-06	8.52474e-08
3	4160	smc04428	smc04428	N/A	-0.33758	-0.232952	-1.74519	-1.46403		0.574943	5.78623e-08	1.09217e-05
3	4413	smc07226	smc07226	N/A	-0.100284	-0.909214	-1.00116	-1.0469		6.92393e-08	3.18373e-11	2.09721e-10

## Sheet: Legend
Colour scheme			Strain genotypes
Cluster	Strains showing differential expression relative to RmP3499		Strain	Genotype
1	RmP3496, RmP3497, RmP3500		RmP3496	∆pSymAB
2	RmP3496, RmP3497		RmP3497	RmP3496 + pSymA
3	RmP3496, RmP3500		RmP3498	RmP3496 + pSymB
4	RmP3497, RmP3500		RmP3499	RmP3496 + pSymA + pSymB
5	RmP3497		RmP3500	∆pSymABngr
6	RmP3496
7	RmP3500
For the sheet 'Up p-value <= 0.01, >=2-fold' and 'Down p-value <= 0.01, >=2-fold', genes are colour coded based on their expression pattern. The meaning of the colours are shown here. For example, if the gene is differentially expressed in each of RmP3496, RmP3497, and RmP3500 relative to RmP3499, the gene is in black and belongs to cluster 1. If the gene is differentially expressed in only RmP34…
