# Supplementary material for: Inter-replicon Gene Flow Contributes to Transcriptional Integration in the Sinorhizobium meliloti Multipartite Genome
Source: G3 (Bethesda). 2018 Mar 21;8(5):1711–20. doi: 10.1534/g3.117.300405 (PMC5940162; doi:10.1534/g3.117.300405)
Supplement: Supplementary file 10 [file 1711FileS3.xlsx]

## Sheet: All data
Gene ID	Gene name	Gene identifier	Protein function	log2(fold change) RmP3498 vs RmP3499	Adjusted p-value	test
1316	ampC	smb21600	Putative exported beta-lactamase	-1.17534	2.27188e-06	1
1340	exsD%2CqueE	smb20938	putative queuosine biosynthesis protein	-1.12772	1.03361e-05	1
1341	exsC%2CqueD	smb20939	6-pyruvoyltetrahydropterin synthase%2Cqueuosine biosynthesis protein	-1.29257	1.03361e-05	1
1342	exsB%2CqueC	smb20940	Queuosine biosynthesis protein%2Cprobable succinoglycan biosynthesis regulator	-1.12149	1.03361e-05	1
772	smb21035	smb21035	Hypothetical protein	1.48725	7.26693e-07	0
865	traA2	smb21087	Putative conjugal transfer protein	1.26103	7.26693e-07	0
0	lacE	smb21652	Lactose ABC transporter%2Cperiplasmic solute-binding protein	0.0282707	0.996363	0
1	lacF	smb21653	Lactose ABC transporter%2Cpermease component	0.129706	0.996363	0
2	lacG	smb21654	Lactose ABC transporter%2Cpermease component	0.178323	0.996363	0
3	lacZ1	smb21655	Beta-galactosidase	0.113933	0.996363	0
4	lacK	smb20002	Lactose ABC transporter%2CATP-binding protein	0.137743	0.996363	0
5	smb20003	smb20003	Pyrroline-5-carboxylate reductase	0.0009113	0.997573	0
6	gstR	smb20004	Putative GstR-like transcriptional regulator	0.00203253	0.996363	0
7	gst15	smb20005	Putative glutathione S-transferase	0.251122		0
8	smb20006	smb20006	Hypothetical protein%2CFMN-binding domain protein	0.318185		0
9	katC	smb20007	Catalase	0.354419	0.996363	0
10	smb20008	smb20008	DNA ligase %28ATP%29	0.318446	0.996363	0
11	smb20009	smb20009	Putative transcriptional regulator	0.12775	0.996363	0
12	smb20010	smb20010	Hypothetical protein	0.341916		0
13	smb23000	smb23000	N/A			0
14	smb20011	smb20011	Putative heavy-metal transporter	0.323311		0
15	smb20012	smb20012	Hypothetical protein	0.222636	0.996363	0
16	smb20013	smb20013	Putative oxidoreductase	0.0145635	0.996363	0
17	smb20014	smb20014	putative transcriptional regulator	-0.0205666	0.996363	0
18	smb20015	smb20015	Putative sugar ABC transporter%2Cpermease component	0.0475608	0.996363	0
19	smb20016	smb20016	Putative sugar ABC transporter%2Cpermease component	-0.0640436	0.996363	0
20	smb20017	smb20017	Putative sugar ABC transporter%2CATP-binding protein	-0.00573974	0.996363	0
21	smb23001	smb23001	N/A			0
22	smb20018	smb20018	putative sugar ABC transporter%2CATP-binding protein	-0.0269212	0.996363	0
23	sucB	smb20019	Dihydrolipoyllysine-residue succinyltransferase	0.375612		0
24	pdh	smb20020	Pyruvate dehydrogenase %28acetyl-transferring%29	0.482268	0.996363	0
25	smb20021	smb20021	Putative transcriptional regulator	-0.117878	0.996363	0
26	smb23003	smb23003	N/A	0.138445		0
27	smb20022	smb20022	hypothetical protein	0.0701147	0.996363	0
28	smb20023	smb20023	putative 5-oxoprolinase	-0.0292596	0.996363	0
29	rluB	smb20024	Putative ribosomal large subunit pseudouridine synthase B	0.0700498	0.996363	0
30	smb20025	smb20025	hypothetical protein	-0.117574	0.996363	0
31	smb20026	smb20026	hypothetical protein	-0.103068	0.996363	0
32	smb20027	smb20027	hypothetical protein	-0.11434	0.996363	0
33	smb20028	smb20028	Hypothetical protein	-0.149509	0.996363	0
34	smb20029	smb20029	hypothetical protein	0.104595		0
35	rpoE9	smb20030	RNA polymerase sigma factor%2CECF subfamily protein	-0.0261888	0.996363	0
36	smb20031	smb20031	Hypothetical protein	0.00133044		0
37	smb20032	smb20032	Hypothetical protein	0.127418	0.996363	0
38	smb23004	smb23004	N/A			0
39	smb20033	smb20033	Transcription regulator%2CTetR family	-0.230487	0.996363	0
40	smb20034	smb20034	Putative TRAP-type quinic acid transporter%2Csmall permease component	0.19294		0
41	smb20035	smb20035	Putative TRAP-type quinic acid transporter%2Clarge permease component	0.279258		0
42	smb20036	smb20036	Putative TRAP-type quinic acid transporter%2Cperiplasmic solute-binding protein	-0.0262763	0.996363	0
43	aroE2	smb20037	Putative shikimate 5-dehydrogenase	0.0736977	0.996363	0
44	smb20038	smb20038	Hypothetical protein	0.0421835		0
45	smb20039	smb20039	GntR-family transcriptional regulator containing an aminotransferase domain	0.0520655	0.996363	0
46	smb20040	smb20040	Hypothetical protein transmembrane	0.47744		0
47	smb20041	smb20041	Hypothetical protein	0.202401		0
48	smb20042	smb20042	hypothetical protein	-0.0273035	0.996363	0
49	smb20043	smb20043	Hypothetical protein	0.0285032	0.996363	0
50	smb23007	smb23007	N/A	-0.209092	0.996363	0
51	repC1	smb20044	putative replication protein C	-0.0311385	0.996363	0
52	repC1	smb23008	N/A	-0.289277		0
53	smb23009	smb23009	N/A	-0.254375		0
54	incA1	smb23010	N/A			0
55	repB1	smb20045	putative replication protein B	-0.235188	0.996363	0
56	repA1	smb20046	putative replication protein A	-0.147987	0.996363	0
57	repA1	smb23011	N/A			0
58	smb20047	smb20047	Hypothetical protein	-0.286829	0.996363	0
59	smb20048	smb20048	putative transcriptional regulator	-0.066952	0.996363	0
60	fusA2	smb20049	Putative elongation factor G	0.0592205	0.996363	0
61	smb20050	smb20050	putative transmembrane protein	0.357703		0
62	cpo	smb20054	Chloride peroxidase	0.292336		0
63	cpo	smb20055	Putative transcriptional regulator	-0.0380998	0.996363	0
64	smb23012	smb23012	N/A	0.0387916		0
65	smb23013	smb23013	N/A	0.0499878	0.996363	0
66	btuF	smb20056	ABC transporter%2Cperiplasmic solute-binding protein	0.0930181	0.996363	0
67	btuF	smb23014	N/A			0
68	btuC	smb20057	ABC transporter%2Cpermease	0.09637	0.996363	0
69	btuD	smb20058	ABC transporter%2CATP-binding protein	0.134054	0.996363	0
70	smb20059	smb20059	SAM-dependent methyltransferase%2Cmay be involved in cobalamin metabolism	0.0913278	0.996363	0
71	smb20060	smb20060	putative ISRm5 transposase	-0.162298	0.996363	0
72	smb22003	smb21689	N/A	0.200091		0
73	smb20061	smb20061	Hypothetical protein	0.120733		0
74	smb23015	smb23015	N/A	0.0215824		0
75	smb20062	smb20062	hypothetical protein	-0.136988	0.996363	0
76	smb20063	smb20063	hypothetical protein	-0.0386284	0.996363	0
77	smb20064	smb20064	Putative transposase	0.0709965	0.996363	0
78	smb20065	smb20065	Hypothetical protein	0.318239		0
79	smb20066	smb20066	Hypothetical protein	0.263124		0
80	smb20067	smb20067	hypothetical protein	0.192831		0
81	smb20068	smb20068	Hypothetical protein	-0.378306	0.996363	0
82	smb20069	smb20069	putative Na%2B%2Faminoacid symporter	-0.039076	0.996363	0
83	smb20070	smb20070	Putative sulfate permease	0.233111	0.996363	0
84	smb20071	smb20071	Putative efflux protein	0.404843		0
85	smb20072	smb20072	ABC transporter%2Cperiplasmic solute-binding protein%2Cinduced by myo-inositol	0.0922684	0.996363	0
86	smb20073	smb20073	short chain alcohol dehydrogenase%2Freductase involved in D-fucose%2Clysine%2Cleucine and proline utilization	0.359933		0
87	smb20074	smb20074	Hypothetical protein	0.167568		0
88	smb23017	smb23017	N/A			0
89	smb20075	smb20075	Hypothetical protein	0.140635		0
90	smb20076	smb20076	short chain alcohol dehydrogenase%2Freductase involved in D-fucose%2Clysine%2Cleucine and proline utilization	0.421908		0
91	smb20077	smb20077	Putative sensor histidine kinase	0.414595	0.996363	0
92	smb20078	smb20078	putative response regulator	0.311812		0
93	smb20079	smb20079	putative hemolysin-type calcium-binding protein	0.347175	0.996363	0
94	smb23018	smb23018	N/A			0
95	smb20080	smb20080	Formaldehyde dehydrogenase %28glutathione%29	0.338935		0
96	smb20081	smb20081	hypothetical protein	-0.0135482	0.996363	0
97	smb20082	smb20082	Hypothetical protein	0.336982		0
98	smb20083	smb20083	Hypothetical protein	0.244935		0
99	smb20084	smb20084	Hypothetical protein transmembrane	0.119517		0
100	smb20085	smb20085	Hypothetical protein	-0.0343932		0
101	smb20086	smb20086	Hypothetical protein	-0.0322097		0
102	smb20087	smb20087	hypothetical protein	0.260119		0
103	smb20088	smb20088	Protein-L-isoaspartate O-methyltransferase	0.24658	0.996363	0
104	smb20089	smb20089	Hypothetical protein	0.101351		0
105	smb20090	smb20090	Hypothetical protein	0.0634845		0
106	smb20091	smb20091	hypothetical protein	0.0804138		0
107	smb23019	smb23019	N/A	0.0477004		0
108	smb20092	smb20092	hypothetical protein	0.338196		0
109	smb20093	smb20093	Hypothetical protein	0.457503		0
110	smb20094	smb20094	Phospholipase D	0.385556	0.996363	0
111	smb20095	smb20095	Acetolactate synthase	0.376816		0
112	smb20096	smb20096	hypothetical protein	0.21168		0
113	smb20097	smb20097	putative oxidoreductase protein	0.382222		0
114	smb20098	smb20098	hypothetical protein	0.248332		0
115	smb20099	smb20099	Putative trehalose synthase	0.374386		0
116	smb20100	smb20100	Putative dehydrogenase	0.250515		0
117	smb20101	smb20101	Putative L-2-hydroxyglutarate dehydrogenase	0.132009	0.996363	0
118	acoR	smb20102	Putative acetoin catabolism regulatory protein	-0.0553282	0.996363	0
119	smb20103	smb20103	putative FAD-dependent oxidoreductase	0.327124	0.996363	0
120	smb23020	smb23020	N/A			0
121	smb20104	smb20104	hypothetical protein	-0.18985	0.996363	0
122	smb20105	smb20105	Putative transcriptional regulator	-0.112775	0.996363	0
123	smb20106	smb20106	Putative transcriptional regulator	-0.105214	0.996363	0
124	smb23021	smb23021	N/A			0
125	smb20107	smb20107	hypothetical protein	0.0710353	0.996363	0
126	smb20108	smb20108	Putative ABC transporter periplasmic oligopeptide-binding protein	0.0906289	0.996363	0
127	smb20109	smb20109	Putative oligopeptide ABC transporter permease	0.134339	0.996363	0
128	smb20110	smb20110	Putative oligopeptide ABC transporter permease	0.271624	0.996363	0
129	smb20111	smb20111	Putative oligopeptide ABC transporter ATP-binding protein	0.209408	0.996363	0
130	smb20112	smb20112	Hypothetical protein	0.0430963		0
131	smb20113	smb20113	D-isomer specific 2-hydroxyacid dehydrogenase	0.0954553	0.996363	0
132	smb20114	smb20114	hypothetical protein	0.277219	0.996363	0
133	ilvD4	smb20115	Putative dihydroxy-acid dehydratase	0.216821	0.996363	0
134	smb20116	smb20116	hypothetical protein	0.365598	0.996363	0
135	smb23022	smb23022	N/A			0
136	smb20117	smb20117	putative sugar transferase protein	0.122884	0.996363	0
137	smb23023	smb23023	N/A	-0.124933		0
138	smb20118	smb20118	hypothetical protein	-0.103543	0.996363	0
139	smb20119	smb20119	Putative site-specific recombinase	-0.187676	0.996363	0
140	smb22004	smb22004	Putative plasmid stabilization system	-0.0306317	0.996363	0
141	smb20121	smb20121	Hypothetical protein	-0.0138995	0.996363	0
142	smb20122	smb20122	Hypothetical protein	0.182044		0
143	smb20123	smb20123	Putative transcriptional regulator	-0.0171191	0.996363	0
144	ttpD	smb20124	Putative ABC transporter of tri and tetrapeptides%2CATP-binding protein	0.20506	0.996363	0
145	ttpC	smb20125	Putative ABC transporter of tri and tetrapeptides%2Cpermease component	0.486468		0
146	ttpB	smb20126	Putative ABC transporter of tri and tetrapeptides%2Cpermease component	0.225465		0
147	smb20127	smb20127	Putative xanthine and xanthosine ABC transporter%2Cperiplasmic solute-binding protein	0.287227		0
148	smb20128	smb20128	Deaminase	0.36938		0
149	smb20129	smb20129	Putative transcriptional regulator	0.260035		0
150	smb20130	smb20130	putative oxidoreductase	0.268311		0
151	smb20131	smb20131	putative oxidoreductase	0.151868		0
152	smb20132	smb20132	putative dehydrogenase	0.135593	0.996363	0
153	smb20133	smb20133	hypothetical protein	-0.107353	0.996363	0
154	smb20134	smb20134	Putative permease	0.148511	0.996363	0
155	smb20135	smb20135	Putative 3-octaprenyl-4-hydroxybenzoate carboxy-lyase	0.292946		0
156	smb20136	smb20136	hypothetical protein	0.225493		0
157	smb23024	smb23024	N/A			0
158	smb23025	smb23025	N/A	0.0918299		0
159	smb20137	smb20137	hypothetical protein	0.381202	0.996363	0
160	smb23026	smb23026	N/A	0.0481415		0
161	smb20138	smb20138	hypothetical protein	0.310913		0
162	smb20139	smb20139	hypothetical protein	0.0981987	0.996363	0
163	dapA2	smb20140	Putative dihydrodipicolinate synthase	0.00503018	0.996363	0
164	dapA2	smb20141	Putative glycolic acid ABC transporter%2CATP-binding protein	0.0065203	0.996363	0
165	smb20142	smb20142	Putative glycolic acid ABC transporter%2Cpermease component	0.0888766	0.996363	0
166	smb20143	smb20143	Putative glycolic acid ABC transporter%2Cpermease component	0.205017	0.996363	0
167	smb23027	smb23027	N/A			0
168	smb20144	smb20144	Putative glycolic acid ABC transporter%2Cperiplasmic solute-binding protein	-0.0430343	0.996363	0
169	smb20145	smb20145	Hypothetical protein	0.118642	0.996363	0
170	pdxA2	smb20146	4-hydroxythreonine-4-phosphate dehydrogenase 2%2C4-%28phosphohydroxy%29-L-threonine dehydrogenase 2%2Cpyridoxal phosphate biosynthetic protein PdxA	0.0950323	0.996363	0
171	pdxA2	smb20147	Alcohol dehydrogenase	-0.00743928	0.996363	0
172	smb20148	smb20148	putative transcriptional regulator	-0.105843	0.996363	0
173	smb20149	smb20149	hypothetical protein	-0.133673	0.996363	0
174	smb20150	smb20150	Inositol-phosphate phosphatase	0.179748		0
175	smb20151	smb20151	hypothetical protein	0.36228		0
176	smb20152	smb20152	Hypothetical protein	0.395193	0.996363	0
177	smb20153	smb20153	Hypothetical protein transmembrane	0.337609	0.996363	0
178	smb20154	smb20154	putative transcriptional regulator	-0.10706	0.996363	0
179	smb23028	smb23028	N/A	0.0879385		0
180	smb20155	smb20155	Putative ABC transporter permease	0.507238	0.996363	0
181	smb20156	smb20156	Putative ABC transporter ATP-binding protein	0.353511		0
182	smb20157	smb20157	putative ABC transporter periplasmic solute-binding protein	0.397289	0.996363	0
183	smb23029	smb23029	N/A			0
184	smb20158	smb20158	putative ABC transporter periplasmic solute-binding protein	0.420677	0.996363	0
185	smb23030	smb23030	N/A			0
186	smb20159	smb20159	Inositol-phosphate phosphatase	0.315915		0
187	smb20160	smb20160	hypothetical protein	0.437489		0
188	smb22005	smb22005	hypothetical protein	-0.0690985		0
189	smb20161	smb20161	Hypothetical protein	-0.280199	0.996363	0
190	smb20162	smb20162	putative transcriptional regulator	-0.147633	0.996363	0
191	smb20163	smb20163	hypothetical protein	-0.0523279	0.996363	0
192	smb20164	smb20164	Putative two-component sensor histidine kinase containing a receiver domain	-0.0936491	0.996363	0
193	smb20165	smb20165	hypothetical protein%2Csignal peptide	0.0107963	0.996363	0
194	smb20166	smb20166	hypothetical protein	0.0692715		0
195	smb20167	smb20167	hypothetical protein%2Csignal peptide	-0.123382	0.996363	0
196	smb20168	smb20168	hypothetical protein	0.12693	0.996363	0
197	smb20169	smb20169	Hypothetical protein	0.0926408	0.996363	0
198	smb24001	smb24001	N/A	0.0143875		0
199	smb20170	smb20170	putative S-%28hydroxymethyl%29glutathione dehydrogenase	-0.189269	0.996363	0
200	smb20171	smb20171	Putative S-formylglutathione hydrolase	0.303084		0
201	smb23031	smb23031	N/A			0
202	smb20172	smb20172	Putative cytochrome c	0.179745		0
203	smb20173	smb20173	Putative methanol dehydrogenase protein%2Clarge subunit	0.204097	0.996363	0
204	smb20174	smb20174	Putative cytochrome c	0.0608398	0.996363	0
205	smb20175	smb20175	Hypothetical protein	0.316631		0
206	smb20176	smb20176	hypothetical protein%2Csignal peptide	0.162106		0
207	smb20177	smb20177	hypothetical protein%2Csignal peptide	0.376032		0
208	smb20178	smb20178	Hypothetical protein	0.309688	0.996363	0
209	smb20179	smb20179	hypothetical protein	0.163693		0
210	smb20180	smb20180	Hypothetical protein	0.186128		0
211	smb20181	smb20181	Putative ABC transporter periplasmic solute-binding protein	0.175351	0.996363	0
212	smb20182	smb20182	Putative ABC transporter%2Cpermease component	0.10173	0.996363	0
213	smb23033	smb23033	N/A			0
214	smb20183	smb20183	Putative ABC transporter ATP-binding protein	0.235032		0
215	smb20184	smb20184	Putative ABC transporter ATP-binding protein	0.0236269	0.996363	0
216	smb20185	smb20185	putative ABC transporter%2Cpermease component	0.118401	0.996363	0
217	smb24002	smb24002	N/A	0.0135728		0
218	gfa	smb20186	Glutathione-dependent formaldehyde-activating enzyme	-0.0774081	0.996363	0
219	smb23034	smb23034	N/A	0.0530929		0
220	smb23035	smb23035	N/A	0.0867041		0
221	smb24003	smb24003	N/A	0.0707254		0
222	smb20194	smb20194	hypothetical protein	0.0763064		0
223	ppe	smb20195	Ribulose-phosphate 3-epimerase	0.172104		0
224	cbbX	smb20196	ATPase of the AAA%2B class	0.177343	0.996363	0
225	cbbS	smb20197	Putative ribulose-1%2C5-bisphosphate carboxylase small subunit	0.176008		0
226	cbbL	smb20198	Putative ribulose-1%2C5-bisphosphate carboxylase large subunit	0.420502	0.996363	0
227	cbbA	smb20199	Putative fructose-1%2C6-bisphosphate aldolase	0.298877		0
228	cbbT	smb20200	Putative transketolase	0.498474	0.996363	0
229	cbbP	smb20201	Putative phosphoribulokinase	0.299811		0
230	cbbF	smb20202	Putative D-fructose-1%2C6-bisphosphatase	0.389783		0
231	cbbR	smb20203	putative transcriptional regulator	-0.142734	0.996363	0
232	pqqA	smb20204	Putative pyrroloquinoline quinone synthesis protein A	-0.489757	0.996363	0
233	pqqB	smb20205	putative pyrroloquinoline quinone synthesis protein B	-0.053838	0.996363	0
234	pqqC	smb20206	putative pyrroloquinoline quinone synthesis protein C	0.414601		0
235	pqqD	smb20207	Putative pyrroloquinoline quinone synthesis protein D	-0.0333331		0
236	pqqE	smb20208	putative pyrroloquinoline quinone synthesis protein E	-0.0990384	0.996363	0
237	pqqE	smb23036	N/A			0
238	smb20209	smb20209	putative tautomerase	-0.163236		0
239	smb20210	smb20210	Short chain alcohol dehydrogenase%2Freductase	0.309625		0
240	smb20211	smb20211	Putative transcriptional regulator	0.196439	0.996363	0
241	smb20212	smb20212	Hypothetical protein	0.045192	0.996363	0
242	smb20213	smb20213	hypothetical protein	0.357402	0.996363	0
243	smb20214	smb20214	Short chain alcohol dehydrogenase%2Freductase	0.173617		0
244	smb20215	smb20215	Putative transcriptional regulator	0.0959128		0
245	smb23037	smb23037	N/A			0
246	smb20216	smb20216	Epoxide hydrolase	0.209936	0.996363	0
247	smb20217	smb20217	Hypothetical protein	-0.0479275	0.996363	0
248	smb23038	smb23038	N/A	0.0953513		0
249	smb20218	smb20218	Putative sensor histidine kinase	0.170911	0.996363	0
250	smb20219	smb20219	Putative response regulator	0.061521	0.996363	0
251	smb22002	smb22002	Putative epoxide hydrolase	0.17095		0
252	smb20221	smb20221	Epoxide hydrolase	0.360895		0
253	smb20222	smb20222	Hypothetical protein	0.381431		0
254	smb23039	smb23039	N/A	0.0627313		0
255	smb22001	smb22001	hypothetical protein	0.0978486		0
256	smC22-1	smb20225	putative osmotically inducible sensory protein	0.353336		0
257	smb20226	smb20226	Hypothetical protein	0.145932		0
258	ndiA-1	smb20227	Putative nutrient deprivation-induced protein	0.194356		0
259	ndiA-2	smb20228	Putative nutrient deprivation-induced protein	0.29958		0
260	ndiB	smb20229	Putative nutrient deprivation-induced protein	0.107081	0.996363	0
261	smC22-r	smb20230	putative smc22-r protein	0.0164831	0.996363	0
262	smb20231	smb20231	Putative ABC transporter sugar-binding protein	0.0335287	0.996363	0
263	smb23040	smb23040	N/A			0
264	smb23041	smb23041	N/A			0
265	smb20232	smb20232	Putative suagr ABC transporter permease	0.0974443	0.996363	0
266	smb20233	smb20233	Putative sugar ABC transporter permease	0.0938802	0.996363	0
267	smb20234	smb20234	Hypothetical protein	-0.00651846	0.996363	0
268	smb23042	smb23042	N/A			0
269	smb20235	smb20235	Putative sugar ABC transporter ATP-binding protein	0.0966189	0.996363	0
270	smb20236	smb20236	Hypothetical protein	0.147043		0
271	smb23043	smb23043	N/A	-0.0438228		0
272	smb20238	smb20238	Putative methyltransferase	0.0569802		0
273	rmlB	smb20239	Putative dTDP-glucose 4%2C6-dehydratase	0.437341		0
274	rmlB	smb23044	N/A			0
275	smb20240	smb20240	hypothetical protein	0.127435		0
276	smb20241	smb20241	hypothetical protein	0.396616		0
277	smb20242	smb20242	hypothetical protein	0.322993		0
278	smb20243	smb20243	Putative glycosyltransferase	0.246572		0
279	tyv	smb20244	Putative CDP-tyvelose-2-epimerase	0.234675		0
280	tyv	smb20245	UDP-glucose 4-epimerase	0.379438		0
281	smb20246	smb20246	Putative oxidoreductase	0.27042		0
282	smb20247	smb20247	putative oxidoreductase	0.0259566		0
283	smb20248	smb20248	Hypothetical protein	0.345452		0
284	smb20249	smb20249	Putative myo-inositol-1-phosphate synthase	0.383568		0
285	smb20250	smb20250	hypothetical protein	0.14653		0
286	smb20251	smb20251	Hypothetical protein	0.401715		0
287	smb20252	smb20252	hypothetical protein	0.368811		0
288	smb20253	smb20253	Hypothetical protein	0.379383		0
289	smb20254	smb20254	Hypothetical protein	0.283848		0
290	smb20255	smb20255	Hypothetical protein	0.197848		0
291	smb20256	smb20256	hypothetical protein	-0.0324616	0.996363	0
292	cyaM	smb20257	Adenylate cyclase	0.256833	0.996363	0
293	hypR	smb20258	Transcriptional repressor of the hydroxyproline uptake system HypMNPQ	-0.216802	0.996363	0
294	smb20259	smb20259	Dihydrodipicolinate synthase	-0.113858	0.996363	0
295	smb20260	smb20260	Hypothetical protein	0.120081	0.996363	0
296	smb20261	smb20261	Malate dehydrogenase	0.0678713	0.996363	0
297	smb20262	smb20262	Aldehyde dehydrogenase %28NADP%2B%29	-0.102066	0.996363	0
298	hypM	smb20263	ABC transporter periplasmic hydroxyproline-binding protein	-0.252148	0.996363	0
299	hypM	smb23045	N/A			0
300	hypN	smb20264	Hydroxyproline ABC transporter%2Cpermease component	-0.0796663	0.996363	0
301	hypP	smb20265	Hydroxyproline ABC transporter%2Cpermease component	0.00303105	0.996363	0
302	hypQ	smb20266	Hydroxyproline ABC transporter ATP-binding protein	0.0372899	0.996363	0
303	smb20267	smb20267	Putative D-amino acid dehydrogenase	-0.1068	0.996363	0
304	smb20268	smb20268	Putative proline racemase	-0.0135646	0.996363	0
305	smb20269	smb20269	hypothetical protein	0.126269	0.996363	0
306	smb20270	smb20270	putative proline racemase	-0.0218914	0.996363	0
307	smb20271	smb20271	Hypothetical protein	-0.236468	0.996363	0
308	smb23047	smb23047	N/A	-0.0642827		0
309	smb20272	smb20272	Putative transporter	0.0192412	0.996363	0
310	smb20273	smb20273	Hypothetical protein	0.121569		0
311	smb20274	smb20274	Hypothetical protein	0.242089		0
312	smb20275	smb20275	hypothetical protein	0.12913	0.996363	0
313	smb20276	smb20276	Putative transcriptional regulator	-0.0487201	0.996363	0
314	smb20277	smb20277	Class-III pyridoxal-phosphate-dependent aminotransferase	0.0111638	0.996363	0
315	smb20278	smb20278	hypothetical protein	-0.132943	0.996363	0
316	smb20279	smb20279	Hypothetical protein	-0.083438	0.996363	0
317	smb20280	smb20280	hypothetical protein	0.0159719	0.996363	0
318	smb20281	smb20281	putative spermidine%2Fputrescine ABC transporter ATP-binding protein	-0.0483087	0.996363	0
319	smb20282	smb20282	putative spermidine%2Fputrescine ABC transporter%2Cpermease component	-0.0588391	0.996363	0
320	smb20283	smb20283	putative spermidine%2Fputrescine ABC transporter%2Cpermease component	-0.0263314	0.996363	0
321	smb20284	smb20284	Putative ABC transporter%2Cperiplasmic spermidine%2Fputrescine-binding protein	-0.124907	0.996363	0
322	smb20285	smb20285	putative transcriptional regulator%2CLysR family	-0.068974	0.996363	0
323	smb20286	smb20286	Putative opine dehydrogenase	-0.0088976	0.996363	0
324	smb20287	smb20287	hypothetical protein	0.10241	0.996363	0
325	smb20288	smb20288	Putative 5-methylthioadenosine%2FS-adenosylhomocysteine deaminase	0.0777141	0.996363	0
326	smb20289	smb20289	Putative permease	0.224193	0.996363	0
327	smb20290	smb20290	Putative transcriptional regulator	-0.025453	0.996363	0
328	smb20291	smb20291	Hypothetical protein transmembrane	-0.116116	0.996363	0
329	smb20292	smb20292	putative immunogenic protein	-0.116688	0.996363	0
330	smb24004	smb24004	N/A	0.149515		0
331	smb20293	smb20293	Hypothetical protein	-0.0144366		0
332	smb20294	smb20294	Putative transcriptional regulator	-0.102016	0.996363	0
333	smb20295	smb20295	Putative TRAP-type dicarboxylate transporter%2Cperiplasmic solute-binding component	-0.205458	0.996363	0
334	smb20296	smb20296	Putative TRAP-type dicarboxylate transporter%2Csmall permease component	-0.079215	0.996363	0
335	smb20297	smb20297	Putative TRAP-type dicarboxylate transporter%2Clarge permease component	-0.0904668	0.996363	0
336	smb20298	smb20298	Putative dihydrodipicolinate synthetase	0.0381088	0.996363	0
337	nanA	smb20299	N-acetylneuraminate lyase	-0.114604	0.996363	0
338	nanA	smb23050	N/A	-0.230594	0.996363	0
339	cyaF7	smb20300	Putative adenylate cyclase	-0.0421865	0.996363	0
340	cyaF7	smb20301	Putative oxidoreductase	0.183816		0
341	smb20302	smb20302	hypothetical protein	0.258356		0
342	smb20303	smb20303	Hypothetical protein	-0.38929	0.996363	0
343	smb20304	smb20304	putative ISRm2011-2 transposase protein			0
344	smb20306	smb20306	Putative TRm2011-2 protein			0
345	smb20305	smb20305	putative ISRm2011-2 transposase protein			0
346	smb20307	smb20307	Putative phosphatase domain of dihydroxyacetone kinase	-0.0923794	0.996363	0
347	smb20312	smb20312	putative kinase domain of dihydroxyacetone kinase	-0.00729686	0.996363	0
348	smb23051	smb23051	N/A			0
349	smb24005	smb24005	N/A			0
350	smb23052	smb23052	N/A			0
351	smb20313	smb20313	Glycerone kinase	-0.0409007	0.996363	0
352	smb20314	smb20314	Glycerone kinase	0.0112258	0.996363	0
353	smb23053	smb23053	N/A			0
354	smb20315	smb20315	Putative erythritol ABC transporter%2Cpermease component	-0.0935764	0.996363	0
355	smb20316	smb20316	Putative erythritol ABC transporter%2Cperiplasmic solute-binding protein	-0.0974737	0.996363	0
356	smb20317	smb20317	Putative erythritol ABC transporter%2CATP-binding protein	-0.0471989	0.996363	0
357	smb20318	smb20318	Putative erythritol ABC transporter%2Cpermease component	-0.0401641	0.996363	0
358	smb20319	smb20319	hypothetical protein	-0.0239383	0.996363	0
359	smb20320	smb20320	Trap-type periplasmic solute-binding protein%2Cmay be involved in transport of hydroxyproline	-0.11928	0.996363	0
360	smb20321	smb20321	Trap-type large permease component%2Cmay be involved in transport of hydroxyproline	0.177296	0.996363	0
361	smb23054	smb23054	N/A			0
362	smb20322	smb20322	Trap-type small permease component%2Cmay be involved in transport of hydroxyproline	0.366503		0
363	smb20323	smb20323	Putative transcriptional regulator	0.0316709	0.996363	0
364	thuR	smb20324	Transcriptional repressor%2Clikely regulates trehalose transport and catabolism	-0.096094	0.996363	0
365	thuE	smb20325	ABC transporter%2Cperiplasmic trehalose%2Fmaltose-binding protein	-0.191922	0.996363	0
366	thuF	smb20326	ABC trehalose%2Fmaltose transporter%2Cpermease component	-0.189068	0.996363	0
367	thuG	smb20327	ABC trehalose%2Fmaltose transporter%2Cpermease component	-0.214103	0.996363	0
368	thuG	smb23055	N/A			0
369	thuK	smb20328	ABC trehalose%2Fmaltose transporter%2CATP-binding protein	-0.196972	0.996363	0
370	thuA	smb20329	ThuA trehalose catabolism protein	-0.103435	0.996363	0
371	thuB	smb20330	Putative oxidoreductase involved in trehalose catabolism	-0.143865	0.996363	0
372	smb20331	smb20331	putative membrane spanning protein	-0.243444	0.996363	0
373	smb23056	smb23056	N/A	0.00543686		0
374	smb24041	smb23302	N/A	0.0464018	0.996363	0
375	smb23058	smb23058	N/A			0
376	betT	smb20333	Choline-glycine betaine transporter induced by an osmotic shock	-0.122333	0.996363	0
377	smb23060	smb23060	hypothetical protein	0.180614		0
378	smb20334	smb20334	Putative sulfatase-modifying factor	-0.152939	0.996363	0
379	smb20335	smb20335	hypothetical protein	-0.17276	0.996363	0
380	smb23061	smb23061	N/A			0
381	smb20336	smb20336	hypothetical protein	-0.132153	0.996363	0
382	smb20337	smb20337	Putative transcriptional regulator	-0.0798414	0.996363	0
383	smb20338	smb20338	Putative transporter	0.0762911		0
384	smb23063	smb23063	N/A			0
385	smb20339	smb20339	putative transmembrane protein	0.0276754		0
386	smb20340	smb20340	Hypothetical protein	0.0789667		0
387	smb20341	smb20341	Hypothetical protein	0.0915127		0
388	smb20342	smb20342	Putative isoquinoline 1-oxidoreductase	0.118644	0.996363	0
389	smb20343	smb20343	Putative isoquinoline 1-oxidoreductase	-0.0258097	0.996363	0
390	smb23064	smb23064	N/A			0
391	smb20344	smb20344	Putative transcriptional regulator	-0.118087	0.996363	0
392	smb23065	smb23065	N/A			0
393	smb20345	smb20345	putative acriflavine family protein	-0.250628	0.996363	0
394	smb23066	smb23066	N/A			0
395	smb20346	smb20346	Putative efflux transmembrane protein	-0.299179	0.996363	0
396	smb20347	smb20347	Putative transcriptional regulator	-0.319262	0.996363	0
397	smb20348	smb20348	Hypothetical protein	-0.147872	0.996363	0
398	smb23067	smb23067	N/A	0.0373021		0
399	smb20349	smb20349	ABC transporter%2Cperiplasmic solute-binding protein%2Cpossible erythritol transport protein	0.00371401	0.996363	0
400	smb24006	smb24006	N/A			0
401	smb23068	smb23068	N/A			0
402	smb23069	smb23069	N/A			0
403	smb20350	smb20350	hypothetical protein	0.0517728		0
404	smb20351	smb20351	ABC transporter%2CATP-binding protein	0.0989701	0.996363	0
405	smb20352	smb20352	ABC transporter%2Cpermease component	0.167379	0.996363	0
406	smb20353	smb20353	Putative oxidoreductase	0.0422943	0.996363	0
407	smb20354	smb20354	Hypothetical protein	0.0822332	0.996363	0
408	smb20355	smb20355	hypothetical protein	-0.0484307	0.996363	0
409	smb20356	smb20356	Putative two-component sensor histidine kinase	0.371393	0.996363	0
410	smb23070	smb23070	N/A			0
411	smb23071	smb23071	N/A			0
412	smb20357	smb20357	Putative two-component response regulator	0.0998716		0
413	smb23072	smb23072	N/A			0
414	cyaL	smb20358	Adenylate%2Fguanylate cyclase	0.127175	0.996363	0
415	smb20359	smb20359	Hypothetical protein	0.0220176	0.996363	0
416	smb20360	smb20360	Hypothetical protein	0.0623212		0
417	smb20361	smb20361	Putative ionic voltage-gated channel protein	-0.0307584	0.996363	0
418	smb20362	smb20362	Inositol-phosphate phosphatase	-0.0156285	0.996363	0
419	smb20363	smb20363	Putative iron ABC transporter ATP-binding protein	0.0810481	0.996363	0
420	smb20364	smb20364	Putative iron ABC transporter permease	0.228514	0.996363	0
421	smb20365	smb20365	Putative ABC transporter iron-binding protein	0.0705661	0.996363	0
422	smb20366	smb20366	Putative transcriptional regulator	0.143499	0.996363	0
423	smb23073	smb23073	N/A			0
424	smb23075	smb23075	N/A	-0.183122	0.996363	0
425	smb23074	smb23074	N/A			0
426	smb20367	smb20367	Putative transcriptional regulator	-0.160615	0.996363	0
427	smb20368	smb20368	Putative secretion protein%2ChlyD family	-0.176292	0.996363	0
428	smb20369	smb20369	hypothetical protein	-0.150114	0.996363	0
429	smb20370	smb20370	Putative ATP-binding transport protein	-0.0321743	0.996363	0
430	smb20371	smb20371	Putative ribose-5-phosphate isomerase	-0.143812	0.996363	0
431	smb20372	smb20372	Putative TRAP-type transporter%2Clarge permease component	0.0590197	0.996363	0
432	smb20373	smb20373	Putative TRAP-type transporter%2Csmall permease component	-0.0272884	0.996363	0
433	smb20374	smb20374	Putative TRAP-type transporter%2Cperiplasmic substrate-binding protein	-0.0807581	0.996363	0
434	smb20375	smb20375	Putative transcriptional regulator	-0.161537	0.996363	0
435	smb20376	smb20376	Hypothetical protein	-0.0699518		0
436	smb20377	smb20377	Putative endoribonuclease	-0.0456427	0.996363	0
437	smb20378	smb20378	Succinate-semialdehyde dehydrogenase %5BNAD%28P%29%2B%5D	0.0124177	0.996363	0
438	smb20379	smb20379	Putative aminotransferase	0.037064	0.996363	0
439	smb23076	smb23076	N/A			0
440	smb20380	smb20380	Putative polyamine ABC transporter%2CATP binding protein	-0.08731	0.996363	0
441	smb20381	smb20381	Putative polyamine ABC transporter%2Cpermease component	0.169443	0.996363	0
442	smb20382	smb20382	Putative polyamine ABC transporter%2Cpermease component	-0.0266142	0.996363	0
443	smb20383	smb20383	Putative polyamine ABC transporter%2Cperiplasmic solute-binding protein	-0.058387	0.996363	0
444	smb20384	smb20384	Membrane dipeptidase	0.0868578	0.996363	0
445	smb20385	smb20385	Hypothetical protein	-0.239722	0.996363	0
446	smb20386	smb20386	Hypothetical protein	0.058025	0.996363	0
447	smb20387	smb20387	Putative transcriptional regulator	-0.097076	0.996363	0
448	smb23077	smb23077	N/A	0.0887003		0
449	smb20388	smb20388	Putative NADPH:quinone oxidoreductase	-0.0815773	0.996363	0
450	smb20389	smb20389	Diguanylate cyclase	0.0988776	0.996363	0
451	smb23078	smb23078	N/A			0
452	smb20390	smb20390	hypothetical protein%2Csignal peptide	0.17867	0.996363	0
453	smb20391	smb20391	Cellulose synthase %28UDP-forming%29	0.247564	0.996363	0
454	smb23079	smb23079	N/A			0
455	smb20392	smb20392	Putative transcriptional regulator	-0.0835471	0.996363	0
456	smb23080	smb23080	N/A			0
457	rbcL	smb20393	Putative ribulose bisphosphate carboxylaseoxygenase%2Clarge subunit	-0.0146753	0.996363	0
458	smb20394	smb20394	hypothetical protein	0.00449708	0.996363	0
459	smb20395	smb20395	Putative dehydrogenase	0.399284	0.996363	0
460	smb20396	smb20396	putative oxidoreductase	0.208401		0
461	smb20397	smb20397	putative oxidoreductase	0.221627		0
462	smb20398	smb20398	hypothetical protein	0.0319243		0
463	smb20399	smb20399	Hypothetical protein	0.169326		0
464	smb20400	smb20400	Hypothetical protein	0.0899567		0
465	smb20401	smb20401	Hypothetical protein	0.0687026		0
466	smb20402	smb20402	Putative alcohol dehydrogenase cytochrome c subunit precursor protein	0.296247		0
467	smb20403	smb20403	Putative oxidoreductase subunit	0.120589		0
468	smb20404	smb20404	Putative aldehyde dehydrogenase	0.224398	0.996363	0
469	smb20405	smb20405	Putative transcriptional regulator	-0.0126771	0.996363	0
470	hyuA	smb20406	5-oxoprolinase %28ATP-hydrolysing%29	0.363992	0.996363	0
471	hyuB	smb20407	5-oxoprolinase %28ATP-hydrolysing%29	0.353407	0.996363	0
472	hyuB	smb23083	N/A			0
473	smb20408	smb20408	hypothetical protein	0.186307		0
474	smb20409	smb20409	Short chain alcohol dehydrogenase%2Freductase involved in Galactitol and D-mannose utilization	0.159936		0
475	smb23084	smb23084	N/A	0.0848145		0
476	smb20410	smb20410	ABC transporter%2Cperiplasmic solute-binding protein%2Cinduced by mannose and dulcitol	0.365235		0
477	smb20411	smb20411	hypothetical protein	-0.0172464		0
478	smb20412	smb20412	hypothetical protein	-0.0706725		0
479	smb20413	smb20413	hypothetical protein	0.00355568		0
480	smb20414	smb20414	Hypothetical protein	-0.0614039	0.996363	0
481	smb20415	smb20415	Putative oxidoreductase	0.283958	0.996363	0
482	ugpB	smb20416	putative ABC transporter periplasmic glycerol-3-phosphate-binding protein precursor	-0.0361914	0.996363	0
483	ugpA	smb20417	putative glycerol-3-phosphate ABC transporter permease	0.018988	0.996363	0
484	ugpE	smb20418	putative glycerol-3-phosphate ABC transporter permease	0.0176336	0.996363	0
485	ugpC	smb20419	Glycerol-3-phosphate-transporting ATPase	-0.132198	0.996363	0
486	ugpC	smb23087	N/A			0
487	smb20420	smb20420	Glutathione transferase	-0.0910543	0.996363	0
488	smb20421	smb20421	Putative Transposase for insertion sequence ISRm21 protein	-0.0723663	0.996363	0
489	smb20422	smb20422	Putative alcohol dehydrogenase	0.0787245	0.996363	0
490	smb23088	smb23088	N/A			0
491	smb20423	smb20423	Putative aminotransferase	0.0751618	0.996363	0
492	smb20424	smb20424	Succinate-semialdehyde dehydrogenase %5BNAD%28P%29%2B%5D	0.179452	0.996363	0
493	smb23089	smb23089	N/A			0
494	smb20425	smb20425	Putative transcriptional regulator	0.0466285		0
495	smb20426	smb20426	Transcription regulator%2CGntR family	0.155589	0.996363	0
496	ehuA	smb20427	ABC-type ectoine%2Fhydroxyectoine transport system%2CATP binding protein	0.125814	0.996363	0
497	ehuB	smb20428	ABC transporter%2Cperiplasmic ectoine%2Fhydroxyectoine binding protein	-0.126467	0.996363	0
498	ehuC	smb20429	ABC-type ectoine%2Fhydroxyectoine transport system%2Cpermease component	-0.0539369		0
499	ehuD	smb20430	ABC-type ectoine%2Fhydroxyectoine transport system%2Cpermease component	-0.0854192	0.996363	0
500	eutA	smb20431	Putative ectoine utilization protein	0.033118		0
501	eutB	smb20432	Putative threonine dehydratase%2Cinvolved in ectoine utilization	0.071525	0.996363	0
502	eutC	smb20433	putative ornithine cyclodeaminase%2Cinvolved in ectoine utilization	0.117649	0.996363	0
503	eutD	smb20434	putative Xaa-Pro dipeptidase%2Cinvolved in ectoine utilization	0.013237	0.996363	0
504	eutE	smb20435	putative succinylglutamate desuccinylase%2Faspartoacylase%2Cinvolved in ectoine utilization	0.121786	0.996363	0
505	smb20436	smb20436	putative nitrate transporter	0.273378		0
506	smb20441	smb20441	Transcriptional regulator%2CGntR family	-0.0532172	0.996363	0
507	smb20442	smb20442	Putative Trap-type pentose monosaccharide transport system%2Cperiplasmic solute-binding protein	-0.141063	0.996363	0
508	smb20443	smb20443	Putative Trap-type pentose monosaccharide transport system%2Csmall permease component	-0.0079512	0.996363	0
509	smb20444	smb20444	Putative Trap-type pentose monosaccharide transport system%2Clarge permease component	-0.168904	0.996363	0
510	smb20445	smb20445	Zinc-binding dehydrogenase	-0.232352	0.996363	0
511	uxuA	smb20446	D-mannonate dehydratase	-0.13141	0.996363	0
512	smb20447	smb20447	Diguanylate cyclase%2Fphosphodiesterase	-0.119298	0.996363	0
513	smb23091	smb23091	N/A			0
514	smb23092	smb23092	N/A			0
515	smb20448	smb20448	Hypothetical protein	-0.108597	0.996363	0
516	smb20449	smb20449	putative methyltransferase	-0.210515	0.996363	0
517	smb20450	smb20450	Putative regulatory protein	-0.149987	0.996363	0
518	smb20451	smb20451	hypothetical protein	-0.226823	0.996363	0
519	smb20452	smb20452	hypothetical protein	-0.191623	0.996363	0
520	smb20453	smb20453	Putative gluconolactonase precursor protein	-0.173077	0.996363	0
521	smb23094	smb23094	N/A			0
522	smb20454	smb20454	hypothetical protein	0.224449		0
523	smb20455	smb20455	Putative transcriptional regulator	-0.0746494	0.996363	0
524	smb20456	smb20456	3-oxoacyl-%5Bacyl-carrier-protein%5D reductase	-0.146279	0.996363	0
525	smb20457	smb20457	Putative transcriptional regulator transcription regulator	-0.154765	0.996363	0
526	uxs1	smb20458	UDP-xylose synthase	0.252471	0.996363	0
527	uxs1	smb23095	N/A			0
528	uxe	smb20459	UDP-xylose-4-epimerase	0.339669		0
529	uxe	smb20460	Cellulose synthase %28UDP-forming%29	0.330511		0
530	smb20461	smb20461	hypothetical protein	0.335814		0
531	smb20462	smb20462	putative endoglucanase H	0.180537		0
532	smb20463	smb20463	hypothetical protein	-0.0275754	0.996363	0
533	smb20464	smb20464	Hypothetical protein	-0.252151	0.996363	0
534	smb20465	smb20465	hypothetical protein	0.441133		0
535	smb20466	smb20466	Putative peptidase	-0.0635143	0.996363	0
536	smb20467	smb20467	Putative sensor kinase	-0.0948695	0.996363	0
537	smb23096	smb23096	N/A			0
538	smb23097	smb23097	N/A			0
539	smb23098	smb23098	N/A			0
540	smb20468	smb20468	Putative sensory transduction DNA-binding response regulator	-0.0499571	0.996363	0
541	smb20469	smb20469	Hypothetical protein	-0.319609	0.996363	0
542	smb20470	smb20470	Hypothetical protein	0.153688		0
543	smb20471	smb20471	Hypothetical protein	0.0330484		0
544	smb20472	smb20472	Putative carbamoyltransferase	0.0818099	0.996363	0
545	smb20473	smb20473	Hypothetical protein	-0.113166		0
546	smb20474	smb20474	Hypothetical protein	0.0513748	0.996363	0
547	smb20475	smb20475	hypothetical protein	0.0508791	0.996363	0
548	smb20476	smb20476	Putative ABC transporter periplasmic dipeptide-binding protein	0.112177	0.996363	0
549	smb23102	smb23102	N/A			0
550	smb20477	smb20477	Putative didpeptide ABC transporter permease	0.100654	0.996363	0
551	smb20478	smb20478	Putative dipeptide ABC transporter permease and ATP-binding protein	0.103143	0.996363	0
552	smb20479	smb20479	Putative dipeptide ABC transporter ATP-binding protein	0.199403	0.996363	0
553	smb20480	smb20480	Putative transcriptional regulator	0.212024	0.996363	0
554	asnO	smb20481	Asparagine synthase	0.149654	0.996363	0
555	smb20482	smb20482	hypothetical protein	0.159892	0.996363	0
556	smb20483	smb20483	putative transcription regulator%2CLacI family	-0.0519577	0.996363	0
557	supA	smb20484	Putative ABC transporter periplasmic sugar-binding protein	-0.041514	0.996363	0
558	supB	smb20485	Putative sugar ABC transporter ATP-binding protein	0.0137978	0.996363	0
559	supC	smb20486	putative sugar ABC transporter%2Cpermease component	-0.0506704	0.996363	0
560	supD	smb20487	putative sugar ABC transporter%2Cpermease component	0.0401338	0.996363	0
561	supD	smb20488	Putative isomerase	-0.00579922	0.996363	0
562	smb20489	smb20489	putative carbohydrate kinase	0.0407719	0.996363	0
563	fucA2	smb20490	L-fuculose-phosphate aldolase	0.0054786	0.996363	0
564	fucA2	smb22020	hypothetical protein	0.0107345	0.996363	0
565	smb24007	smb24007	N/A	-0.00612337		0
566	smb20491	smb20491	hypothetical protein	0.320165		0
567	smb20492	smb20492	Short chain alcohol dehydrogenase%2Freductase involved in D-fucose%2Csuccinate%2Cmonomethyl-succinate%2Cleucine and lysine utilization	0.393728		0
568	smb23105	smb23105	N/A			0
569	smb20493	smb20493	Short chain alcohol dehydrogenase%2Freductase involved in D-fucose%2Csuccinate%2Cmonomethyl-succinate%2Cleucine and lysine utilization	0.108517		0
570	smb20494	smb20494	Putative transcriptional regulator	-0.172344	0.996363	0
571	smb23106	smb23106	N/A	-0.0561877		0
572	smb20495	smb20495	hypothetical protein	0.149445	0.996363	0
573	smb20496	smb20496	Choline dehydrogenase	0.154571	0.996363	0
574	smb23107	smb23107	N/A			0
575	lyx	smb20497	Putative L-xylulose kinase	0.145633	0.996363	0
576	smb20498	smb20498	Putative deoxyribose-phosphate aldolase	0.0672108	0.996363	0
577	smb20499	smb20499	Putative glycerol-3-phosphate dehydrogenase	0.360196		0
578	smb23108	smb23108	N/A			0
579	smb20500	smb20500	Putative aldoketo reductase	0.0859282	0.996363	0
580	smb23109	smb23109	N/A			0
581	smb20501	smb20501	Putative transcriptional regulator	0.0350685	0.996363	0
582	smb20502	smb20502	putative sugar ABC transporter	-0.0982279	0.996363	0
583	smb20503	smb20503	Putative sugar ABC transporter ATP-binding protein	0.0575073	0.996363	0
584	smb20504	smb20504	Putative ABC transporter periplasmic sugar-binding protein	0.106719	0.996363	0
585	smb23110	smb23110	N/A			0
586	smb23111	smb23111	N/A			0
587	tfxG	smb20505	Putative trifolitoxin immunity protein	0.267815		0
588	smb20506	smb20506	putative sugar ABC transporter%2Cpermease component%2Cputative arabinose transporter	0.149519	0.996363	0
589	smb20507	smb20507	putative sugar ABC transporter%2CATP binding protein%2Cputative arabinose transporter	0.0188076	0.996363	0
590	smb23112	smb23112	N/A			0
591	smb20508	smb20508	putative sugar ABC transporter%2Cperiplasmic solute-binding protein%2Cputative arabinose transporter	-0.149666	0.996363	0
592	smb20509	smb20509	Putative transcriptional regulator	-0.0882264	0.996363	0
593	dgoA	smb20510	putative galactonate dehydratase	0.0168442	0.996363	0
594	smb20511	smb20511	Putative oxidoreductase	0.0485035	0.996363	0
595	smb23113	smb23113	N/A	-0.0389256	0.996363	0
596	smb22021	smb22021	Hypothetical protein	0.198855		0
597	smb20513	smb20513	Hypothetical protein	0.056819	0.996363	0
598	smb24008	smb24008	N/A	0.0598294	0.996363	0
599	smb22022	smb22022	Hypothetical protein			0
600	smb20514	smb20514	Protein-glutamate methylesterase	-0.0233032	0.996363	0
601	smb23114	smb23114	N/A			0
602	smb20515	smb20515	Putative methyltransferase	-0.0676365	0.996363	0
603	smb23115	smb23115	N/A			0
604	smb20516	smb20516	Putative response regulator	0.0615125	0.996363	0
605	smb23116	smb23116	N/A	-0.0726106		0
606	smb20517	smb20517	Hypothetical protein	0.131643		0
607	smb20518	smb20518	Putative glycoside hydrolase	0.376986		0
608	smb23117	smb23117	hypothetical protein	0.0181363		0
609	smb23118	smb23118	hypothetical protein	0.0558265		0
610	smb20519	smb20519	hypothetical protein	0.236532		0
611	smb23119	smb23119	N/A	0.218542		0
612	smb23121	smb23121	N/A	0.30183		0
613	smb23122	smb23122	N/A			0
614	smb23123	smb23123	hypothetical protein	-0.159947		0
615	smb20520	smb20520	Hypothetical protein	0.142773		0
616	smb23124	smb23124	hypothetical protein	0.0657751		0
617	smb23125	smb23125	hypothetical protein	0.139592		0
618	smb20521	smb20521	hypothetical protein	0.0690124	0.996363	0
619	smb23126	smb23126	N/A			0
620	smb20522	smb20522	hypothetical protein	0.166731		0
621	smb23127	smb23127	hypothetical protein	0.183418		0
622	smb20523	smb20523	Diguanylate cyclase signal peptide	-0.138153	0.996363	0
623	smb23128	smb23128	N/A			0
624	smb20525	smb20525	Putative transcriptional regulator	-0.0752074	0.996363	0
625	smb23129	smb23129	N/A	0.026112		0
626	smb20527	smb20527	hypothetical protein	0.156812		0
627	smb20528	smb20528	Hypothetical protein	0.215502		0
628	smb20529	smb20529	hypothetical protein	0.350815		0
629	smb23130	smb23130	N/A			0
630	smb20530	smb20530	Hypothetical protein	0.242105		0
631	rpoE7	smb20531	RNA polymerase sigma factor%2CECF subfamily protein	0.150538		0
632	smb20532	smb20532	Conserved hypothetical transmembrane protein%2Csignal peptide	-0.108963		0
633	smb23131	smb23131	N/A	0.0816579		0
634	smb23132	smb23132	N/A	0.120898		0
635	smb20533	smb20533	Hypothetical protein	0.142212		0
636	smb23133	smb23133	hypothetical protein	0.138315		0
637	smb20534	smb20534	Hypothetical protein	-0.0645486	0.996363	0
638	smb20535	smb20535	Putative dehydrogenase	-0.0336476	0.996363	0
639	smb20536	smb20536	hypothetical protein	-0.101481	0.996363	0
640	smb23135	smb23135	N/A			0
641	smb20537	smb20537	putative transcriptional regulator	-0.149797	0.996363	0
642	smb20538	smb20538	putative sugar ABC transporter	-0.0256871	0.996363	0
643	smb23138	smb23138	N/A	-0.312432	0.996363	0
644	smb23136	smb23136	N/A			0
645	smb23137	smb23137	N/A			0
646	cyaF6	smb20539	putative adenylate cyclase	0.101915	0.996363	0
647	cyaF6	smb23139	N/A			0
648	smb23140	smb23140	hypothetical protein	-0.0464217	0.996363	0
649	smb23141	smb23141	N/A	0.0306473		0
650	smb20540	smb20540	Hypothetical protein	0.0832045		0
651	smb23142	smb23142	N/A	0.0731135		0
652	smb22019	smb22019	Hypothetical protein	-0.244244		0
653	smb20541	smb20541	Putative transposase	-0.265992	0.996363	0
654	smb20542	smb20542	Putative protein in ISRm14	0.19199		0
655	smb20544	smb20544	Putative protein in ISRm14			0
656	smb20543	smb20543	Putative transposase	0.0661307	0.996363	0
657	smb20545	smb20545	Hypothetical protein	0.135797	0.996363	0
658	smb20546	smb20546	hypothetical protein	-0.0890693	0.996363	0
659	smb24009	smb24009	N/A			0
660	smb23144	smb23144	N/A			0
661	smb20547	smb20547	Hypothetical protein	0.086918		0
662	smb20548	smb20548	Hypothetical protein	-0.000645213	0.997852	0
663	smb23145	smb23145	N/A	0.014548		0
664	smb23146	smb23146	N/A	0.155891		0
665	smb20549	smb20549	Hypothetical protein	0.269462		0
666	smb20550	smb20550	hypothetical protein	-0.107802	0.996363	0
667	smb20551	smb20551	Hypothetical protein	-0.394783	0.996363	0
668	smb23147	smb23147	N/A	-0.100934		0
669	smb24010	smb24010	N/A	0.130747		0
670	smb20552	smb20552	hypothetical protein	-0.192027	0.996363	0
671	smb20553	smb20553	Hypothetical protein	-0.0942098		0
672	smb20554	smb20554	Hypothetical protein	0.153247	0.996363	0
673	smb20555	smb20555	Hypothetical protein	-0.0190928		0
674	smb23149	smb23149	N/A	0.147224		0
675	smb20556	smb20556	hypothetical protein	0.0868608	0.996363	0
676	smb23150	smb23150	N/A			0
677	smb22006	smb22006	Hypothetical protein	0.112205	0.996363	0
678	smb20557	smb20557	hypothetical protein	-0.237702	0.996363	0
679	smb23151	smb23151	N/A			0
680	smb20558	smb20558	Hypothetical protein	0.125758		0
681	smb20559	smb20559	Hypothetical protein	0.257326	0.996363	0
682	smb20560	smb20560	hypothetical protein	-0.0866611	0.996363	0
683	smb23152	smb23152	hypothetical protein	-0.09383	0.996363	0
684	smb20562	smb20562	hypothetical protein	-0.0664262	0.996363	0
685	smb23153	smb23153	N/A			0
686	smb20563	smb20563	hypothetical protein	-0.030177	0.996363	0
687	kdsB2	smb20803	putative 3-deoxy-manno-octulosonate cytidylyltransferase %28CMP KDO transferase%29%2Cinvolved in the polymerization of the Kdo homopolymeric capsule	-0.158983	0.996363	0
688	kdsB2	smb23154	N/A			0
689	smb20804	smb20804	Putative membrane-anchored protein%2Cinvolved in the polymerization of the Kdo homopolymeric capsule	-0.11222	0.996363	0
690	smb23155	smb23155	N/A			0
691	smb20805	smb20805	Putative glycosyltransferase involved in the polymerization of the Kdo homopolymeric capsule	-0.209686	0.996363	0
692	smb20806	smb20806	Hypothetical protein	-0.285713	0.996363	0
693	smb20807	smb20807	hypothetical protein	-0.22305	0.996363	0
694	smb20808	smb20808	Putative membrane-anchored protein	-0.113631	0.996363	0
695	smb23156	smb23156	N/A			0
696	kpsF1	smb20809	Arabinose-5-phosphate isomerase	-0.0866918	0.996363	0
697	kpsF1	smb23157	N/A			0
698	kpsF1	smb23158	N/A			0
699	kpsF1	smb23159	N/A	0.0252258		0
700	smb20810	smb20810	Putative O-acetyl transferase	-0.107928	0.996363	0
701	smb20811	smb20811	hypothetical protein	-0.247844	0.996363	0
702	smb20812	smb20812	hypothetical protein%2Cpossibly membrane-anchored	-0.197086	0.996363	0
703	smb24011	smb24011	N/A			0
704	smb23161	smb23161	N/A			0
705	smb20813	smb20813	ABC transporter%2CATP-binding and permease components	-0.186507	0.996363	0
706	smb23162	smb23162	N/A			0
707	smb20814	smb20814	Hypothetical protein	-0.111172	0.996363	0
708	smb20815	smb20815	Putative protein%2Csimilar to protein involved in assembly of outer membrane proteins	-0.254068	0.996363	0
709	smb23163	smb23163	N/A			0
710	smb20817	smb20817	Putative transcriptional regulator%2CLacI family protein	-0.0893156	0.996363	0
711	mocD	smb20818	Hydrocarbon oxygenase%2Crequired for rhizopine catabolism	-0.0327848	0.996363	0
712	mocE	smb20819	Putative ferredoxin of the Rieseke type	-0.0782503		0
713	mocF	smb20820	Putative ferredoxin reductase	0.0913045	0.996363	0
714	smb20821	smb20821	Putative 3-methyl-2-oxobutanoate hydroxymethyltransferase	-0.0989727		0
715	rkpT2	smb20822	Putative cell surface polysaccharide export ABC-2 transporter permease protein	-0.0478394	0.996363	0
716	rkpZ2	smb20823	Lipopolysaccharide processing protein %28Polysaccharide chain length determinant protein%29%2Cinvolved in capsule polysaccharide biosynthesis	-0.190217	0.996363	0
717	smb20824	smb20824	Putative glycosyltransferase involved in capsule biosynthesis	-0.185989	0.996363	0
718	smb23164	smb23164	N/A			0
719	smb20825	smb20825	Putative acetyltransferase%2CcysElacA%2FlpxA%2FnodL family protein	-0.229942	0.996363	0
720	smb20826	smb20826	Hypothetical protein	0.081835	0.996363	0
721	smb20827	smb20827	Putative transposase%2Cprobably encoded by an unidentified IS element protein	0.0723717		0
722	smb23165	smb23165	N/A			0
723	smb20828	smb20828	hypothetical protein	0.165451		0
724	smb21663	smb21663	Hypothetical protein	0.101583		0
725	smb21664	smb21664	putative exported or membrane-anchored protein	0.251665		0
726	smb21665	smb21665	Hypothetical protein	0.33507		0
727	smb20829	smb20829	Putative secreted calcium-binding protein	0.0137266	0.996363	0
728	smb23167	smb23167	N/A	0.116068		0
729	kpsF2	smb20830	Arabinose-5-phosphate isomerase	-0.120547	0.996363	0
730	rkpR%2CkpsE	smb20831	Polysaccharide export inner-membrane protein	-0.16544	0.996363	0
731	kpsT%2CrkpS	smb20832	Capsular-polysaccharide-transporting ATPase	-0.107822	0.996363	0
732	kpsT%2CrkpS	smb23168	N/A			0
733	kpsM%2CrkpT1	smb20833	ABC-type polysaccharide export system%2Cpermease component	-0.0517834	0.996363	0
734	rkpZ1	smb20834	putative lipopolysaccharide processing protein	-0.0971427	0.996363	0
735	smb23169	smb23169	N/A	0.152759		0
736	smb20835	smb20835	hypothetical protein	-0.125664	0.996363	0
737	smb20836	smb20836	Hypothetical protein	0.169246		0
738	smb23170	smb23170	N/A			0
739	smb23171	smb23171	N/A	-0.0346694		0
740	smb20837	smb20837	Hypothetical protein	0.243349		0
741	smb20838	smb20838	Calcium binding protein	0.046932	0.996363	0
742	smb20841	smb20841	hypothetical protein	0.083813	0.996363	0
743	smb20839	smb20839	Hypothetical protein			0
744	smb22007	smb22007	Acyl carrier protein	0.172513		0
745	smb20842	smb20842	putative transmembrane protein	0.10793	0.996363	0
746	algI	smb20843	Putative membrane protein involved in D- alanine export	-0.119541	0.996363	0
747	smb21013	smb21013	Hypothetical protein	-0.167268	0.996363	0
748	smb21014	smb21014	Putative protein%2Csimilar to part of LpsZ%2Cpossibly not functional result of genomic rearrangement	0.237096		0
749	smb21015	smb21015	Putative enzyme%2Csimilar to oxidoreductases protein	0.026602	0.996363	0
750	smb21016	smb21016	ABC transporter%2Cperiplasmic solute-binding protein	-0.00251337	0.996363	0
751	smb21017	smb21017	ABC transporter%2Cpermease component	-0.0127395		0
752	smb21018	smb21018	ABC transporter%2Cpermease component	0.10092		0
753	smb21019	smb21019	ABC transporter%2CATP-binding protein	0.042515	0.996363	0
754	smb21021	smb21021	Putative transcriptional regulator	-0.110351	0.996363	0
755	smb23176	smb23176	N/A			0
756	smb21022	smb21022	putative sugar kinase%2Cprobably eggy family protein	-0.00361604	0.996363	0
757	smb23177	smb23177	N/A	-0.13055		0
758	smb21023	smb21023	Hypothetical protein	-0.19427	0.996363	0
759	smb21024	smb21024	Hypothetical protein	-0.381787	0.996363	0
760	smb21025	smb21025	Hypothetical protein	-0.333771	0.996363	0
761	smb23179	smb23179	N/A	-0.121813		0
762	smb24012	smb24012	N/A	0.0461382		0
763	smb21027	smb21027	putative membrane-anchored protein	-0.0213772		0
764	smb23180	smb23180	N/A			0
765	smb21028	smb21028	putative transmembrane protein	0.00465966		0
766	smb21029	smb21029	hypothetical protein	-0.100184	0.996363	0
767	smb21030	smb21030	Hypothetical protein	0.0505836	0.996363	0
768	smb21031	smb21031	putative membrane-anchored protein	-0.0102276		0
769	smb21032	smb21032	putative proline-rich protein	0.195318		0
770	smb21034	smb21034	hypothetical protein	0.110604		0
771	smb23181	smb23181	hypothetical protein	0.220985		0
773	smb21036	smb21036	Hypothetical protein	-0.112751	0.996363	0
774	smb21037	smb21037	Putative oligopeptide%2Fmurein peptide ABC transporter%2Cperiplasmic solute-binding protein	-0.101966	0.996363	0
775	smb21038	smb21038	Putative oligopeptide%2Fmurein peptide ABC transporter permease	-0.10796	0.996363	0
776	smb21039	smb21039	Putative oligopeptide%2Fmurein peptide ABC transporter permease	-0.0977912	0.996363	0
777	smb21040	smb21040	Putative oligopeptide%2Fmurein peptide ABC transporter ATP-binding protein	-0.10611	0.996363	0
778	smb21041	smb21041	Conserved putative protein%2Cpossibly related to processing of cell wall amino acids	-0.117606	0.996363	0
779	smb23182	smb23182	N/A	-0.0914169	0.996363	0
780	pepT	smb21042	Peptidase T	-0.124913	0.996363	0
781	smb21043	smb21043	Hypothetical protein	-0.340356	0.996363	0
782	smb21044	smb21044	Putative ATP-dependent DNA ligase	0.165778	0.996363	0
783	smb22008	smb22008	Hypothetical protein	-0.152951		0
784	smb21695	smb21695	Hypothetical protein	0.121297	0.996363	0
785	smb23183	smb23183	N/A	-0.308104	0.996363	0
786	smb23184	smb23184	hypothetical protein	-0.122192		0
787	exoI2	smb21662	Putative succinoglycan biosynthesis protein	0.198589	0.996363	0
788	smb23185	smb23185	N/A	0.063464		0
789	smb24013	smb24013	N/A	0.12453		0
790	smb23186	smb23186	N/A	0.140133		0
791	smb24014	smb24014	N/A	0.0655946		0
792	smb23188	smb23188	hypothetical protein	-0.003451		0
793	smb23190	smb23190	hypothetical protein	-0.161434		0
794	smb23191	smb23191	N/A	0.0725152		0
795	smb21696	smb21696	Hypothetical protein	0.389211		0
796	smb21697	smb21697	hypothetical protein	0.259925		0
797	smb21661	smb21661	Putative transposase of insertion sequence ISRm10-1%2CorfA protein	0.0116858		0
798	smb21711	smb21711	Putative transposase of insertion sequence ISRm10-1	0.0646786		0
799	smb21045	smb21045	RNA-directed DNA polymerase	0.0591899		0
800	smb23192	smb23192	hypothetical protein	0.0377626		0
801	smb23193	smb23193	N/A			0
802	smb21046	smb21046	Putative transposase of insertion sequence ISRm10-1	0.318337		0
803	smb22009	smb22009	Acyl carrier protein %28ACP%29	-0.0415815	0.996363	0
804	smb23194	smb23194	N/A			0
805	smb23195	smb23195	N/A	-0.121549		0
806	smb22010	smb22010	Putative two component transcriptional regulator%2CLuxR family	0.0285171	0.996363	0
807	smb23196	smb23196	N/A	-0.207164	0.996363	0
808	smb21047	smb21047	Hypothetical protein	-0.00400312		0
809	smb23197	smb23197	N/A			0
810	smb23198	smb23198	N/A			0
811	smb21048	smb21048	hypothetical protein	0.0391179	0.996363	0
812	smb21049	smb21049	Hypothetical protein	0.161596		0
813	wzx1	smb21050	Putative succinoglycan biosynthesis transport protein	0.0959589	0.996363	0
814	wzx1	smb23199	N/A			0
815	smb21051	smb21051	UDP-glucose 6-dehydrogenase	0.0969491	0.996363	0
816	smb21052	smb21052	DTDP-glucose 4%2C6-dehydratase	0.0208241	0.996363	0
817	smb21053	smb21053	Putative membrane-anchored glycosyltransferase	0.194946	0.996363	0
818	smb21054	smb21054	Hypothetical protein	0.0728882	0.996363	0
819	smb21055	smb21055	Putative protein%2Cslightly similar to metyltransfrases	0.0108197		0
820	smb21056	smb21056	Hypothetical protein	0.242417	0.996363	0
821	smb21057	smb21057	hypothetical protein	-0.0799583	0.996363	0
822	smb21059	smb21059	Putative glucose-1-phosphate cytidyltransferase	0.261653		0
823	smb21060	smb21060	UDP-glucose 4-epimerase	0.0567836	0.996363	0
824	smb21061	smb21061	Putative NDP-hexose 3-C-methyltransferase	0.0917071	0.996363	0
825	smb23200	smb23200	N/A			0
826	smb23201	smb23201	N/A			0
827	smb21062	smb21062	Putative sugar nucleotide processing enzyme%2Csimilar to NDP-hexose methyltransferase	0.0216898	0.996363	0
828	smb21063	smb21063	putative nucleotide-binding protein	0.0565031	0.996363	0
829	smb21065	smb21065	Hypothetical protein	0.0713815	0.996363	0
830	smb23203	smb23203	N/A			0
831	smb21066	smb21066	Putative glycosyltransferase	0.045329	0.996363	0
832	smb21067	smb21067	Putative NDP-hexose methyltransferase	0.217965	0.996363	0
833	smb23205	smb23205	N/A			0
834	smb23206	smb23206	N/A	0.0553201		0
835	smb23207	smb23207	N/A	0.110436		0
836	smb21068	smb21068	Putative lipopolysaccharide 1%2C3-galactosyltransferase	0.138892	0.996363	0
837	smb21069	smb21069	Hypothetical protein	0.119883	0.996363	0
838	smb23208	smb23208	N/A			0
839	smb23210	smb23210	N/A	0.121623		0
840	smb23209	smb23209	N/A			0
841	smb23211	smb23211	N/A			0
842	exoP2	smb21070	Putative tyrosine-protein kinase	-0.0164873	0.996363	0
843	smb21071	smb21071	Putative glycosyl transferase involved in osmoadaptation	-0.0995699	0.996363	0
844	smb21072	smb21072	Hypothetical protein	-0.10961	0.996363	0
845	smb23212	smb23212	N/A			0
846	smb23213	smb23213	N/A			0
847	smb23214	smb23214	N/A	0.0410026		0
848	exoF2	smb21073	Putative OMA family outer membrane saccharide export protein%2Csimilar to ExoF	0.0506806	0.996363	0
849	exoF2	smb23215	N/A			0
850	smb21074	smb21074	Putative glycosyltransferase	0.113405	0.996363	0
851	smb21075	smb21075	Putative glycosyltransferase	0.0915139	0.996363	0
852	smb21076	smb21076	Putative glycosyltransferase	0.0651231	0.996363	0
853	smb23216	smb23216	N/A			0
854	smb21077	smb21077	hypothetical protein	-0.0138356		0
855	smb21078	smb21078	Putative glycosyl transferase	0.336944		0
856	smb21079	smb21079	Putative cAMP binding transcription regulator%2CCRP family	-0.228555	0.996363	0
857	smb21080	smb21080	Putative response regulator	0.0638177		0
858	smb23217	smb23217	N/A			0
859	manB	smb21081	Phosphomannomutase	0.286419	0.996363	0
860	manC%2CmanA	smb21082	putative mannose-6-phosphate isomerase%2CGDP-mannose pyrophosphorylase	0.0303605	0.996363	0
861	smb21083	smb21083	putative transposase	0.059431		0
862	smb21084	smb21084	Hypothetical protein encoded by ORF2 of ISRm14%2CIS66 family	0.204916		0
863	smb21085	smb21085	Putative transposase	-0.283336	0.996363	0
864	smb21086	smb21086	Hypothetical protein	0.911484	0.0086132	0
866	smb21088	smb21088	Hypothetical protein	0.251062		0
867	smb21089	smb21089	Carnitine dehydratase	0.403823		0
868	smb21090	smb21090	Hypothetical protein	0.35221		0
869	smb24015	smb24015	N/A	0.0801572		0
870	lysM	smb21091	Lysozyme	-0.272663	0.996363	0
871	smb21092	smb21092	Putative acetyltransferase	-0.151055	0.996363	0
872	smb21093	smb21093	Putative transcriptional regulator%2CLysR family protein	-0.0281321	0.996363	0
873	argH2	smb21094	putative argininosuccinate lyase	-0.0464697	0.996363	0
874	argH2	smb21095	ABC transporter%2Cpermease	-0.0733669	0.996363	0
875	smb21096	smb21096	ABC transporter%2Cpermease	-0.101535	0.996363	0
876	smb21097	smb21097	ABC transporter%2Cperiplasmic solute-binding protein	-0.162805	0.996363	0
877	smb23219	smb23219	N/A			0
878	smb21098	smb21098	putative membrane-anchored protein	-0.06052	0.996363	0
879	smb21100	smb21100	putative polysaccharide deacetylase	-0.211749	0.996363	0
880	smb24016	smb24016	N/A			0
881	smb21101	smb21101	Conserved hypothetical membrane-anchored protein	-0.152359	0.996363	0
882	smb21102	smb21102	Putative transcriptional regulator	-0.0108437	0.996363	0
883	smb21103	smb21103	Putative pentose monosaccharide ABC transporter%2CATP-binding protein	0.0365817	0.996363	0
884	smb21104	smb21104	Putative pentose monosaccharide ABC transporter%2Cpermease component	0.102234	0.996363	0
885	smb21105	smb21105	Putative pentose monosaccharide ABC transporter%2Cpermease component	0.017503		0
886	smb21106	smb21106	Putative pentose monosaccharide ABC transporter%2CATP-binding protein	0.23687		0
887	manR	smb21107	Putative mandelate racemase or evolutionary related enzyme of the mandelate racemase muconate lactonizing enzyme family protein	0.108453		0
888	manR	smb23221	N/A			0
889	smb21108	smb21108	hypothetical protein	-0.0612597		0
890	smb21109	smb21109	Putative oxidoreductase	0.0822511	0.996363	0
891	smb21110	smb21110	Putative MaoC-like %28monoamine oxidase-like%29 protein%2Csimilar to NodN	-0.0363065		0
892	smb21111	smb21111	Short chain alcohol dehydrogenase%2Freductase involved in D-fucose and L-fucose utilization	-0.0663259	0.996363	0
893	hpaG	smb21112	Putative bifunctional enzyme 2-hydroxyhepta-2%2C4-diene-1%2C7-dioatesomerase 5-carboxymethyl-2-oxo-hex-3-ene-1%2C7-dioatedecarboxylase	-0.0823596	0.996363	0
894	hpaG	smb21113	Mandelate racemase%2Fmuconate lactonizing enzyme family protein	-0.0747108	0.996363	0
895	smb21114	smb21114	Putative nitrate transport protein	-0.0626685	0.996363	0
896	smb21115	smb21115	Putative response regulator	-0.168427		0
897	smb21116	smb21116	Hypothetical protein	-0.242106	0.996363	0
898	smb21117	smb21117	Putative transcriptional regulator	-0.364317	0.996363	0
899	smb23222	smb23222	N/A	0.0604607		0
900	gntK	smb21119	Gluconokinase	0.296398	0.996363	0
901	gntK	smb21120	Hypothetical protein	0.309182	0.996363	0
902	ivdH	smb21121	Putative isovaleryl-CoA dehydrogenase	0.154226	0.996363	0
903	mccA	smb21122	Putative methylcrotonoyl-CoA carboxylase non-biotinylated subunit	0.12403	0.996363	0
904	mccA	smb21123	putative membrane-anchored protein%2Csimilar to putative translation initiation inhibitor	0.119716	0.996363	0
905	mccB	smb21124	Putative methylcrotonoyl-CoA carboxylase biotinylated subunit	0.232551	0.996363	0
906	hmgL	smb21125	putative hydroxymethylglutaryl-CoA lyase	0.216243	0.996363	0
907	eccH2	smb21126	Putative enoyl-CoA hydratase	0.0979701	0.996363	0
908	smb21127	smb21127	hypothetical protein	-0.256347	0.996363	0
909	smb21128	smb21128	Conserved hypothetical membrane-anchored protein	-0.228854	0.996363	0
910	smb21129	smb21129	Putative oxidoreductase	-0.253728	0.996363	0
911	cysA2	smb21130	Sulfate-transporting ATPase	-0.315745	0.996363	0
912	cysP2	smb21131	ABC-type sulfate transport system%2Cperiplasmic component	-0.302714	0.996363	0
913	cysP2	smb21132	Putative sulfate uptake ABC transporter%2Cpermease component	-0.317233	0.996363	0
914	smb21133	smb21133	Putative sulfate uptake ABC transporter%2Cperiplasmic solute-binding protein	-0.318777	0.996363	0
915	smb23224	smb23224	N/A			0
916	smb23225	smb23225	N/A			0
917	smb21134	smb21134	Amino acid aldolase or racemase	-0.130112	0.996363	0
918	smb21135	smb21135	ABC transporter%2Cperiplasmic solute-binding protein%2Cmay be involved in transport of sugar amines %28galactosamine and glucosamine%29	-0.279571	0.996363	0
919	smb21136	smb21136	ABC transporter%2Cpermease component%2Cmay be involved in transport of sugar amines	-0.17299		0
920	smb21137	smb21137	ABC transporter%2Cpermease component%2Cmay be involved in transport of sugar amines	-0.0323086		0
921	smb23226	smb23226	N/A			0
922	smb21138	smb21138	ABC transporter%2CATP-binding protein%2Cmay be involved in transport of sugar amines	0.188237		0
923	smb21139	smb21139	Endoribonuclease-domain protein	-0.0255681		0
924	smb21140	smb21140	Transcriptional regulator%2CIclR family	-0.0769952	0.996363	0
925	smb21216	smb21216	Putative sugar amine ABC transporter%2CATP-binding protein	-0.17695	0.996363	0
926	smb21217	smb21217	Sugar amine kinase	-0.183547	0.996363	0
927	smb21218	smb21218	Putative sugar isomerase	-0.0744933	0.996363	0
928	smb21219	smb21219	Putative sugar amine ABC transporter%2Cpermease component	0.0306998	0.996363	0
929	smb21220	smb21220	Putative sugar amine ABC transporter%2Cpermease	-0.193664	0.996363	0
930	smb21221	smb21221	putative sugar amine ABC transporter%2Cperiplasmic solute-binding protein	-0.252882	0.996363	0
931	smb21222	smb21222	Putative transcriptional regulator	-0.0931351	0.996363	0
932	smb23227	smb23227	N/A	-0.00427312		0
933	nodP2	smb21223	Putative sulfate adenylyltransferase subunit 2 protein	-0.584466	0.75338	0
934	nodQ2	smb21224	Sulfate adenylyltransferase	-0.69892	0.0959807	0
935	nodQ2	smb21225	Inositol-phosphate phosphatase	-0.308501	0.996363	0
936	smb21226	smb21226	Hypothetical protein	0.175839		0
937	smb21227	smb21227	Hypothetical protein	0.0830104		0
938	smb21228	smb21228	Putative nucleotide sugar epimerase dehydratase	-0.079158		0
939	smb21229	smb21229	Putative calcium-binding exported protein	-0.104526	0.996363	0
940	smb23228	smb23228	N/A	-0.145103		0
941	smb21230	smb21230	Putative glycosyltransferase	-0.0353241	0.996363	0
942	smb23229	smb23229	N/A			0
943	smb21231	smb21231	Putative glycosyltransferase	0.139399		0
944	smb23230	smb23230	N/A	0.0599922		0
945	smb21232	smb21232	Putative nucleoside-diphosphate sugar epimerase	0.0779651	0.996363	0
946	smb21233	smb21233	putative transposase of insertion sequence ISRm1 orfB protein			0
947	smb21234	smb21234	putative transposase of insertion sequence ISRm1 orfA protein			0
948	smb23231	smb23231	N/A	0.129302		0
949	smb23232	smb23232	N/A	-0.0476058		0
950	smb21235	smb21235	Methionyl-tRNA formyltransferase	-0.157302	0.996363	0
951	smb21236	smb21236	Hypothetical protein	-0.292154	0.996363	0
952	smb21237	smb21237	hypothetical protein	-0.312368	0.996363	0
953	smb21239	smb21239	Putative pectate lysase	-0.128951	0.996363	0
954	smb21240	smb21240	Putative MPA1 family auxiliary surface saccharide export protein	-0.244437	0.996363	0
955	smb21241	smb21241	Hypothetical protein	-0.115973	0.996363	0
956	smb21242	smb21242	Putative glycosyltransferase	-0.0164665	0.996363	0
957	smb23234	smb23234	N/A			0
958	smb23235	smb23235	N/A			0
959	smb21243	smb21243	Putative sulfotransferase	-0.137726	0.996363	0
960	smb21244	smb21244	Hypothetical protein	-0.0637445	0.996363	0
961	smb23236	smb23236	N/A	-0.0382484		0
962	smb24017	smb24017	N/A	-0.0809774		0
963	smb23237	smb23237	N/A	-0.138733		0
964	exoF3	smb21245	Putative polysaccharide export outer membrane protein	-0.317409	0.996363	0
965	exoF3	smb23238	N/A			0
966	smb21246	smb21246	Undecaprenyl-phosphate galactose phosphotransferase	-0.128214	0.996363	0
967	smb21247	smb21247	hypothetical protein%2Cpossibly membrane-associated	-0.20297	0.996363	0
968	smb21248	smb21248	Putative aminotransferase	-0.163255	0.996363	0
969	smb21249	smb21249	Putative sulfotransferase	-0.300154	0.996363	0
970	smb21250	smb21250	Putative glycosyltransferase	-0.395612	0.996363	0
971	smb21251	smb21251	hypothetical protein	-0.206729	0.996363	0
972	smb21252	smb21252	Putative glycosyltransferase	-0.0510406	0.996363	0
973	smb21253	smb21253	Hypothetical protein	-0.00954886	0.996363	0
974	smb21254	smb21254	hypothetical protein	-0.192531	0.996363	0
975	smb21255	smb21255	Hypothetical protein	-0.0479558	0.996363	0
976	smb21256	smb21256	putative UDP-glucose%2FGDP-mannose dehydrogenase	-0.190376	0.996363	0
977	smb21257	smb21257	Hypothetical protein	-0.474816	0.996363	0
978	smb21259	smb21259	hypothetical protein	-0.329105	0.996363	0
979	smb21260	smb21260	ABC transporter%2CATP-binding protein	-0.186746	0.996363	0
980	smb21261	smb21261	ABC transporter%2Cperiplasmic solute-binding protein	-0.186323	0.996363	0
981	smb21262	smb21262	ABC transporter%2Cpermease component	-0.161663	0.996363	0
982	smb21263	smb21263	ABC transporter%2Cpermease component	-0.197607	0.996363	0
983	smb21264	smb21264	Putative glycosyl transferase	-0.212466	0.996363	0
984	smb21265	smb21265	Putative glycosyl transferase	-0.131116	0.996363	0
985	smb21266	smb21266	Putative glycosyl transferase	-0.0924714	0.996363	0
986	smb22011	smb22011	hypothetical protein	-0.251941	0.996363	0
987	smb21269	smb21269	Putative ABC transporter	-0.152718	0.996363	0
988	smb21270	smb21270	Putative cyclic nucleotide-binding protein	-0.276902	0.996363	0
989	smb21271	smb21271	hypothetical protein	-0.170432	0.996363	0
990	smb21272	smb21272	Putative lacI family transcriptional regulator	-0.0235126	0.996363	0
991	smb21273	smb21273	ABC transporter%2Cperiplasmic solute-binding protein	-0.0919576	0.996363	0
992	smb21274	smb21274	ABC transporter%2Cpermease component	-0.0244341	0.996363	0
993	smb21275	smb21275	ABC transporter%2Cpermease component	-0.00175591	0.996363	0
994	smb23242	smb23242	hypothetical protein	0.0726182	0.996363	0
995	smb21277	smb21277	Hydrolase	0.183452	0.996363	0
996	ade2	smb21278	putative adenine deaminase	0.0530244	0.996363	0
997	smb21279	smb21279	Putative amidohydrolase%2Csimilar to hippurate hydrolase	-0.12108	0.996363	0
998	smb21280	smb21280	Putative Purine%2Fpyrimidine phosphoribosyl transferase	-0.0376295	0.996363	0
999	smb21281	smb21281	Putative inner membrane permease	-0.0439858	0.996363	0
1000	smb23243	smb23243	N/A			0
1001	smb22012	smb22012	Hypothetical protein	-0.296896	0.996363	0
1002	smb21283	smb21283	Putative allantoicase	0.104628		0
1003	smb23244	smb23244	N/A			0
1004	smb21284	smb21284	Putative polysaccharide deacetylase	0.254433		0
1005	smb21285	smb21285	hypothetical protein%2Ctransthyretin-like protein	-0.0409208		0
1006	xdhA1	smb21286	putative xanthine dehydrogenase	-0.0716023	0.996363	0
1007	xdhB1	smb21287	Putative xanthine dehydrogenase	0.0107081	0.996363	0
1008	xdhC	smb21288	putative xanthine dehydrogenase	-0.0401275	0.996363	0
1009	xdhC	smb21289	Putative transcription regulator%2CHxlR family	-0.165773	0.996363	0
1010	smb21290	smb21290	Putative NADPH quinone oxidoreductase	0.0170724	0.996363	0
1011	smb21291	smb21291	Putative transcriptional regulator%2ClysR family protein	-0.186666	0.996363	0
1012	smb21292	smb21292	hypothetical protein	0.155825	0.996363	0
1013	guaD1	smb21293	Putative guanine deaminase	0.112979	0.996363	0
1014	smb21294	smb21294	Putative small heat shock protein%2Chsp20 family	-0.00783824		0
1015	smb21295	smb21295	Putative small heat shock protein%2Chsp20 family	-0.543818	0.996363	0
1016	smb24018	smb24018	N/A			0
1017	smb21296	smb21296	Hypothetical protein	-0.470288	0.996363	0
1018	pbpC	smb21297	putative bifunctional penicillin-binding protein	-0.359125	0.996363	0
1019	smb21298	smb21298	hypothetical protein%2Cpossibly exported	-0.25234	0.996363	0
1020	deoR	smb21299	Putative transcriptional regulator%2CDeoR family protein	0.00913821	0.996363	0
1021	deoC	smb21300	Putative deoxyribose-phosphate aldolase	-0.223517	0.996363	0
1022	smb21301	smb21301	Aldehyde dehydrogenase %28NAD%2B%29	-0.16277	0.996363	0
1023	smb21302	smb21302	Putative L-fucose mutarotase	-0.21675	0.996363	0
1024	smb21303	smb21303	hypothetical protein	-0.0996856	0.996363	0
1025	smb21304	smb21304	Putative NG%2CNG-dimethylarginine dimethylaminohydrolase %28dimethylargininase%29	-0.196345	0.996363	0
1026	merA2	smb21143	Putative FAD-dependent pyridine nucleotide-disulfide oxidoreductase%2Csimilar to mercuric reductases protein	-0.0794967	0.996363	0
1027	smb23246	smb23246	N/A	0.02412		0
1028	smb21144	smb21144	Putative choline uptake ABC transporter periplasmic solute-binding protein precursor	-0.254264	0.996363	0
1029	smb21145	smb21145	Putative choline uptake ABC transporter permease	-0.297356	0.996363	0
1030	smb21146	smb21146	Putative ABC transporter	-0.165164	0.996363	0
1031	smb21147	smb21147	Putative choline uptake ABC transporter permease	-0.101857	0.996363	0
1032	smb21148	smb21148	putative oxidoreductase	-0.00219762	0.996363	0
1033	smb23247	smb23247	N/A			0
1034	smb21149	smb21149	Putative sugar amine ABC transporter%2Cpermease component	-0.0298551	0.996363	0
1035	smb21150	smb21150	Putative sugar amine ABC transporter%2Cpermease component	0.0402673	0.996363	0
1036	smb21151	smb21151	Putative sugar amine ABC transporter%2Cperiplasmic solute-binding protein	-0.0470794	0.996363	0
1037	smb21152	smb21152	Putative sugar amine ABC transporter%2CATP-binding protein	0.0964126	0.996363	0
1038	smb24019	smb24019	N/A			0
1039	smb23248	smb23248	N/A			0
1040	smb23249	smb23249	N/A			0
1041	smb21153	smb21153	Putative acetyltransferase	0.0532071	0.996363	0
1042	smb21154	smb21154	Hypothetical protein%2Cbleomycin resistance protein family	-0.131502	0.996363	0
1043	smb21155	smb21155	hypothetical protein	-0.0696735	0.996363	0
1044	smb23250	smb23250	N/A			0
1045	smb21156	smb21156	hypothetical protein	-0.182121	0.996363	0
1046	smb21157	smb21157	Putative endoribonuclease	-0.165196	0.996363	0
1047	smb21158	smb21158	Putative transcriptional regulator%2Cprobably of sugar phosphate metabolism protein	-0.0329975	0.996363	0
1048	smb21159	smb21159	Short chain alcohol dehydrogenase%2Freductase involved in succinate and glucose-1-phosphate utilization	-0.125776	0.996363	0
1049	hexA	smb21160	Beta-N-acetylhexosaminidase	-0.0430548	0.996363	0
1050	smb21161	smb21161	hypothetical protein	-0.112414	0.996363	0
1051	smb21162	smb21162	Putative MFS permease	0.142842	0.996363	0
1052	hutU	smb21163	Putative urocanate hydratase %28urocanase%29	-0.112986	0.996363	0
1053	hutU	smb23251	N/A			0
1054	hutG	smb21164	Putative formiminoglutamase	0.0192503		0
1055	hutG	smb23252	N/A			0
1056	hutH1	smb21165	Putative histidine ammonia-lyase histidase	-0.051442	0.996363	0
1057	hutI	smb21166	Putative imidazolonepropionase	0.11188		0
1058	smb23254	smb23254	N/A			0
1059	smb21167	smb21167	Reverse transcriptase	0.280133		0
1060	smb21168	smb21168	Putative integral membrane transporter	-0.0988731	0.996363	0
1061	smb24020	smb24020	N/A			0
1062	smb21169	smb21169	Putative transcriptional regulator%2CarsR family protein	-0.186168	0.996363	0
1063	phnN%2CnitR	smb21170	Guanylate kinase%2Cregulates hmgA	-0.202483	0.996363	0
1064	phnM	smb21171	Putative hydrolase	-0.0478332	0.996363	0
1065	phnM	smb22025	Hypothetical protein	-0.0877934	0.996363	0
1066	phoT	smb21174	Phosphate uptake ABC transporter permease	0.21929	0.996363	0
1067	phoE	smb21175	Phosphate uptake ABC transporter permease	0.313199		0
1068	phoD	smb21176	Phosphate uptake ABC transporter periplasmic solute-binding protein precursor	-0.113245	0.996363	0
1069	phoC	smb21177	Phosphate uptake ABC transporter ATP-binding protein	0.219171		0
1070	smb21178	smb21178	Putative membrane protein%2Csimilar to methyltransferases	0.175698	0.996363	0
1071	smb23257	smb23257	N/A			0
1072	smb21179	smb21179	Putative FAD-dependent glycerol-3-phosphate dehydrogenase	0.0214068	0.996363	0
1073	smb23258	smb23258	N/A			0
1074	smb21180	smb21180	Putative transcriptional regulator%2CLysR family protein	-0.133006	0.996363	0
1075	smb23259	smb23259	N/A	0.117872		0
1076	smb21181	smb21181	Putative glutaryl-CoA dehydrogenase	-0.195313	0.996363	0
1077	smb21182	smb21182	Putative CoA transferase	-0.187299	0.996363	0
1078	htpG	smb21183	putative chaperonine%2Cheat shock hsp90 proteins family	-0.390259	0.996363	0
1079	htpG	smb23261	N/A			0
1080	htpG	smb23262	N/A			0
1081	ackA2	smb21184	Putative acetate kinase %28acetokinase%29	-0.180848	0.996363	0
1082	gabD2	smb21185	Putative succinate-semialdehyde dehydrogenase %28NAD%28P%29%2B%29 protein	-0.0598991	0.996363	0
1083	gabT	smb21186	Putative 4-aminobutyrate aminotransferase	-0.0609364	0.996363	0
1084	smb23263	smb23263	N/A	0.106782		0
1085	smb21187	smb21187	Putative transcription regulator%2CmerR family	-0.137173	0.996363	0
1086	smb23264	smb23264	N/A	0.0145231		0
1087	smb21188	smb21188	Putative acyltransferase%2Cpossibly surface-saccharide specific acetyltransferase	-0.28686	0.996363	0
1088	smb21189	smb21189	Putative glycosyltransferase	-0.190605	0.996363	0
1089	smb21190	smb21190	Putative glycosyltransferase	-0.132757	0.996363	0
1090	msbA2	smb21191	Polysaccharide exporting ABC transporter%2CATP-binding and permease components	-0.168656	0.996363	0
1091	cbbA2	smb21192	Putative fructose-bisphosphate aldolase	-0.181994	0.996363	0
1092	smb23265	smb23265	N/A	0.0519291		0
1093	oppA	smb21196	ABC transporter of tetrapeptides and some tripeptides%2Cperiplasmic solute-binding protein	-0.284233	0.996363	0
1094	oppB	smb21197	ABC transporter of tetrapeptides and some tripeptides%2Cpermease component	-0.087401	0.996363	0
1095	oppC	smb21198	ABC transporter of tetrapeptides and some tripeptides%2Cpermease component	-0.0764749	0.996363	0
1096	oppD	smb21199	ABC transporter of tetrapeptides and some tripeptides%2CATP-binding protein	-0.152045	0.996363	0
1097	oppD	smb24021	N/A			0
1098	oppD	smb21200	Putative two-component response regulator	-0.105964	0.996363	0
1099	smb21201	smb21201	Putative two-component sensor histidine kinase	-0.188824	0.996363	0
1100	smb21202	smb21202	putative dioxygenase	0.0723837		0
1101	smb21203	smb21203	Putative esteraselipase%2Fthioesterase	-0.126938	0.996363	0
1102	smb23266	smb23266	N/A	0.00992725		0
1103	smb21666	smb21666	Hypothetical protein	-0.10715	0.996363	0
1104	smb21204	smb21204	putative ABC transporter%2Cpermease component	-0.110582	0.996363	0
1105	smb21205	smb21205	putative ABC transporter%2Cpermease component	-0.12558	0.996363	0
1106	smb21206	smb21206	Putative ABC transporter ATP-binding protein%2Cconsisting of 2 fused ATP-binding domains	-0.195946	0.996363	0
1107	smb21207	smb21207	Putative protein secretion protein%2CHlyD family	-0.150734	0.996363	0
1108	smb21208	smb21208	Putative transcriptional regulator%2CTetR family protein	-0.338496	0.996363	0
1109	smb23267	smb23267	N/A			0
1110	smb21209	smb21209	Putative two-component sensor histidine kinase	-0.106154	0.996363	0
1111	smb21210	smb21210	Putative two-component response regulator	-0.135456	0.996363	0
1112	smb21211	smb21211	hypothetical protein	0.15525	0.996363	0
1113	smb23268	smb23268	N/A			0
1114	smb23269	smb23269	N/A			0
1115	smb21212	smb21212	hypothetical protein	-0.156544	0.996363	0
1116	smb21667	smb21667	Hypothetical protein	-0.132787		0
1117	pphA	smb21213	Putative serine%2Fthreonine protein phosphatase	-0.0933143	0.996363	0
1118	smb21214	smb21214	HAD-superfamily hydrolase	-0.170574	0.996363	0
1119	smb21215	smb21215	Putative dipeptide uptake ABC transporter periplasmic solute-binding protein precursor	-0.0962972	0.996363	0
1120	smb24022	smb24022	N/A			0
1121	smb23270	smb23270	N/A			0
1122	wgeH	smb21307	Hypothetical protein WgeH %28formerly ExpE8%29	0.119428		0
1123	wgeG	smb21308	Putative glycosyltransferase%2Cforming alpha glycosyl linkages protein WgeG %28formerly ExpE7%29	0.0473884	0.996363	0
1124	wgeF	smb21309	Putative membrane protein WgeF %28formerly ExpE6%29	0.0906252	0.996363	0
1125	wgeE	smb21310	Putative membrane protein WgeE %28formerly ExpE5%29	0.135972		0
1126	wgeD	smb21311	Putative glycosyltransferase%2Cforming alpha-glycosyl linkages protein WgeD %28formerly ExpE4%29	0.18559	0.996363	0
1127	wgeC	smb21312	Putative methyltransferase protein WgeC %28formerly ExpE3%29	0.00532926		0
1128	wgeB	smb21313	Putative bifunctional glycosyltransferase%2Cforming alpha-glycosyl and beta-glycosyl linkages protein WgeB %28formerly ExpE2%29	0.0976582	0.996363	0
1129	wgeB	smb23272	N/A			0
1130	wgeA	smb21314	RTX toxins and related Ca2%2B-binding proteins	-0.136011	0.996363	0
1131	wgdB	smb21315	Membrane-fusion protein	0.0604681	0.996363	0
1132	wgdA	smb21316	ABC transporter%2Ctype I secretion system ATPase%2Crequired for secretion of WgeA %28formerly ExpE1%29	-0.128505	0.996363	0
1133	wggR	smb21317	Transcriptional activator of exopolysaccharide II synthesis%2Cbinding to expA1%2CexpG%2FexpD1 and expE1 promotors%2C%28formerly ExpG%29	-0.0147507	0.996363	0
1134	wgcA	smb21318	Putative glycosyltransferase%2Cforming alpha-glycosyl linkages protein WgcA %28formerly ExpC%29	-0.0184655	0.996363	0
1135	wgaA	smb21319	Putative membrane protein WgaA %28formerly ExpA1%29	0.262265	0.996363	0
1136	wgaB	smb21320	Putative bifunctional glycosyltransferase%2Cforming beta-glycosyl and alpha-glycosyl linkages protein WgaB %28formerly ExpA23%29	0.390724	0.996363	0
1137	wgaB	smb23273	N/A			0
1138	wgaD	smb21321	Putative membrane-anchored protein WgaD %28formerly ExpA4%29	0.203829	0.996363	0
1139	wgaE	smb21322	Putative membrane-anchored protein WgaE %28formerly ExpA5%29	0.105619	0.996363	0
1140	wgaE	smb21323	hypothetical protein%2Cprobably exported to periplasma	0.301286		0
1141	wgaG	smb21324	Putative glucose-1-phosphate thymidyltransferase protein WgaG %28formerly ExpA7%29	0.347444		0
1142	wgaH	smb21325	Putative dTDP-4-dehydrorhamnose 3%2C5-epimerase protein WgaH %28formerly ExpA8%29	0.187365		0
1143	wgaI	smb21326	Putative dTDP-D-glucose 4%2C6-dehydratase protein WgaI %28formerly ExpA9%29	0.186917	0.996363	0
1144	wgaJ	smb21327	Putative dTDP-4-dehydrorhamnose reductase protein WgaJ %28formerly ExpA10%29	0.435657		0
1145	wgaJ	smb23274	N/A			0
1146	smb21328	smb21328	hypothetical protein	0.27109		0
1147	smb21329	smb21329	putative exported peptide protein	-0.0389546		0
1148	smb21330	smb21330	hypothetical protein	-0.089557		0
1149	smb21331	smb21331	Hypothetical protein	-0.186323	0.996363	0
1150	smb21332	smb21332	Hypothetical protein	0.164855		0
1151	smb21333	smb21333	Hypothetical protein	-0.0900197		0
1152	smb23275	smb23275	N/A	0.0768446		0
1153	smb21334	smb21334	putative exported glutamine-rich protein	0.0789091	0.996363	0
1154	smb23276	smb23276	N/A			0
1155	smb21335	smb21335	Conserved putative membrane protein%2Cpossibly a permease	-0.0823447	0.996363	0
1156	smb21336	smb21336	Putative transcriptional regulator%2CAraC family protein	0.50992		0
1157	smb21337	smb21337	Carbon-monoxide dehydrogenase %28acceptor%29	0.223628		0
1158	smb21338	smb21338	Putative molybdopterin binding protein%2Cprobably subunit of an oxidoreductase like aldehyde oxidase or xanthine dehydrogenase	-0.030013		0
1159	smb23277	smb23277	N/A			0
1160	smb21339	smb21339	Hypothetical protein	0.130832		0
1161	smb21340	smb21340	hypothetical protein	0.321154		0
1162	smb21341	smb21341	Hypothetical protein	-0.106873	0.996363	0
1163	smb21342	smb21342	Putative galactose ABC transporter%2Cpermease component	0.0615298	0.996363	0
1164	smb21343	smb21343	Putative galactose ABC transporter%2Cpermease component	0.0193138	0.996363	0
1165	smb21344	smb21344	Putative galactose ABC transporter%2CATP-binding protein	0.023189	0.996363	0
1166	smb21345	smb21345	Putative galactose ABC transporter%2Cperiplasmic solute-binding protein	-0.0719778	0.996363	0
1167	smb21346	smb21346	Putative transcriptional regulator%2CLacI family protein	-0.0404462	0.996363	0
1168	smb21347	smb21347	Putative pectin degradation protein	-0.125268	0.996363	0
1169	smb21348	smb21348	Putative 2-deoxy-D-gluconate 3-dehydrogenase	-0.126773	0.996363	0
1170	smb21349	smb21349	Putative 4-deoxy-L-threo-5-hexulose-uronate ketol-isomerase	-0.133461	0.996363	0
1171	smb21350	smb21350	Putative transcriptional regulator%2CGntR family protein	-0.153466	0.996363	0
1172	smb21351	smb21351	Putative pyruvic acid ABC transporter%2Cpermease component	0.0117089	0.996363	0
1173	smb23279	smb23279	N/A			0
1174	smb21352	smb21352	Putative pyruvic acid ABC transporter%2Cpermease	-0.0316854		0
1175	smb23280	smb23280	N/A	0.0279992		0
1176	smb21353	smb21353	Putative pyruvic acid ABC transporter%2Cperiplasmic solute-binding protein	-0.165703	0.996363	0
1177	uxaC	smb21354	Uronate isomerase	-0.0643652	0.996363	0
1178	uxaC	smb23281	N/A			0
1179	smb21355	smb21355	Putative oxidoreductase	0.385898		0
1180	smb21356	smb21356	hypothetical protein	0.216065		0
1181	smb21357	smb21357	hypothetical protein	0.326616		0
1182	smb21358	smb21358	Hypothetical protein	0.353777		0
1183	smb21359	smb21359	Putative transcriptional activator%2C LysR family	-0.00908785	0.996363	0
1184	smb21360	smb21360	Hypothetical protein	-0.0278189		0
1185	smb21361	smb21361	putative membrane-anchored protein	-0.076573	0.996363	0
1186	smb21362	smb21362	Conserved hypothetical membrane-anchored protein%2Csignal peptide	-0.112675	0.996363	0
1187	smb21668	smb21668	Hypothetical protein	0.135561		0
1188	smb21363	smb21363	hypothetical protein	0.192554	0.996363	0
1189	smb21364	smb21364	Putative membrane-anchored oxidoreductase%2Csimilar to L-sorbosone dehydrogenase	0.207525	0.996363	0
1190	smb21365	smb21365	hypothetical protein	0.343215		0
1191	smb21669	smb21669	Hypothetical protein	0.0631536		0
1192	smb21366	smb21366	hypothetical protein	0.192561		0
1193	cycA	smb21367	Putative cytochrome c class I protein%2Cprobably cytochrome c4	0.453214		0
1194	cycA	smb21368	Putative cytochrome c oxidase chain II	0.134445		0
1195	smb21369	smb21369	hypothetical protein	0.0617583	0.996363	0
1196	smb21370	smb21370	putative cytochrome c oxidase	0.308149	0.996363	0
1197	smb21371	smb21371	hypothetical protein	-0.0799297		0
1198	smb21372	smb21372	Putative transcriptional regulator%2CLacI family protein	-0.117135	0.996363	0
1199	smb21373	smb21373	Putative D-tagatose-1%2C6-bisphosphate aldolase	-0.027145	0.996363	0
1200	smb23284	smb23284	N/A			0
1201	smb24023	smb24023	N/A			0
1202	smb21374	smb21374	Putative carbohydrate kinase	0.00437491	0.996363	0
1203	smb21375	smb21375	Putative polyols and C6 monosaccharide ABC transporter%2Cpermease component	-0.178124	0.996363	0
1204	smb21376	smb21376	Putative polyols and C6 monosaccharide ABC transporter%2CATP-binding protein	-0.0880017	0.996363	0
1205	smb21377	smb21377	Putative polyols and C6 monosaccharide ABC transporter%2Cperiplasmic solute-binding protein	-0.246233	0.996363	0
1206	smb23285	smb23285	N/A			0
1207	smb21378	smb21378	Hypothetical protein	0.340206		0
1208	smb21379	smb21379	hypothetical protein	-0.287751	0.996363	0
1209	smb21380	smb21380	Catechol 1%2C2-dioxygenase	-0.1346	0.996363	0
1210	smb21381	smb21381	hypothetical protein	0.0201297		0
1211	smb21382	smb21382	Hypothetical protein	0.186315		0
1212	smb21383	smb21383	3-oxoacyl-%5Bacyl-carrier-protein%5D reductase	0.157199		0
1213	smb23286	smb23286	N/A			0
1214	smb21384	smb21384	3-oxoacyl-%5Bacyl-carrier-protein%5D reductase	0.0383593		0
1215	smb21385	smb21385	Putative transcriptional regulator%2CAraC family protein	-0.0270327	0.996363	0
1216	smb21525	smb21525	Putative transcription regulator%2CGntR family	-0.00309012	0.996363	0
1217	tauA	smb21526	putative taurine ABC transporter%2Cperiplasmic solute-binding protein	0.0142312	0.996363	0
1218	tauB	smb21527	putative taurine ABC transporter%2CATP-binding protein	0.24595	0.996363	0
1219	tauC	smb21528	putative taurine uptake ABC transporter%2Cpermease component	0.21135	0.996363	0
1220	tauX	smb21670	Putative taurine dehydrogenase small subunit	0.141186		0
1221	tauY	smb21529	Putative taurine dehydrogenase large subunit	0.14245		0
1222	xsc	smb21530	Sulfoacetaldehyde acetyltransferase	0.126191	0.996363	0
1223	smb21531	smb21531	hypothetical protein	0.268531		0
1224	pta	smb21532	Putative phosphate acetyltransferase	0.270352		0
1225	smb21533	smb21533	Putative transcriptional regulator	-0.197601	0.996363	0
1226	smb21534	smb21534	Dimethylglycine dehydrogenase	0.0540578	0.996363	0
1227	smb23287	smb23287	N/A			0
1228	smb21535	smb21535	Putative transcriptional regulator%2ClysR family protein	0.0669721	0.996363	0
1229	smb21536	smb21536	Putative Na%2B%2Fphosphate symporter	0.495473	0.996363	0
1230	smb23288	smb23288	N/A			0
1231	phnW	smb21537	2-aminoethylphosphonate-pyruvate transaminase	0.387659		0
1232	phnA	smb21538	putative phosphonoacetate hydrolase	0.425149		0
1233	phnA	smb23289	N/A			0
1234	phnA	smb23290	N/A			0
1235	phnA	smb21539	Aldehyde dehydrogenase %28NAD%2B%29	0.265807		0
1236	smb21671	smb21671	Hypothetical protein	-0.0736422	0.996363	0
1237	smb23291	smb23291	N/A	0.0473477		0
1238	smb21540	smb21540	Putative iron uptake ABC transporter periplasmic solute-binding protein precursor	0.325455	0.996363	0
1239	smb23292	smb23292	N/A			0
1240	smb21541	smb21541	Putative iron ABC transporter ATP-binding protein	0.470006		0
1241	smb21542	smb21542	Putative iron uptake ABC transporter permease	0.198019	0.996363	0
1242	smb23293	smb23293	N/A	-0.0141968		0
1243	smb21543	smb21543	hypothetical protein%2Chemolysin-type calcium-binding regions	0.318696	0.996363	0
1244	smb21544	smb21544	hypothetical protein	-0.0875188		0
1245	smb21545	smb21545	Putative two-component response regulator	-0.0990052	0.996363	0
1246	smb21546	smb21546	Putative two-component sensor histidine kinase	-0.148338	0.996363	0
1247	smb21547	smb21547	Hypothetical protein	0.260113		0
1248	smb21548	smb21548	Hypothetical protein	0.37753	0.996363	0
1249	thtR	smb21549	Putative exported sulfurtransferase%2CRhodanese protein	-0.128172	0.996363	0
1250	smb21550	smb21550	hypothetical protein	-0.114124	0.996363	0
1251	smb21551	smb21551	Hypothetical protein	-0.0651668	0.996363	0
1252	smb23294	smb23294	N/A			0
1253	aacC4	smb21552	Putative aminoglycoside 6%27-N-acetyltransferase%2Csimilar to amikacin resistance protein	0.0170751	0.996363	0
1254	smb22013	smb22013	Hypothetical protein	-0.10746	0.996363	0
1255	smb24024	smb24024	N/A	-0.00142045		0
1256	kefB2	smb21555	putative glutathione-regulated potassium-efflux system	-0.225793	0.996363	0
1257	kefB2	smb21556	Putative aldehyde or xanthine dehydrogenase	0.116105	0.996363	0
1258	smb23295	smb23295	N/A			0
1259	smb21557	smb21557	putative oxidoreductase	-0.0105006	0.996363	0
1260	smb23296	smb23296	N/A			0
1261	smb21558	smb21558	Putative xanthine dehydrogenase	0.214321		0
1262	smb23297	smb23297	N/A	-0.0148375		0
1263	smb21559	smb21559	Putative transcriptional regulator%2CaraC family protein	-0.00145881	0.996525	0
1264	smb21560	smb21560	Putative two component sensor histidine kinase	-0.0190901	0.996363	0
1265	smb21561	smb21561	Putative two-component response regulator	-0.0726979	0.996363	0
1266	smb21562	smb21562	putative membrane-anchored protein	0.149533	0.996363	0
1267	smb21563	smb21563	Putative transcriptional regulator	0.0260483	0.996363	0
1268	smb21564	smb21564	Hypothetical protein	0.112167		0
1269	smb21565	smb21565	Hypothetical protein	-0.407917	0.996363	0
1270	groEL5	smb21566	Putative heat shock protein GroEL	-0.549521	0.747992	0
1271	smb23298	smb23298	N/A	-0.329801		0
1272	groES5	smb22023	10 kDa chaperonin	-0.61716	0.375102	0
1273	smb21568	smb21568	hypothetical protein	0.122637		0
1274	smb23299	smb23299	hypothetical protein	0.0639404		0
1275	smb21569	smb21569	Hypothetical protein	-0.194038	0.996363	0
1276	stcD	smb21570	N-methylproline demethylase	-0.143261	0.996363	0
1277	stcD	smb23300	N/A			0
1278	stcD	smb23301	N/A			0
1279	smb21571	smb21571	Putative transcriptional regulator TetR family protein	-0.191993	0.996363	0
1280	smb21572	smb21572	Putative amino acid uptake ABC transporter periplasmic solute-binding protein precursor	-0.293376	0.996363	0
1281	smb21573	smb21573	hypothetical protein%2Csignal peptide	0.21641	0.996363	0
1282	smb21574	smb21574	Hypothetical protein%2CATP-binding region	0.109039		0
1283	smb21575	smb21575	Putative major facilitator superfamily transporter	-0.0587082	0.996363	0
1284	smb21576	smb21576	Putative regulatory protein%2CarsR family	-0.04596		0
1285	smb23302	smb23302	N/A			0
1286	smb21577	smb21577	Hypothetical protein	0.128588		0
1287	smb23303	smb23303	hypothetical protein	-0.0343594		0
1288	actP2	smb21578	Cu2%2B-exporting ATPase	-0.175445	0.996363	0
1289	actP2	smb23304	N/A			0
1290	hmrR2	smb21579	Putative transcriptional regulator%2CmerR family protein	-0.14708	0.996363	0
1291	smb21580	smb21580	hypothetical protein	-0.0480722	0.996363	0
1292	smb21581	smb21581	Putative glycosyltransferase	0.332047	0.996363	0
1293	smb23305	smb23305	N/A			0
1294	smb21582	smb21582	Putative exoD-like membrane protein	0.0332377		0
1295	smb21583	smb21583	Hypothetical protein	0.113321		0
1296	smb21584	smb21584	hypothetical protein	0.279936		0
1297	smb21585	smb21585	hypothetical protein	-0.00199833	0.996363	0
1298	smb23307	smb23307	N/A			0
1299	gshB2	smb21586	Putative glutathione synthetase	0.142276		0
1300	smb21587	smb21587	Putative pentose monosaccharide ABC transporter%2Cperiplasmic solute-binding protein	-0.076311	0.996363	0
1301	smb21588	smb21588	Putative pentose monosaccharide ABC transporter%2CATP-binding protein	0.14722		0
1302	smb21589	smb21589	Putative pentose monosaccharide ABC transporter%2Cpermease component	0.231433		0
1303	smb21590	smb21590	Putative pentose monosaccharide ABC transporter%2Cpermease component	0.152184		0
1304	smb21591	smb21591	Putative transcriptional regulator%2CgntR family protein	0.296285		0
1305	smb21592	smb21592	Putative sugar uptake ABC transporter ATP-binding protein	-0.0251472	0.996363	0
1306	smb21593	smb21593	Putative sugar uptake ABC transporter permease	0.0448911		0
1307	smb23308	smb23308	N/A			0
1308	smb21594	smb21594	Putative sugar uptake ABC transporter permease	0.372446	0.996363	0
1309	smb23309	smb23309	N/A			0
1310	smb21595	smb21595	Putative sugar uptake ABC transporter periplasmic solute-binding protein precursor	0.119374	0.996363	0
1311	smb23310	smb23310	N/A			0
1312	smb21596	smb21596	hypothetical protein	0.0673773	0.996363	0
1313	smb21597	smb21597	Putative oxidoreductase	0.257165		0
1314	smb21598	smb21598	Putative transcriptional regulator	-0.286185	0.996363	0
1315	smb21599	smb21599	hypothetical protein	-0.454216	0.996363	0
1317	smb21601	smb21601	Putative transcriptional regulator	0.0480582	0.996363	0
1318	smb21602	smb21602	Putative sugar uptake ABC transporter permease	-0.0731343	0.996363	0
1319	smb21603	smb21603	Putative sugar uptake ABC transporter permease	0.0564312	0.996363	0
1320	smb21604	smb21604	Putative sugar uptake ABC transporter periplasmic solute-binding protein precursor	-0.124578	0.996363	0
1321	smb23311	smb23311	N/A			0
1322	smb21605	smb21605	Putative sugar uptake ABC transporter ATP-binding protein	-0.00445295	0.996363	0
1323	abfA	smb20924	Putative alpha-L-arabinofuranosidase	-0.112973	0.996363	0
1324	abfA	smb23312	N/A			0
1325	abfA	smb23313	N/A			0
1326	smb20925	smb20925	hypothetical protein	0.101633	0.996363	0
1327	smb23314	smb23314	N/A			0
1328	smb20926	smb20926	hypothetical protein	0.173217		0
1329	smb20927	smb20927	hypothetical protein	0.0404754		0
1330	smb20928	smb20928	Putative exported carboxyl-terminal protease	0.175589		0
1331	smb20929	smb20929	Putative galactoside ABC transporter%2Cpermease component	0.0249823	0.996363	0
1332	smb20930	smb20930	Putative galactoside ABC transporter%2CATP-binding protein	-0.180392	0.996363	0
1333	smb20931	smb20931	Putative galactoside ABC transporter%2Cperiplasmic solute-binding protein	-0.162892	0.996363	0
1334	exsH	smb20932	Glucan endo-1%2C3-beta-D-glucosidase	-0.0508748	0.996363	0
1335	exsG	smb20933	Putative two-component sensor histidine kinase	0.00515624	0.996363	0
1336	exsF	smb20934	Putative two-component response regulator	-0.264236	0.996363	0
1337	exsI	smb20935	Putative transcriptional regulator	-0.321329	0.996363	0
1338	smb20936	smb20936	Hypothetical protein	0.0118948	0.996363	0
1339	exsE	smb20937	Putative ABC transporter protein consisting of fused ATP-binding and permease components	-0.329632	0.996363	0
1343	exsA	smb20941	MsbA-like saccharide exporting ABC transporter protein%2Cconsisting of ATP-binding and permease domains	-0.468972	0.996363	0
1344	exoB	smb20942	UDP glucose 4-epimerase	-0.189568	0.996363	0
1345	exoB	smb23315	N/A			0
1346	exoZ	smb20943	Acetyltransferase	-0.206874	0.996363	0
1347	exoQ	smb20944	Putative polysaccharide polymerase%2Csimilar to Wzy protein	-0.170594	0.996363	0
1348	exoQ	smb23316	N/A			0
1349	exoQ	smb24025	N/A			0
1350	exoF1	smb20945	Periplasmic protein involved in polysaccharide export	-0.200317	0.996363	0
1351	exoY	smb20946	Exopolysaccharide production protein%2Cprobable sugar transferase involved in lipopolysaccharide synthesis%2Cregulated by ExoR	-0.20701	0.996363	0
1352	exoY	smb23317	N/A			0
1353	smb23318	smb23318	N/A	-0.028719		0
1354	smb23320	smb23320	N/A	0.0759649		0
1355	smb24026	smb24026	N/A			0
1356	exoX	smb20947	Post-transcriptional regulator%2Crepressor protein ExoX	-0.335629	0.996363	0
1357	exoU	smb20948	Glucosyltransferase	-0.168436	0.996363	0
1358	exoV	smb20949	Putative pyruvyltransferase	-0.277118	0.996363	0
1359	exoV	smb23322	N/A			0
1360	exoW	smb21690	Glucosyltransferase	-0.330899	0.996363	0
1361	exoW	smb23323	N/A			0
1362	exoT	smb20950	putative exopolysaccharide transport protein	-0.171617	0.996363	0
1363	exoI	smb20951	putative exopolysaccharide biosynthesis protein	-0.205534	0.996363	0
1364	smb20952	smb20952	Hypothetical protein	-0.10002		0
1365	smb20953	smb20953	hypothetical protein	-0.197788		0
1366	exoH	smb20954	Succinyltransferase	-0.341898	0.996363	0
1367	exoK	smb20955	Licheninase	-0.368692	0.996363	0
1368	exoL	smb20956	Putative glucosyltransferase	-0.304199	0.996363	0
1369	exoA	smb20957	Glycosyltransferase%2Csuccinoglycan biosynthesis protein	-0.303903	0.996363	0
1370	exoM	smb20958	putative succinoglycan biosynthesis protein	-0.245524	0.996363	0
1371	exoO	smb20959	putative exopolysaccharide biosynthesis protein	-0.223779	0.996363	0
1372	exoN	smb20960	UDPglucose pyrophosphorylase	-0.362311	0.996363	0
1373	exoP	smb20961	Protein-tyrosine kinase	-0.286843	0.996363	0
1374	exoP	smb23324	N/A	-0.119401		0
1375	thiD	smb20962	putative phoshomethylpyrimidine kinase	0.0150912	0.996363	0
1376	thiD	smb20963	Hypothetical protein	0.0756501		0
1377	thiD	smb23325	N/A			0
1378	smb20964	smb20964	Peroxidase	-0.292161	0.996363	0
1379	smb23326	smb23326	N/A	-0.232661		0
1380	smb20965	smb20965	hypothetical protein	0.0106586	0.996363	0
1381	lacZ2	smb20966	Putative beta-galactosidase	-0.0223211	0.996363	0
1382	smb20967	smb20967	Putative transcriptional regulator%2ClacI family protein	-0.188093	0.996363	0
1383	smb23327	smb23327	N/A			0
1384	smb20968	smb20968	Putative glycoside hydrolase	-0.00604588	0.996363	0
1385	smb20969	smb20969	Putative sugar ABC transporter	0.297669		0
1386	smb20970	smb20970	Putative sugar uptake ABC transporter permease	0.362561		0
1387	smb20971	smb20971	Putative sugar uptake ABC transporter periplasmic solute-binding protein precursor	0.358305	0.996363	0
1388	smb20972	smb20972	Putative sugar ABC transporter	0.180188		0
1389	smb20973	smb20973	4-aminobutyrate transaminase	0.101372	0.996363	0
1390	smb20974	smb20974	Putative oxidoreductase	-0.0484026		0
1391	smb20975	smb20975	Putative amino acid uptake ABC transporter permease	-0.00444286	0.996363	0
1392	smb23329	smb23329	N/A			0
1393	smb23330	smb23330	N/A	0.00704869		0
1394	smb20976	smb20976	Putative amino acid uptake ABC transporter periplasmic solute-binding protein precursor	-0.0383321	0.996363	0
1395	smb20977	smb20977	Putative transcriptional regulator%2ClacI family protein	0.216765		0
1396	smb20978	smb20978	Putative dehydratase	0.0424907		0
1397	smb20979	smb20979	Putative TRAP dicarboxylate transporter	0.062352	0.996363	0
1398	smb20980	smb20980	Putative small C4-dicarboxylate uptake permease	0.191567		0
1399	smb20981	smb20981	Putative C4-dicarboxylate transporter periplasmic solute-binding protein precursor	0.0263306	0.996363	0
1400	smb20982	smb20982	Hypothetical protein	0.115352		0
1401	smb20983	smb20983	Hypothetical protein	0.10096		0
1402	nirB	smb20984	Nitrite reductase %5BNAD%28P%29H%5D	0.282866	0.996363	0
1403	nirD	smb20985	Nitrite reductase %5BNAD%28P%29H%5D	0.14772		0
1404	narB	smb20986	Putative nitrate reductase%2Clarge subunit	0.130259	0.996363	0
1405	narB	smb23331	N/A			0
1406	smb20987	smb20987	Putative uroporphiryn-III C-methyltransferase	0.146519		0
1407	smb20988	smb20988	hypothetical protein	0.126861		0
1408	smb20989	smb20989	Putative stomatin-like protein	0.186829	0.996363	0
1409	nfeD	smb20990	putative membrane protein necessary for nodulation competitiveness	0.0366872	0.996363	0
1410	smb20991	smb20991	hypothetical protein	0.0501927	0.996363	0
1411	smb20992	smb20992	hypothetical protein	-0.181282	0.996363	0
1412	smb24027	smb24027	N/A	0.083632		0
1413	smb20993	smb20993	Acyl-CoA dehydrogenase%27	-0.166498	0.996363	0
1414	smb20994	smb20994	hypothetical protein	-0.245352	0.996363	0
1415	engA	smb20995	Putative GTP-binding protein	-0.107831	0.996363	0
1416	smb20996	smb20996	hypothetical protein	-0.209232	0.996363	0
1417	smb20997	smb20997	hypothetical protein	-0.267203	0.996363	0
1418	smb23334	smb23334	N/A	0.106491		0
1419	smb20998	smb20998	hypothetical protein	-0.21953	0.996363	0
1420	bacA	smb20999	Putative transport protein%2Cessential for bacteroid development	-0.209769	0.996363	0
1421	bacA	smb23335	N/A			0
1422	bacA	smb24028	N/A			0
1423	smb21000	smb21000	Putative transport protein	0.0572295	0.996363	0
1424	smb24029	smb24029	N/A	-0.00925391		0
1425	map2	smb21002	Putative methionine aminopeptidase	-0.131573	0.996363	0
1426	smb21003	smb21003	putative oxidoreductase	-0.182498	0.996363	0
1427	smb21004	smb21004	Hypothetical protein	-0.188439	0.996363	0
1428	smb21005	smb21005	Hypothetical protein	-0.182295	0.996363	0
1429	smb21006	smb21006	hypothetical protein	-0.178907	0.996363	0
1430	smb21007	smb21007	hypothetical protein	-0.233473	0.996363	0
1431	smb21008	smb21008	Putative transcriptional regulator%2CarsR family protein	-0.296809	0.996363	0
1432	glpK	smb21009	putative glycerol kinase%2Csimilar to sugar kinases protein	-0.118169	0.996363	0
1433	bdhA	smb21010	D-beta-hydroxybutyrate dehydrogenase	-0.159044	0.996363	0
1434	xdhA2	smb21011	Xanthine dehydrogenase%27	-0.141887	0.996363	0
1435	xdhB2	smb20846	putative xanthine dehydrogenase	-0.161797	0.996363	0
1436	smb21676	smb21676	Hypothetical protein	0.108567		0
1437	smb20847	smb20847	putative transcriptional regulator	-0.0847842	0.996363	0
1438	smb23336	smb23336	N/A			0
1439	smb20848	smb20848	hypothetical protein	-0.0671645	0.996363	0
1440	guaD2	smb20849	Putative guanine deaminase	-0.0314889	0.996363	0
1441	lldD1	smb20850	Putative L-lactate dehydrogenase %28cytochrome%29 protein	-0.0478211	0.996363	0
1442	smb20851	smb20851	Putative transcriptional regulator%2CsorC family protein	-0.135232	0.996363	0
1443	smb20852	smb20852	Ribulokinase	0.0413266	0.996363	0
1444	smb20853	smb20853	Galactitol 1-phosphate 5-dehydrogenase	-0.049537	0.996363	0
1445	smb23337	smb23337	N/A			0
1446	smb23338	smb23338	N/A	-0.10419		0
1447	smb20854	smb20854	putative deoxyribose ABC transporter%2Cpermease component	0.0106137	0.996363	0
1448	smb20855	smb20855	Putative deoxyribose ABC transporter%2CATP-binding protein	0.081058	0.996363	0
1449	smb20856	smb20856	Putative deoxyribose ABC transporter%2Cperiplasmic solute-binding protein	-0.112141	0.996363	0
1450	pgiA2	smb20857	Putative glucose-6-phosphate isomerase	0.0458205	0.996363	0
1451	smb20858	smb20858	Hypothetical protein	0.0600973		0
1452	smb23476	smb23476	N/A	0.0529887		0
1453	smb20859	smb20859	Putative transcriptional regulator%2CaraC family protein	0.0521562	0.996363	0
1454	smb23339	smb23339	N/A			0
1455	smb21677	smb21677	putative exported protein signal peptide	0.271934		0
1456	smb20860	smb20860	putative non-heme chloroperoxidase	0.329788		0
1457	smb20861	smb20861	Putative dehydrogenase%2Coxidoreductase FAD flavoprotein	0.421635		0
1458	smb20862	smb20862	Hypothetical protein	0.118681		0
1459	smb20863	smb20863	Putative mechanosensitive ion channel	0.11707	0.996363	0
1460	smb24030	smb24030	N/A	0.110091		0
1461	smb20864	smb20864	hypothetical protein	0.121557		0
1462	smb20865	smb20865	hypothetical protein	0.103648		0
1463	smb20866	smb20866	hypothetical protein	0.037833	0.996363	0
1464	smb20867	smb20867	Hypothetical protein	0.261829		0
1465	smb20868	smb20868	Putative two-component sensor histidine kinase	-0.047888	0.996363	0
1466	smb23341	smb23341	N/A			0
1467	smb23342	smb23342	N/A			0
1468	smb23343	smb23343	N/A			0
1469	smb22014	smb22014	Putative two-component response regulator	-0.0711026	0.996363	0
1470	smb20869	smb20869	Putative two-component response regulator	-0.0844432	0.996363	0
1471	smb20870	smb20870	Putative transcriptional regulator%2ClysR family protein	-0.0838932	0.996363	0
1472	smb20871	smb20871	3-oxoacyl-%5Bacyl-carrier-protein%5D reductase	0.109448	0.996363	0
1473	smb20872	smb20872	hypothetical protein%2Ctransthyretin-like protein	-0.151295	0.996363	0
1474	smb23344	smb23344	N/A	0.0991975		0
1475	allA1	smb20873	Putative ureidoglycolate hydrolase	-0.0748472	0.996363	0
1476	smb20874	smb20874	hypothetical protein	0.0432061	0.996363	0
1477	smb20875	smb20875	hypothetical protein	-0.106758	0.996363	0
1478	smb20876	smb20876	Hypothetical protein	0.0991541		0
1479	smb20877	smb20877	Putative oxidoreductase%2Cpossibly D-amino acid oxidase	0.0302887	0.996363	0
1480	smb20878	smb20878	hypothetical protein	-0.087351	0.996363	0
1481	smb20879	smb20879	Putative protein required for attachment to host cells	-0.105589	0.996363	0
1482	rhlE2	smb20880	Putative ATP-dependent RNA helicase	-0.127532	0.996363	0
1483	smb20881	smb20881	hypothetical protein	-0.0147962	0.996363	0
1484	smb20882	smb20882	Hypothetical protein	0.207679		0
1485	smb20883	smb20883	Hypothetical protein	0.0728214		0
1486	smb20884	smb20884	Hypothetical protein	-0.0791064	0.996363	0
1487	smb20885	smb20885	hypothetical protein	-0.137737	0.996363	0
1488	smb20886	smb20886	hypothetical protein	-0.174201	0.996363	0
1489	smb23347	smb23347	N/A			0
1490	smb20887	smb20887	hypothetical protein	-0.0385179	0.996363	0
1491	smb20888	smb20888	hypothetical protein	-0.167651	0.996363	0
1492	smb20889	smb20889	putative glycine-rich protein	-0.0347696	0.996363	0
1493	smb23348	smb23348	N/A	-0.0814498		0
1494	araF	smb20890	Dihydroxy-acid dehydratase	-0.0312326	0.996363	0
1495	araE	smb20891	2-oxoglutarate semialdehyde dehydrogenase	0.0140252	0.996363	0
1496	smb20892	smb20892	hypothetical protein	0.0237366	0.996363	0
1497	araC	smb20893	Arabinose ABC transporter%2Cpermease	-0.13327	0.996363	0
1498	araB	smb20894	Arabinose ABC transporter%2CATP-binding protein	0.0128134	0.996363	0
1499	araB	smb23349	N/A			0
1500	araA	smb20895	Arabinose ABC transporter%2Cperiplasmic solute-binding protein	-0.182407	0.996363	0
1501	araA	smb23350	N/A			0
1502	gbpR	smb20896	putative transcriptional regulator%2ClysR family%2Cpossibly activator of the expression of chvE protein	-0.151278	0.996363	0
1503	gbpR	smb23351	N/A			0
1504	smb20897	smb20897	Hypothetical protein	0.0438538	0.996363	0
1505	smb23352	smb23352	N/A			0
1506	smb20898	smb20898	Hypothetical protein	-0.0295584	0.996363	0
1507	smb21678	smb21678	Hypothetical protein	0.0186774		0
1508	idhA	smb20899	Inositol 2-dehydrogenase	-0.0155505	0.996363	0
1509	smb20900	smb20900	Diguanylate cyclase%2Fphosphodiesterase	0.163433	0.996363	0
1510	smb21679	smb21679	Hypothetical protein	-0.000750502		0
1511	smb20901	smb20901	Putative transcriptional regulator	0.164368		0
1512	smb23353	smb23353	N/A	-0.00179582		0
1513	smb20902	smb20902	ABC transporter%2Cperiplasmic solute-binding protein%2Clikely transports mannose%2CL-lyxose%2Cglucose and sorbose	-0.0520965	0.996363	0
1514	smb20903	smb20903	ABC sugar transporter%2Cpermease component%2Clikely transports mannose%2CL-lyxose%2Cglucose and sorbose	0.064344	0.996363	0
1515	smb20904	smb20904	ABC transporter%2CATP-binding protein%2Clikely transports mannose%2CL-lyxose%2Cglucose and sorbose	0.0105415		0
1516	smb21712	smb21712	tRNA-Arg	0.0633566		0
1517	smb20905	smb20905	Putative transposase	-0.0506447	0.996363	0
1518	smb23356	smb23356	N/A			0
1519	smb23357	smb23357	N/A	0.103472		0
1520	smb20906	smb20906	Hypothetical protein	0.162578		0
1521	smb20907	smb20907	Hypothetical protein	0.0831805		0
1522	smb23358	smb23358	N/A			0
1523	smb20908	smb20908	Hypothetical protein	-0.135165		0
1524	smb21680	smb21680	Hypothetical protein	0.180499		0
1525	smb21681	smb21681	Hypothetical protein	0.251791		0
1526	smb20909	smb20909	Hypothetical protein	0.33907		0
1527	smb20910	smb20910	Hypothetical protein	0.0354621	0.996363	0
1528	smb23359	smb23359	N/A	-0.0688757		0
1529	smb20911	smb20911	Hypothetical protein	-0.322088	0.996363	0
1530	smb20912	smb20912	Putative ATP-dependent DNA ligase	0.114998	0.996363	0
1531	smb20913	smb20913	Hypothetical protein	0.11934		0
1532	smb21682	smb21682	Hypothetical protein	0.0206135		0
1533	smb20914	smb20914	Hypothetical protein	0.0788976	0.996363	0
1534	aslA1	smb20915	Putative arylsulfatase	-0.244191	0.996363	0
1535	aslA1	smb23360	N/A			0
1536	smb20916	smb20916	Hypothetical protein	-0.281844	0.996363	0
1537	smb23361	smb23361	hypothetical protein	0.0713086		0
1538	smb23362	smb23362	N/A	0.0151666		0
1539	smb20918	smb20918	Transposase of insertion sequence ISRm1 orfA protein			0
1540	smb20919	smb20919	Transposase of insertion sequence ISRm1 orfB protein			0
1541	smb20920	smb20920	putative secreted protein	0.189039		0
1542	smb20921	smb20921	Hypothetical protein	0.140403		0
1543	smb20922	smb20922	Hypothetical protein	0.286072		0
1544	smb21395	smb21395	Hypothetical protein	-0.0118135		0
1545	smb21396	smb21396	Hypothetical protein	0.130361	0.996363	0
1546	smb23366	smb23366	hypothetical protein	0.127804		0
1547	smb21397	smb21397	putative calcium-binding protein	0.184293		0
1548	smb21398	smb21398	Hypothetical protein	0.139862		0
1549	smb23368	smb23368	hypothetical protein	0.156969		0
1550	smb21399	smb21399	Hypothetical protein	0.0790943		0
1551	smb23369	smb23369	N/A	0.0801572		0
1552	smb21683	smb21683	Hypothetical protein	-0.202109	0.996363	0
1553	smb21400	smb21400	Hypothetical protein			0
1554	smb21402	smb21402	putative calcium binding protein	0.0170945	0.996363	0
1555	smb24042	smb23126	N/A	0.255155		0
1556	smb23374	smb23374	hypothetical protein	0.0701828		0
1557	smb21403	smb21403	Hypothetical protein	0.0400738	0.996363	0
1558	smb21404	smb21404	Hypothetical protein	0.229584		0
1559	smb21405	smb21405	Putative hydrolase	0.257071		0
1560	smb21406	smb21406	hypothetical protein	0.343559		0
1561	smb21407	smb21407	hypothetical protein	0.276279		0
1562	smb21408	smb21408	Putative transcription regulator%2C LysR family	0.256907		0
1563	smb23375	smb23375	N/A			0
1564	smb22015	smb22015	Truncated transcriptional regulator%2CLysR family	-0.0691358		0
1565	smb23376	smb23376	N/A	0.0782144		0
1566	smb21410	smb21410	Putative methyltransferase%2CS-Adenosyl-L-methionine %28SAM%29-MTase	0.00225941	0.996363	0
1567	smb23377	smb23377	hypothetical protein	-0.224159	0.996363	0
1568	smb21412	smb21412	hypothetical protein	-0.0225172		0
1569	smb21413	smb21413	hypothetical protein%2Ccalcium-binding EF-hand-containing protein	0.274524		0
1570	smb21414	smb21414	Aromatic-L-amino-acid decarboxylase	0.346017		0
1571	smb21415	smb21415	Putative oxidoreductase%2Coxygen dependent%2CFAD-dependent protein	0.150499	0.996363	0
1572	ddhA	smb21416	Putative glucose-1-phosphate cytidylyltransferase	-0.180586	0.996363	0
1573	ddhB	smb21417	Putative CDP-glucose 4%2C6-dehydratase	-0.126125	0.996363	0
1574	smb21418	smb21418	Putative NDP-hexose 3-C-methyltransferase	-0.103207	0.996363	0
1575	smb21419	smb21419	Putative transcriptional regulator%2CaraC family protein	-0.113547	0.996363	0
1576	smb23380	smb23380	N/A			0
1577	smb21684	smb21684	Hypothetical protein	0.0812141		0
1578	smb21420	smb21420	Putative L-arabinose isomerase	0.238506	0.996363	0
1579	smb21421	smb21421	ABC transporter%2Cperiplasmic solute-binding protein	0.115726	0.996363	0
1580	smb21422	smb21422	ABC transporter%2CATP-binding protein	0.131066	0.996363	0
1581	smb21423	smb21423	ABC sugar transporter%2Cpermease	0.30576	0.996363	0
1582	smb21424	smb21424	Putative acyl esterase	-0.00191396	0.996363	0
1583	smb21425	smb21425	Putative methyltransferase	-0.106606	0.996363	0
1584	smb21426	smb21426	Putative sugar nucleotide oxidoreductase%2Fepimerase	0.0469648	0.996363	0
1585	smb23381	smb23381	N/A			0
1586	smb21427	smb21427	Putative acetyltransferase	-0.160589	0.996363	0
1587	smb23382	smb23382	N/A			0
1588	smb23383	smb23383	N/A	0.0335457		0
1589	rmlC	smb21428	Putative dTDP-4-dehydrorhamnose 3%2C5-epimerase	-0.139919	0.996363	0
1590	rmlC	smb21429	Iron-chelate-transporting ATPase	-0.252364	0.996363	0
1591	smb21430	smb21430	Putative iron ABC transporter permease	-0.220443	0.996363	0
1592	smb21432	smb21432	Putative iron uptake ABC transporter periplasmic solute-binding protein precursor	-0.264462	0.996363	0
1593	smb23384	smb23384	N/A			0
1594	smb21433	smb21433	Putative methyl-transferase%2CS-Adenosyl-L-methionine %28SAM%29-MTase	-0.159642	0.996363	0
1595	smb21685	smb21685	Hypothetical protein	-0.103472	0.996363	0
1596	smb21434	smb21434	Putative transcriptional regulator%2ClysR family protein	0.029979	0.996363	0
1597	smb21435	smb21435	N-carbamoyl-L-amino-acid hydrolase	0.164612	0.996363	0
1598	smb21436	smb21436	TRAP-type transporter%2Clarge permease component	0.206251	0.996363	0
1599	smb21437	smb21437	TRAP-type transporter%2Csmall permease component	-0.021225	0.996363	0
1600	smb21438	smb21438	TRAP-type transporter%2Cperiplasmic solute-binding protein	-0.0718819	0.996363	0
1601	smb23385	smb23385	N/A	-0.0708806		0
1602	smb21439	smb21439	Putative endoribonuclease	-0.0601296	0.996363	0
1603	smb21440	smb21440	hypothetical protein%2Csignal peptide	-0.0791669	0.996363	0
1604	smb23386	smb23386	N/A	-0.207566	0.996363	0
1605	smb21441	smb21441	hypothetical protein	0.0455379		0
1606	smb21442	smb21442	Hypothetical protein	0.142071		0
1607	smb21443	smb21443	Hypothetical protein	0.192717		0
1608	smb21444	smb21444	Hypothetical protein	0.43328		0
1609	smb21445	smb21445	Putative DNA topoisomerase I	0.31806		0
1610	glgX2	smb21446	Isoamylase	-0.0334962	0.996363	0
1611	glgB2	smb21447	4-alpha-D-%7B%281-%3E4%29-alpha-D-glucano%7Dtrehalosetrehalohydrolase	0.325119		0
1612	smb21448	smb21448	Putative DNA polymerase related protein	0.12612		0
1613	gst12	smb21449	putative glutathione S-transferase	0.316207		0
1614	smb21450	smb21450	hypothetical protein	0.0433829		0
1615	smb23388	smb23388	hypothetical protein	0.0570705		0
1616	smb21452	smb21452	Hypothetical protein	0.0876632		0
1617	smb21454	smb21454	Hypothetical protein	0.183388		0
1618	smb21455	smb21455	hypothetical protein	-0.14226	0.996363	0
1619	smb21456	smb21456	hypothetical protein	0.228505	0.996363	0
1620	smb21458	smb21458	Putative sugar uptake ABC transporter permease	0.0615205	0.996363	0
1621	smb21459	smb21459	Putative sugar uptake ABC transporter permease	0.0933915	0.996363	0
1622	smb21460	smb21460	Putative sugar uptake ABC transporter ATP-binding protein	-0.0791984	0.996363	0
1623	smb21461	smb21461	Putative sugar uptake ABC transporter periplasmic solute-binding protein precursor	-0.222591	0.996363	0
1624	smb21462	smb21462	Putative sugar kinase	-0.20905	0.996363	0
1625	smb21463	smb21463	Alpha-galactosidase	-0.0645651	0.996363	0
1626	smb23389	smb23389	N/A			0
1627	smb21464	smb21464	Putative transcriptional regulator%2CgntR family protein	-0.0947966	0.996363	0
1628	prsE	smb21465	Type I secretion membrane fusion protein%2CHlyD family%2Cnecessary for low-molecular-weight succinoglycan biosynthesis	-0.118794	0.996363	0
1629	prsE	smb23390	N/A			0
1630	prsE	smb23391	N/A			0
1631	prsD	smb21466	ABC transporter%2CATP-binding component%2Cnecessary for low-molecular-weight succinoglycan biosynthesis	-0.145053	0.996363	0
1632	smb23392	smb23392	N/A	0.0334523		0
1633	smb21467	smb21467	Hypothetical protein	-0.325729	0.996363	0
1634	smb21468	smb21468	hypothetical protein	-0.17069	0.996363	0
1635	smb21469	smb21469	Hypothetical protein	0.167747		0
1636	smb21470	smb21470	Hypothetical protein	-0.0593099		0
1637	smb21471	smb21471	Hypothetical protein	0.107075		0
1638	smb21472	smb21472	Hypothetical protein	0.380269		0
1639	smb21473	smb21473	hypothetical protein	0.295016		0
1640	smb21474	smb21474	Putative dehydrogenase%2Cpossibly 3-oxoacyl-%5Bacyl-carrier protein%5D reductase	0.391276		0
1641	smb21475	smb21475	Hypothetical protein	-0.0426062		0
1642	smb21476	smb21476	Hypothetical protein	0.230192		0
1643	smb23393	smb23393	N/A			0
1644	smb21477	smb21477	RNA-directed DNA polymerase	0.210901		0
1645	smb23394	smb23394	N/A	0.0212205		0
1646	smb21479	smb21479	Hypothetical protein	-0.264897	0.996363	0
1647	smb21480	smb21480	hypothetical protein	-0.216219		0
1648	smb21481	smb21481	hypothetical protein	0.0201611	0.996363	0
1649	smb21482	smb21482	Hypothetical protein	0.159205		0
1650	smb21483	smb21483	Hypothetical protein	0.0418569		0
1651	smb23397	smb23397	N/A			0
1652	smb21686	smb21686	Hypothetical protein	0.138797		0
1653	rpoE5	smb21484	Putative RNA polymerase sigma-E factor %28sigma-24%29 protein	-0.0344291	0.996363	0
1654	rpoE5	smb23398	hypothetical protein	-0.17605	0.996363	0
1655	smb21687	smb21687	Hypothetical protein	-0.134937	0.996363	0
1656	smb24031	smb24031	N/A			0
1657	smb23399	smb23399	hypothetical protein	-0.0223748	0.996363	0
1658	smb21486	smb21486	Putative permease	-0.14134	0.996363	0
1659	cyoA	smb21487	Putative cytochrome o ubiquinol oxidase chain II	-0.034132	0.996363	0
1660	cyoB	smb21488	Putative cytochrome o ubiquinol oxidase chain I	0.0944361	0.996363	0
1661	cyoC	smb21489	Putative cytochrome o ubiquinol oxidase chain III	0.114586		0
1662	cyoD	smb22024	Cytochrome o ubiquinol oxidase protein CyoD	0.145958		0
1663	smb21490	smb21490	Putative SUR1-like protein%2Csimilar to Bradyrhizobium japonicum Shb1 protein	-0.0932235	0.996363	0
1664	smb21491	smb21491	hypothetical protein	-0.179394	0.996363	0
1665	smb21492	smb21492	Hypothetical protein	-0.133316	0.996363	0
1666	smb21493	smb21493	Putative transcriptional regulator%2CasnC family protein	-0.0623931	0.996363	0
1667	ocd	smb21494	Putative ornithine cyclodeaminase	0.107403	0.996363	0
1668	ocd	smb23402	N/A			0
1669	smb21689	smb21689	Hypothetical protein	-0.0205138		0
1670	smb21495	smb21495	Hypothetical protein	-0.187252	0.996363	0
1671	smb24032	smb24032	N/A			0
1672	smb23403	smb23403	N/A			0
1673	smb23404	smb23404	hypothetical protein	0.169344		0
1674	smb21496	smb21496	Putative protease	0.0207072		0
1675	smb23405	smb23405	hypothetical protein	0.160172		0
1676	acrE	smb21497	Putative acriflavin resistance protein	-0.198391	0.996363	0
1677	acrF	smb21498	Putative acriflavin resistance protein	-0.225592	0.996363	0
1678	acrF	smb21499	hypothetical protein	-0.13642	0.996363	0
1679	smb21500	smb21500	Putative glycosyltransferase	-0.00898399	0.996363	0
1680	smb21501	smb21501	hypothetical protein	-0.100403	0.996363	0
1681	smb21502	smb21502	Putative glycosyltransferase	-0.183045	0.996363	0
1682	smb24033	smb24033	N/A	-0.0718044		0
1683	smb21503	smb21503	Putative glycosyltransferase	-0.0816122	0.996363	0
1684	smb21504	smb21504	Putative protein%2Cslightly similar to carbohydrate deacetylase	-0.0575418	0.996363	0
1685	wzy	smb21505	Putative membrane protein%2Csimilar to Wzy-like polysaccharide polymerase ExoQ	-0.231459	0.996363	0
1686	smb21506	smb21506	hypothetical protein	-0.254635	0.996363	0
1687	smb23408	smb23408	N/A	0.15472		0
1688	smb21507	smb21507	Putative amino acid exporter	-0.0159275		0
1689	dapA3	smb21508	Putative dihydrodipicolinate synthetase	-0.193336	0.996363	0
1690	smb23409	smb23409	N/A	0.00312776		0
1691	smb21509	smb21509	Putative plasmid stability protein	0.0575866		0
1692	smb21510	smb21510	Putative plasmid stability protein			0
1693	smb21511	smb21511	Putative plasmid stability protein	-0.015255		0
1694	smb21512	smb21512	Hypothetical protein	-0.0584857	0.996363	0
1695	wzx2	smb21513	Putative cell-surface polysaccharide exporter protein%2CPST family	-0.121671	0.996363	0
1696	hemK2	smb21514	Putative modification methylase	-0.222941	0.996363	0
1697	hemK2	smb21515	Hypothetical protein	-0.136822	0.996363	0
1698	smb23410	smb23410	N/A			0
1699	smb21516	smb21516	hypothetical protein	-0.0656807	0.996363	0
1700	smb23411	smb23411	N/A			0
1701	smb23412	smb23412	N/A	-0.0368056		0
1702	smb21517	smb21517	Hypothetical protein	0.10734		0
1703	smb21518	smb21518	hypothetical protein%2Csignal peptide	0.283867		0
1704	smb23413	smb23413	N/A	0.0118085		0
1705	emmB	smb21519	Putative three-component sensor histidine kinase%2Cinvolved in exopolysaccharide production%2Cmotility and membrane stress response	-0.232814	0.996363	0
1706	emmC	smb21520	Putative three-component response regulator%2Cinvolved in exopolysaccharide production%2Cmotility and membrane stress response	-0.11524	0.996363	0
1707	emmA	smb21521	Three-component system protein%2Cinvolved in exopolysaccharide production%2Cmotility and membrane stress response	0.0139394	0.996363	0
1708	emmA	smb24034	N/A	-0.00952451	0.996363	0
1709	minE	smb21522	Putative cell division inhibitor	-0.180431	0.996363	0
1710	minD	smb21523	Putative cell division inhibitor	-0.0752788	0.996363	0
1711	minD	smb23414	N/A			0
1712	minC	smb21524	Putative cell division inhibitor	-0.0902735	0.996363	0
1713	smb23415	smb23415	N/A	-0.0451926		0
1714	smb20647	smb20647	Hypothetical protein	-0.0125639		0
1715	smb24035	smb24035	N/A	-0.275905	0.996363	0
1716	smb20648	smb20648	Putative oxidoreductase	0.0609558	0.996363	0
1717	smb23416	smb23416	N/A	-0.340484	0.996363	0
1718	nadE1	smb20649	NH%283%29-dependent NAD%28%2B%29 synthetase	-0.0625195	0.996363	0
1719	nadE1	smb20650	Long-chain-fatty-acid-CoA ligase	-0.00305728	0.996363	0
1720	smb20651	smb20651	Acyl carrier protein	-0.107356	0.996363	0
1721	asnB	smb20652	Putative asparagine synthetase	0.0460271	0.996363	0
1722	smb23420	smb23420	hypothetical protein	-0.324785	0.996363	0
1723	smb20654	smb20654	Hypothetical protein	-0.196604	0.996363	0
1724	smb23421	smb23421	N/A	-0.0531364		0
1725	smb20655	smb20655	hypothetical protein	-0.0520282		0
1726	smb23422	smb23422	N/A			0
1727	smb20656	smb20656	Putative oxidoreductase	0.164049	0.996363	0
1728	smb20657	smb20657	Hypothetical protein	0.127662		0
1729	smb20658	smb20658	Putative sugar uptake ABC transporter permease	0.145531	0.996363	0
1730	smb20659	smb20659	Putative sugar uptake ABC transporter permease	0.172156	0.996363	0
1731	smb20660	smb20660	Putative sugar uptake ABC transporter periplasmic solute-binding protein precursor	-0.058755	0.996363	0
1732	smb23423	smb23423	N/A			0
1733	smb20661	smb20661	Putative sugar uptake ABC transporter ATP-binding protein	0.16239	0.996363	0
1734	smb20662	smb20662	3-oxoacyl-%5Bacyl-carrier-protein%5D reductase	0.0139645		0
1735	smb20663	smb20663	hypothetical protein	0.231516	0.996363	0
1736	smb20664	smb20664	Putative transcriptional regulator%2CGntR family protein	-0.170061	0.996363	0
1737	smb23424	smb23424	N/A			0
1738	smb20665	smb21059	N/A	-0.684572	0.314607	0
1739	smb23425	smb23425	N/A	-0.355152	0.996363	0
1740	smb20666	smb20666	L-fuculose-phosphate aldolase	-0.0779532	0.996363	0
1741	smb20667	smb20667	Putative transcriptional repressor	-0.0567998	0.996363	0
1742	smb20668	smb20668	Putative oxidoreductase%2C3-hydroxyisobutyrate dehydrogenase family	-0.00971214	0.996363	0
1743	smb20669	smb20669	Putative hydroxypyruvate isomerase	-0.0164017	0.996363	0
1744	smb20670	smb20670	hypothetical protein	-0.169998	0.996363	0
1745	smb20671	smb20671	Putative sugar uptake ABC transporter periplasmic solute-binding protein precursor	-0.0161692	0.996363	0
1746	smb20672	smb20672	Putative sugar ABC transporter	0.17976		0
1747	smb20673	smb20673	Putative sugar uptake ABC transporter ATP-binding protein	-0.0451398	0.996363	0
1748	smb20674	smb20674	Putative transcriptional regulator%2CLacI family protein	0.00615355	0.996363	0
1749	smb20675	smb20675	hypothetical protein	-0.216058	0.996363	0
1750	smb20676	smb20676	hypothetical protein%2Csignal peptide	-0.24398	0.996363	0
1751	allA2	smb20677	Putative ureidoglycolate hydrolase	0.178597		0
1752	ttuD2	smb20678	Putative hydroxypyruvate reductase	0.153493		0
1753	smb23426	smb23426	N/A	0.0327125		0
1754	glxR	smb20679	putative 2-hydroxy-3-oxopropionate reductase	0.281123		0
1755	hyi	smb20680	Putative hydroxypyruvate isomerase	0.193013		0
1756	gcl	smb20681	Putative glyoxylate carboligase	0.481821		0
1757	gcl	smb23427	N/A			0
1758	iclR	smb20682	Putative acetate operon repressor IclR protein	0.0381021	0.996363	0
1759	smb20683	smb20683	Putative transcriptional regulator%2CLysR family protein	0.125699	0.996363	0
1760	smb20684	smb20684	hypothetical protein	-0.073927	0.996363	0
1761	smb20685	smb20685	Putative DNA ligase	0.054785	0.996363	0
1762	smb20686	smb20686	Putative DNA ligase	-0.112794	0.996363	0
1763	smb23429	smb23429	N/A			0
1764	smb23430	smb23430	N/A			0
1765	smb20687	smb20687	hypothetical protein%2Ccontains Tetratricopeptide repeat regions	-0.228715	0.996363	0
1766	smb20688	smb20688	hypothetical protein	-0.0256281	0.996363	0
1767	xthA4	smb20689	putative exodeoxyribonuclease III	-0.119339	0.996363	0
1768	xthA4	smb20690	Hypothetical protein	0.0106836		0
1769	smb20691	smb20691	Hypothetical protein	0.118516		0
1770	smb23431	smb23431	N/A	0.0417452		0
1771	idnO1	smb20692	Putative 5-keto-D-gluconate 5-reductase	-0.11981	0.996363	0
1772	smb20694	smb20694	Putative enoyl-CoA hydratase	0.0759593		0
1773	smb20695	smb20695	Hypothetical protein	-0.0286353	0.996363	0
1774	smb20696	smb20696	Hypothetical protein	-0.206853	0.996363	0
1775	smb20697	smb20697	Putative peptidase	0.0259562	0.996363	0
1776	smb20698	smb20698	Putative transport protein	0.269778		0
1777	smb20699	smb20699	Putative multidrug resistance efflux protein	0.328692		0
1778	smb20700	smb20700	hypothetical protein	0.276775		0
1779	smb20701	smb20701	hypothetical protein	0.212058		0
1780	smb20702	smb20702	Putative regulatory protein%2Cpossibly two-component response regulator	0.0915736	0.996363	0
1781	smb20703	smb20703	hypothetical protein	-0.00531171		0
1782	glgA2	smb20704	Putative glycogen synthase	0.391449		0
1783	smb20705	smb20705	hypothetical protein	0.192374	0.996363	0
1784	smb20706	smb20706	Putative amino acid uptake ABC transporter periplasmic solute-binding protein precursor	0.0259477	0.996363	0
1785	cyaG2	smb20707	Putative adenylate cyclase	-0.0612326	0.996363	0
1786	smb20708	smb20708	Putative methylated-DNA--protein-cysteine methyltransferase	-0.181102	0.996363	0
1787	smb23432	smb23432	N/A			0
1788	smb20709	smb20709	Putative 3-methyladenine DNA glycosylase	-0.0243649	0.996363	0
1789	smb23434	smb23434	N/A	-0.126142		0
1790	smb20710	smb20710	3-hydroxyisobutyrate dehydrogenase	-0.0739731	0.996363	0
1791	smb20711	smb20711	hypothetical protein	-0.0143877	0.996363	0
1792	ibpA	smb20712	putative myo-inositol ABC transporter%2Cperiplasmic solute-binding protein	0.0172999	0.996363	0
1793	ibpA	smb23435	N/A			0
1794	iatA	smb20713	putative myo-inositol ABC transporter%2CATP binding protein	0.0701777	0.996363	0
1795	iatP	smb20714	Putative myo-inositol ABC transporter%2Cpermease component	0.0977148	0.996363	0
1796	iatP	smb23436	N/A			0
1797	smb23437	smb23437	N/A	0.0281076		0
1798	smb23438	smb23438	N/A	-0.0191014		0
1799	smb20715	smb20715	Putative transcriptional regulator%2CLysR family protein	-0.0263109	0.996363	0
1800	smb20716	smb20716	hypothetical protein	0.363932		0
1801	smb20717	smb20717	Putative transcriptional regulator%2CLacI family protein	-0.087708	0.996363	0
1802	smb23439	smb23439	N/A			0
1803	smb20718	smb20718	Putative sugar uptake ABC transporter ATP-binding protein	0.298426	0.996363	0
1804	smb20719	smb20719	Putative sugar ABC transporter	0.254199		0
1805	smb23440	smb23440	N/A	-0.0153851		0
1806	smb20720	smb20720	Putative sugar uptake ABC transporter periplasmic solute-binding protein precursor	-0.0850005	0.996363	0
1807	smb23441	smb23441	N/A			0
1808	smb20721	smb20721	Putative two-component sensor histidine kinase	0.0625586	0.996363	0
1809	smb20722	smb20722	Putative two-component response regulator	-0.020104	0.996363	0
1810	smb20723	smb20723	Putative iron ABC transporter periplasmic solute-binding protein precursor	-0.184729	0.996363	0
1811	smb23442	smb23442	N/A			0
1812	smb20724	smb20724	hypothetical protein	-0.0245396	0.996363	0
1813	smb20725	smb20725	hypothetical protein	0.0194573	0.996363	0
1814	smb20726	smb20726	hypothetical protein	-0.00289674	0.996363	0
1815	smb20727	smb20727	Hypothetical protein	-0.0535836	0.996363	0
1816	smb20728	smb20728	Hypothetical protein			0
1817	smb20729	smb20729	hypothetical protein	0.081183		0
1818	smb23443	smb23443	N/A			0
1819	smb22016	smb22016	Hypothetical protein	0.218379		0
1820	glnII	smb20745	Glutamate-ammonia ligase	0.242236	0.996363	0
1821	gstI	smb20746	Glutamine synthetase translation inhibitor	-0.307314	0.996363	0
1822	gstI	smb20747	HAD-superfamily hydrolase	-0.0848282	0.996363	0
1823	smb23444	smb23444	N/A			0
1824	pssF	smb20748	Putative glycosyltransferase	-0.110143	0.996363	0
1825	pssF	smb23445	N/A			0
1826	smb23446	smb23446	N/A	0.0738086		0
1827	uxuB	smb20749	putative mannitol dehydrogenase	-0.0887774	0.996363	0
1828	smb20750	smb20750	Short chain alcohol dehydrogenase%2Freductase involved in D-fucose%2Cglucose-1-phosphate%2Cleucine and ornithine utilization	0.0204596	0.996363	0
1829	smb20751	smb20751	Putative 3-hydroxyisobutyrate dehydrogenase	0.157437	0.996363	0
1830	smb20752	smb20752	Putative enoyl-CoA hydratase	0.113745	0.996363	0
1831	smb20753	smb20753	Acyl-CoA dehydrogenase	0.0794725	0.996363	0
1832	smb20754	smb20754	hypothetical protein	0.0603642	0.996363	0
1833	smb24036	smb24036	N/A			0
1834	pccB	smb20755	Putative propionyl-CoA carboxylase beta chain	-0.0566436	0.996363	0
1835	pccA	smb20756	Putative propionyl-CoA carboxylase alpha chain	0.0226443	0.996363	0
1836	bhbA	smb20757	Methylmalonyl-CoA mutase	0.204648	0.996363	0
1837	bhbA	smb20758	Putative transcriptional regulator%2CGntR or ArsR family protein	-0.0550198	0.996363	0
1838	phnG	smb20759	putative phosphonate metabolism protein PhnG	-0.00344967		0
1839	phnH	smb20760	putative phosphonate metabolism protein PhnH	0.185695		0
1840	phnI	smb20761	putative enzyme of phosphonate metabolism	0.375689		0
1841	phnJ	smb20762	putative enzyme of phosphonate metabolism	0.237782		0
1842	phnK	smb20763	Putative phosphonate uptake ABC transporter ATP-binding protein	0.260528		0
1843	phnK	smb23447	N/A	-0.0308368		0
1844	phnL	smb20764	Putative phosphonate uptake ABC transporter ATP-binding protein	0.13887		0
1845	phnL	smb20765	Putative transferase	0.218854		0
1846	smb23448	smb23448	N/A	0.0268589		0
1847	smb20766	smb20766	Putative transposase of insertion sequence ISRm22 protein	-0.208529	0.996363	0
1848	dak	smb20767	Putative dihydroxyacetone %28glycerone%29 kinase	-0.0287577	0.996363	0
1849	smb20768	smb20768	Hypothetical protein	-0.114393	0.996363	0
1850	smb20769	smb20769	hypothetical protein	0.198946	0.996363	0
1851	smb20770	smb20770	hypothetical protein	-0.178262	0.996363	0
1852	smb20771	smb20771	hypothetical protein	-0.0288489	0.996363	0
1853	pdxA3	smb20772	putative pyridoxal phosphate biosynthetic protein PdxA	-0.0109529	0.996363	0
1854	pdxA3	smb23449	N/A			0
1855	smb20773	smb20773	Putative transcriptional regulator%2CGntR family protein	-0.0804969	0.996363	0
1856	smb20774	smb20774	Hypothetical protein	-0.0213348	0.996363	0
1857	smb20775	smb20775	Putative TonB-dependent receptor precursor	0.165337	0.996363	0
1858	cyaK	smb20776	Putative adenylate cyclase	0.179442	0.996363	0
1859	smb20777	smb20777	Putative transposase of insertion sequence ISRm19 protein	-0.235443	0.996363	0
1860	smb20778	smb20778	Putative transposase of insertion sequence ISRm2011-2	-0.0137444		0
1861	smb20779	smb20779	Hypothetical protein of ISRm2011-2	-0.171044		0
1862	smb23452	smb23452	N/A			0
1863	smb20780	smb20780	RNA-directed DNA polymerase	-0.432806		0
1864	smb20783	smb20783	Putative transposase of insertion sequence ISRm2011-2%2CorfA protein	-0.226859		0
1865	smb20784	smb20784	Putative organic acid ABC transporter%2CATP-binding protein	0.0265708	0.996363	0
1866	smb20785	smb20785	Putative organic acid ABC transporter%2CATP-binding protein	0.070229	0.996363	0
1867	smb20786	smb20786	Putative organic acid ABC transporter%2Cpermease component	-0.0528395	0.996363	0
1868	smb20787	smb20787	Putative organic acid ABC transporter%2Cpermease component	-0.0117763	0.996363	0
1869	smb20568	smb20568	Putative organic acid ABC transporter%2Cperiplasmic solute-binding protein	-0.0270339	0.996363	0
1870	smb20569	smb20569	Putative amine ABC transporter%2CATP-binding protein	0.172981	0.996363	0
1871	smb20570	smb20570	Putative amine ABC transporter%2Cperiplasmic solute-binding protein	0.152895	0.996363	0
1872	smb20571	smb20571	Putative amine ABC transporter%2Cpermease component	0.267115	0.996363	0
1873	smb21691	smb21691	Alkanesulfonate monooxygenase	0.386848	0.996363	0
1874	smb20573	smb20573	FMN reductase	0.101136	0.996363	0
1875	smb20574	smb20574	%281-%3E4%29-alpha-D-glucan 1-alpha-D-glucosylmutase	0.405682	0.996363	0
1876	pcaB	smb20575	3-carboxy-cis%2Ccis-muconate cycloisomerase	0.0310472	0.996363	0
1877	pcaG	smb20576	Protocatechuate 3%2C4-dioxygenase alpha chain	0.231254	0.996363	0
1878	pcaH	smb20577	Protocatechuate 3%2C4-dioxygenase beta chain	0.0906715	0.996363	0
1879	pcaH	smb23453	N/A			0
1880	pcaC	smb20578	Gamma carboxymuconolactone decarboxylase	0.170169		0
1881	pcaD	smb20579	Beta-ketoadipate enol-lactone hydrolase	-0.0377525	0.996363	0
1882	pcaQ	smb20580	Transcription activator%2CLysR family	0.0496463	0.996363	0
1883	smb20581	smb20581	Putative 4-hydroxyphenylpyruvate dioxygenase	0.150369	0.996363	0
1884	smb23454	smb23454	N/A			0
1885	smb20582	smb20582	Putative transcriptional regulator%2CLysR family protein	-0.0875036	0.996363	0
1886	smb23455	smb23455	N/A			0
1887	pobA	smb20583	Putative 4-hydroxybenzoate hydroxylase	0.296371	0.996363	0
1888	smb20584	smb20584	Putative oxidoreductase molybdopterin binding protein	0.00659867	0.996363	0
1889	ggt	smb20585	Putative gamma-glutamyltranspeptidase	-0.0593055	0.996363	0
1890	ggt	smb23456	N/A			0
1891	pcaR	smb20586	Transcription activator of the pcaIJF genes%2CIclR family	0.092073	0.996363	0
1892	pcaI	smb20587	Beta-ketoadipate succinyl-CoA transferase	0.0686273	0.996363	0
1893	pcaI	smb23458	N/A			0
1894	pcaJ	smb20588	Beta-ketoadipate succinyl-CoA transferase	0.291748		0
1895	pcaF	smb20589	Beta-ketoadipyl-CoA thiolase	0.0140246	0.996363	0
1896	acyP	smb20590	Putative acylphosphatase	0.034858		0
1897	smb20591	smb20591	Hypothetical protein	0.0407066		0
1898	rpoE8	smb20592	RNA polymerase sigma factor%2CECF subfamily protein	0.0673586		0
1899	smb20593	smb20593	Hypothetical protein	0.0606693		0
1900	amcY	smb20594	Putative amicyanin precursor protein	-0.139304	0.996363	0
1901	ftsK2	smb20595	Putative DNA translocase	-0.084125	0.996363	0
1902	smb20597	smb20597	hypothetical protein	0.0869165		0
1903	repA3	smb20598	putative replication protein	-0.0253896	0.996363	0
1904	repB3	smb20599	Putative smb01f11-replication protein	-0.207622	0.996363	0
1905	repB3	smb20600	Hypothetical protein	-0.232074	0.996363	0
1906	smb21707	smb21707	ABC transporter%2CATP-binding protein	0.0965893		0
1907	smb23459	smb23459	N/A			0
1908	smb20602	smb20602	ABC transporter%2CATP-binding protein	0.200734		0
1909	smb20603	smb20603	ABC transporter%2Cpermease	0.418592		0
1910	smb20604	smb20604	ABC transporter%2Cpermease	0.328445		0
1911	smb20605	smb20605	ABC transporter%2Cperiplasmic solute-binding protein	0.227906	0.996363	0
1912	smb20606	smb20606	Hypothetical protein	-0.139375	0.996363	0
1913	smb20607	smb20607	hypothetical protein	-0.150478	0.996363	0
1914	smb20608	smb20608	Putative transcriptional regulator%2CArsR family protein	-0.0367603		0
1915	smb20609	smb20609	Putative two-component sensor histidine kinase	-0.0338715	0.996363	0
1916	smb20610	smb20610	Putative two-component response regulator	-0.0292293	0.996363	0
1917	dctA	smb20611	C4-dicarboxylate transport protein	-0.256193	0.996363	0
1918	dctB	smb20612	C4-dicarboxylate transport sensor protein	0.160861	0.996363	0
1919	dctD	smb20613	C4-dicarboxylate transport transcriptional regulatory protein	-0.00279566	0.996363	0
1920	smb20614	smb20614	Hypothetical protein	-0.0934353	0.996363	0
1921	smb23461	smb23461	N/A	0.376247		0
1922	thiC	smb20615	Putative thiamine biosynthesis protein	0.412188	0.996363	0
1923	thiC	smb23462	N/A			0
1924	thiO	smb20616	Putative thiamine biosynthesis oxidoreductase	0.263851		0
1925	thiO	smb23463	hypothetical protein	0.109624		0
1926	thiG	smb20617	Putative thiamine biosynthesis protein	0.267808		0
1927	thiE	smb20618	Putative thiamine-phosphate pyrophosphorylase	0.286488		0
1928	smb23464	smb23464	N/A	0.118446		0
1929	smb20619	smb20619	putative transcriptional regulator	-0.11711	0.996363	0
1930	smb20620	smb20620	Putative sugar ABC transporter	-0.00290218	0.996363	0
1931	smb20621	smb20621	Putative sugar uptake ABC transporter permease	0.166524	0.996363	0
1932	smb20622	smb20622	Putative sugar uptake ABC transporter ATP-binding protein	-0.00739007	0.996363	0
1933	smb23465	smb23465	N/A			0
1934	smb20623	smb20623	S-methyl-5-thioribose kinase	0.126135	0.996363	0
1935	smb20624	smb20624	putative translation initiation factor subunit	0.164307	0.996363	0
1936	smb20625	smb20625	Putative MFS-type efflux transporter	0.211937	0.996363	0
1937	smb20626	smb20626	Putative transcriptional regulator%2CAraC family protein	-0.105828	0.996363	0
1938	smb20627	smb20627	hypothetical protein	-0.0930212	0.996363	0
1939	smb20628	smb20628	hypothetical protein	-0.212034	0.996363	0
1940	smb23466	smb23466	N/A	0.0248504		0
1941	smb20629	smb20629	Hypothetical protein	-0.234692	0.996363	0
1942	smb20630	smb20630	Putative sugar uptake ABC transporter ATP-binding protein	0.257958	0.996363	0
1943	smb20631	smb20631	hypothetical protein	0.436728	0.996363	0
1944	smb20632	smb20632	Putative sugar uptake ABC transporter permease	0.387665		0
1945	smb20633	smb20633	Putative sugar uptake ABC transporter permease	0.015396	0.996363	0
1946	smb23467	smb23467	N/A			0
1947	smb23468	smb23468	N/A			0
1948	smb20634	smb20634	Putative sugar uptake ABC transporter periplasmic solute-binding protein precursor	0.0841848	0.996363	0
1949	smb22017	smb22017	Mutated LacI family transcriptional regulator	0.239426	0.996363	0
1950	smb20636	smb20636	Putative transposase of insertion sequence ISRm19 protein	-0.148281	0.996363	0
1951	smb23477	smb23477	N/A	0.0977308		0
1952	smb21630	smb21630	hypothetical protein	-0.0874059	0.996363	0
1953	nspC	smb21631	Putative carboxynorspermidine decarboxylase	-0.152779	0.996363	0
1954	nspC	smb23471	N/A			0
1955	nspC	smb23472	N/A			0
1956	smb21632	smb21632	Putative 3-hydroxyacyl-CoA dehydrogenase	0.36169		0
1957	paaG	smb21633	Putative enoyl-CoA hydratase	0.196351	0.996363	0
1958	smb21634	smb21634	Acyl-coenzyme A thioesterase	-0.0314277	0.996363	0
1959	paaZ	smb21635	Aldehyde dehydrogenase %28NAD%2B%29	0.416016	0.996363	0
1960	paaE	smb21636	putative phenylacetic acid degradation oxidoreductase	0.296851		0
1961	paaD	smb21637	Putative phenylacetic acid degradation protein	0.326539		0
1962	paaC	smb21638	Putative phenylacetic acid degradation protein	0.231608		0
1963	paaB	smb21639	Putative phenylacetic acid degradation protein	0.181983		0
1964	paaA	smb21640	Putative phenylacetic acid degradation protein	0.188991	0.996363	0
1965	paaX	smb21641	Putative regulator of phenylacetic acid degradation%2CArsR family protein	-0.0316143	0.996363	0
1966	paaX	smb23473	N/A	-0.012955		0
1967	smb21642	smb21642	hypothetical protein	-0.0833754		0
1968	agaL2	smb21643	putative alpha-galactosidase %28melibiase%29	0.0772471	0.996363	0
1969	agpD	smb21644	ABC-type alpha-galactoside transport system%2Cduplicated ATPase component	0.363578	0.996363	0
1970	agpC	smb21645	ABC-type alpha-galactoside transport system%2Cpermease component	0.119627	0.996363	0
1971	agpB	smb21646	ABC-type alpha-galactoside transport system%2Cpermease component	0.210906	0.996363	0
1972	agpA	smb21647	Periplasmic alpha-galactoside binding protein	0.190536	0.996363	0
1973	melA	smb21648	Alpha-galactosidase%2Cmelibiase	0.0601512	0.996363	0
1974	agpT	smb21649	AraC-type transcription activator of the melA-agp operon	0.0954987	0.996363	0
1975	agpT	smb23475	N/A			0
1976	lacR	smb21650	Putative lacI-type transcriptional regulator	-0.0814833	0.996363	0
1977	lacR	smb21651	Putative plasmid stability protein	-0.0391274	0.996363	0
1978	smb22018	smb22018	Hypothetical protein	-0.0850224	0.996363	0

## Sheet: Up p-value<=0.01, >=2-fold
Gene ID	Gene name	Gene identifier	Protein function	log2(fold change) RmP3498 vs RmP3499	Adjusted p-value
772	smb21035	smb21035	Hypothetical protein	1.48725	7.26693e-07
865	traA2	smb21087	Putative conjugal transfer protein	1.26103	7.26693e-07

## Sheet: Down p-value<=0.01, >=2-fold
Gene ID	Gene name	Gene identifier	Protein function	log2(fold change) RmP3498 vs RmP3499	Adjusted p-value
1316	ampC	smb21600	Putative exported beta-lactamase	-1.17534	2.27188e-06
1340	exsD%2CqueE	smb20938	putative queuosine biosynthesis protein	-1.12772	1.03361e-05
1341	exsC%2CqueD	smb20939	6-pyruvoyltetrahydropterin synthase%2Cqueuosine biosynthesis protein	-1.29257	1.03361e-05
1342	exsB%2CqueC	smb20940	Queuosine biosynthesis protein%2Cprobable succinoglycan biosynthesis regulator	-1.12149	1.03361e-05

## Sheet: Legend
Strain genotypes
Strain	Genotype
RmP3498	RmP3496 + pSymB
RmP3499	RmP3496 + pSymA + pSymB
