# Supplementary material for: Inter-replicon Gene Flow Contributes to Transcriptional Integration in the Sinorhizobium meliloti Multipartite Genome
Source: G3 (Bethesda). 2018 Mar 21;8(5):1711–20. doi: 10.1534/g3.117.300405 (PMC5940162; doi:10.1534/g3.117.300405)
Supplement: Supplementary file 11 [file 1711FileS4.xlsx]

## Sheet: All data
Gene ID	Gene name	Gene identifier	Protein function	log2(fold change) RmP3497 vs RmP3499	Adjusted p-value
0	sma6000	sma6000	N/A	-0.093407	0.849775
1	sma6001	sma6001	hypothetical protein	0.930323	1.3001e-07
2	sma6002	sma6002	N/A
3	fdoG	sma0002	formate dehydrogenase%2Cmajor subunit %28formate dehydrogenase alpha subunit%29	0.806003	8.30317e-05
4	fdoH	sma0005	formate dehydrogenase-O%2Ciron-sulfur subunit	0.559213	0.113166
5	fdoI	sma0007	formate dehydrogenase%2Ccytochrome B556 %28FDO%29 subunit	0.406681	0.460856
6	fdoI	sma6003	N/A
7	fdoI	sma6004	N/A
8	fdhE	sma0009	Formate dehydrogenase accessory protein FdhE	0.330377	0.223047
9	selA	sma0011	L-seryl-tRNA selenium transferase	0.151515	0.682192
10	selA	sma0013	Hypothetical protein	0.225357	0.624475
11	selB	sma0015	Selenocysteine-specific elongation factor	0.214093	0.523557
12	sma0017	sma0017	Hypothetical protein	0.442541	0.0715174
13	sma6005	sma6005	N/A
14	sma5000	sma5000	hypothetical protein	-0.273603
15	sma0018	sma0018	TRm2011-2a transposase
16	sma0020	sma0020	TRm2011-2b transposase	0.445747
17	sma6007	sma6007	hypothetical protein	0.889258	0.000712583
18	sma0021	sma0021	Hypothetical protein	0.277448
19	sma6008	sma6008	N/A	0.583812
20	sma6009	sma6009	N/A	0.357694
21	sma0022	sma0022	tRNA-Sec	0.287143	0.600113
22	sma5014	sma5014	hypothetical protein	0.0142329	0.977336
23	sma0025	sma0025	Hypothetical protein	0.504007	0.0247225
24	sma0026	sma0026	Hypothetical protein	0.536228
25	selD	sma0028	selenide%2Cwater dikinase	0.585822	0.00422356
26	sma0031	sma0031	hypothetical protein	-0.343338	0.42103
27	sma0034	sma0034	Serralysin-like metalloprotease	-0.212597	0.427074
28	sma0036	sma0036	ABC transporter%2CATP-binding protein	-0.392875	0.0427452
29	sma6010	sma6010	N/A
30	sma6011	sma6011	N/A	-0.682869
31	sma0039	sma0039	Transcriptional regulator%2CLysR family	-0.0423905	0.952808
32	sma0041	sma0041	zinc dependent oxidoreductase-releated quinone oxidoreductase	0.520193	0.0447957
33	sma0044	sma0044	hypothetical protein	0.468192	0.052286
34	sma7001	sma7001	N/A	-0.245875
35	cah	sma0045	Carbonic anhydrase	0.163931
36	sma5015	sma5015	Hypothetical protein	0.0125821
37	sma0050	sma0050	Hypothetical protein	0.566929
38	sma0052	sma0052	Hypothetical protein	0.283272
39	sma6012	sma6012	hypothetical protein	0.358597
40	sma0056	sma0056	dehydratase%2Fenolase	-0.277081	0.42103
41	sma0058	sma0058	N-acylglucosamine 2-epimerase family protein	-0.242716	0.465611
42	sma6013	sma6013	N/A
43	sma0059	sma0059	short chain alcohol dehydrogenase-related dehydrogenase	-0.170412	0.695537
44	sma0060	sma0060	Gluconolactonase%2Fregucalcin-like protein	-0.164683	0.657887
45	sma0062	sma0062	Transcriptional regulator%2CGntR family	-0.0326725	0.968439
46	sma0063	sma0063	Transcriptional regulator%2CGntR family	-0.357949	0.331012
47	sma6014	sma6014	N/A
48	sma0064	sma0064	Putative dehydratase%2Fenolase	-0.32173	0.270872
49	sma0065	sma0065	Transcriptional regulator%2CGntR family	-0.190858	0.69363
50	sma0067	sma0067	Putative pentose monosaccharide ABC transporter%2Cperiplasmic solute-binding protein	-0.639665	0.00150536
51	sma0070	sma0070	Putative monosaccharide ABC transporter%2Cpermease component	-0.673215	0.0080606
52	sma0072	sma0072	Putative pentose monosaccharide ABC transporter%2CATP-binding protein	-0.758229	0.00550455
53	sma6015	sma6015	N/A
54	sma0074	sma0074	short chain alcohol dehydrogenase-related dehydrogenase	-0.318658	0.386334
55	sma0077	sma0077	hypothetical protein	-0.628795	0.0923064
56	sma6016	sma6016	N/A
57	sma0078	sma0078	Transcriptional regulator%2CLacI family	-0.0214981	0.963862
58	sma0079	sma0079	ABC transporter%2Cpermease	-0.406183	0.1615
59	sma0081	sma0081	ABC transporter%2Cpermease	-0.460619	0.27104
60	sma0082	sma0082	ABC transporter%2Cperiplasmic solute-binding protein	-0.582337	0.0113935
61	sma0083	sma0083	ABC transporter%2CATP-binding protein	-0.393806	0.155564
62	sma0085	sma0085	dehydrogenase	-0.231117	0.538154
63	sma0087	sma0087	hypothetical protein	-0.184213	0.711793
64	sma0089	sma0089	hypothetical protein	7.37097	0
65	sma6017	sma6017	N/A
66	sma6018	sma6018	N/A
67	sma0091	sma0091	hypothetical protein	7.00624	0
68	sma6019	sma6019	N/A
69	sma6020	sma6020	N/A	4.71937
70	sma0093	sma0093	Branched-chain amino acid aminotransferase	2.68715	1.88239e-30
71	sma0095	sma0095	D-aminopeptidase	0.522512	0.122647
72	sma0097	sma0097	Transcriptional regulator%2CLysR family	0.376553	0.228027
73	sma0101	sma0101	Amidohydrolase%2Cmay be involved in metabolism of lysine%2Cectoine%2Cand asparagine	-0.182152	0.916938
74	sma0104	sma0104	ABC transporter%2Cperiplasmic solute-binding protein%2Clikely involved in transport of lysine%2Cectoine%2Cand asparagine	-0.155801	0.92099
75	sma0105	sma0105	ABC transporter%2Cpermease%2Clikely involved in transport of lysine%2Cectoine%2Cand asparagine	-0.218437	0.742634
76	sma6021	sma6021	N/A
77	sma0106	sma0106	ABC transporter%2Cpermease%2Clikely involved in transport of lysine%2Cectoine%2Cand asparagine	-0.523451
78	sma0108	sma0108	ABC transporter%2CATP-binding protein%2Clikely involved in transport of lysine%2Cectoine%2Cand asparagine	-0.522794
79	sma0110	sma0110	ABC transporter%2CATP-binding protein%2Clikely involved in transport of lysine%2Cectoine%2Cand asparagine	-0.196133	0.72727
80	sma5001	sma5001	Hypothetical protein	-0.0700126
81	sma7002	sma7002	N/A
82	sma0112	sma0112	hypothetical protein	0.404866	0.467291
83	sma6023	sma6023	N/A	0.0316405
84	sma0113	sma0113	Sensor histidine kinase	1.50166	1.78846e-12
85	sma6024	sma6024	N/A
86	sma6025	sma6025	N/A
87	sma0114	sma0114	two-component response regulator	1.40677	5.15009e-05
88	sma6026	sma6026	N/A
89	sma0116	sma0116	DnaJ%2FCbpA-type protein	0.59715	0.0875826
90	sma0117	sma0117	Hypothetical protein	-0.100539
91	sma0118	sma0118	hypothetical protein	0.262046	0.469037
92	sma6027	sma6027	hypothetical protein	0.287649	0.338171
93	sma6028	sma6028	N/A
94	sma0121	sma0121	Hypothetical protein	0.29986
95	sma0123	sma0123	Hypothetical protein	-0.150177
96	groEL3	sma0124	60 kDa chaperonin	-0.627258
97	groEL3	sma6029	N/A
98	groEL3	sma6030	N/A
99	groES3	sma0125	10 kDa chaperonin	0.133183
100	sma6031	sma6031	N/A	-0.452714
101	sma6032	sma6032	N/A	-0.414005
102	sma0126	sma0126	Hypothetical protein
103	sma6033	sma6033	N/A
104	sma0128	sma0128	Hypothetical protein	0.0103984	0.98918
105	sma0130	sma0130	Fatty acid desaturase	0.0881146	0.894998
106	sma0132	sma0132	Hypothetical protein	0.0969244
107	sma0134	sma0134	hypothetical protein	1.59013	7.01479e-07
108	sma6034	sma6034	N/A
109	sma5002	sma5002	hypothetical protein	2.01992	0.011567
110	sma0136	sma0136	hypothetical protein	1.19003	0.000115365
111	sma0137	sma0137	Diguanylate cyclase%2Fphosphodiesterase	0.0753729	0.809722
112	sma6035	sma6035	N/A
113	sma0139	sma0139	hypothetical protein	0.392899	0.298493
114	sma6036	sma6036	hypothetical protein	0.337389	0.429257
115	sma0142	sma0142	extracellular serine protease	0.359182	0.315899
116	sma7003	sma7003	N/A	1.19331
117	rpoE6	sma0143	RNA polymerase ECF sigma factor	0.549388	0.132696
118	rpoE6	sma0144	Hypothetical protein	0.638621	0.00752348
119	sma6037	sma6037	N/A
120	sma0146	sma0146	Hypothetical protein	0.169499	0.700027
121	sma0148	sma0148	hypothetical protein	0.261565
122	sma0149	sma0149	hypothetical protein	0.152655	0.714875
123	matB	sma0150	Malonyl-CoA synthetase	-0.0309196	0.946222
124	matMA	sma0151	Malonate TRAP-type transporter and metabolizing enzyme%2Cfused permease component and malonyl-CoA decarboxylase	-0.537924	0.13735
125	matMA	sma6038	hypothetical protein	-0.404613	0.328484
126	matQ	sma0155	Malonate TRAP-type transporter%2Csmall permease component	-0.102115	0.903349
127	matP	sma0157	Malonate TRAP-type transporter%2Cperiplasmic solute-binding component	-0.333624	0.20465
128	gtrA	sma0160	Transcription regulator of matPQMAB operon%2CGntR family	-0.247926	0.507608
129	pilQ2	sma0163	PilQ2 pilus assembly protein	-0.0277035	0.941312
130	pilQ2	sma0162	Hypothetical protein
131	pilQ2	sma6039	N/A
132	pilQ2	sma0164	Hypothetical protein	0.0500837	0.928315
133	sma0166	sma0166	hypothetical protein	-0.0790608	0.853573
134	sma0168	sma0168	hypothetical protein	0.04198	0.928315
135	sma0169	sma0169	putative methyltransferase	-0.135631	0.761031
136	sma0171	sma0171	hypothetical protein	0.31339	0.462135
137	sma0172	sma0172	Putative polyphosphate kinase 2	0.310736	0.228027
138	sma6040	sma6040	N/A
139	sma0175	sma0175	hypothetical protein	0.402742	0.199122
140	sma6043	sma6043	hypothetical protein	0.430693	0.27104
141	sma0179	sma0179	Transcriptional regulator%2CLysR family	0.153133	0.755028
142	sma0180	sma0180	Putative epimerase	-0.396843	0.0840546
143	cspA7	sma0181	CspA7 cold shock protein	-0.208912	0.310992
144	cspA7	sma6045	N/A
145	sma7004	sma7004	N/A	-0.457826
146	sma0185	sma0185	hypothetical protein	0.275036	0.167136
147	sma0187	sma0187	short chain alcohol dehydrogenase-related dehydrogenase	0.156158	0.658039
148	sma7005	sma7005	N/A	-0.226849
149	sma6046	sma6046	N/A	0.472974
150	sma0189	sma0189	Hypothetical protein	0.0577923	0.89356
151	sma0190	sma0190	putative transcriptional regulator%2CtetR family	-0.129773	0.712549
152	sma0191	sma0191	hypothetical protein	0.154818	0.700027
153	sma0193	sma0193	hypothetical protein	0.0700267	0.917318
154	sma0196	sma0196	gluconolactonase	-0.0532864	0.922152
155	sma0197	sma0197	ABC transporter%2Cpermease%2Clikely transports galactose and%2Cto a lesser extent%2CL-arabinose%2Cglucose%2CD-arabinose%2CL-fucose and D- fucose	-0.0930899	0.877945
156	sma0198	sma0198	ABC transporter%2Cpermease%2Clikely transports galactose and%2Cto a lesser extent%2CL-arabinose%2Cglucose%2CD-arabinose%2CL-fucose and D- fucose	-0.356874	0.477393
157	sma0199	sma0199	ABC transporter%2CATP-binding protein%2Clikely involved in transport of galactose and%2Cto a lesser extent%2CL-arabinose%2Cglucose%2CD-arabinose%2CL-fucose and D-fucose	-0.835004	0.0101262
158	sma0203	sma0203	ABC transporter%2Cperiplasmic solute-binding protein%2Clikely transports galactose and%2Cto a lesser extent%2CL-arabinose%2Cglucose%2CD-arabinose%2CL-fucose and D- fucose	-1.03534	2.3359e-06
159	sma0204	sma0204	sensor histidine kinase	-0.686313	0.00321495
160	sma0206	sma0206	Response regulator	-0.388907	0.233535
161	sma0209	sma0209	hypothetical protein	-0.0520842	0.921402
162	sma6047	sma6047	N/A
163	sma0210	sma0210	Hypothetical protein	0.255988
164	sma0211	sma0211	Hypothetical protein	-0.674792
165	kduI	sma0214	putative 4-deoxy-L-threo-5-hexosulose-uronate ketol-isomerase	-1.12003
166	sma0216	sma0216	ABC transporter%2CATP-binding protein	0.0964568
167	sma6048	sma6048	N/A
168	sma6049	sma6049	N/A
169	sma0217	sma0217	ABC transporter%2Cpermease	-0.636739	0.134861
170	sma6050	sma6050	N/A
171	sma0218	sma0218	ABC transporter%2Cperiplasmic solute-binding protein	-0.852854	0.00590307
172	sma6051	sma6051	N/A
173	sma6052	sma6052	N/A
174	sma0220	sma0220	NAD-dependent aldehyde dehydrogenase	-0.715551	0.0141625
175	gtrB	sma0222	Transcriptional regulator%2CGntR family	0.44182	0.132696
176	sma0223	sma0223	Transcriptional regulator%2CTetR family	-0.189742	0.675113
177	sma0224	sma0224	Permease%2CMFS	-0.0161809	0.980272
178	sma0226	sma0226	Putative dehydrogenase	0.0393128
179	sma7006	sma7006	N/A
180	gdhA	sma0228	NADP-specific glutamate dehydrogenase	-0.509372	0.00734387
181	rnk2	sma0229	Putative regulator of nucleoside diphosphate kinase	0.555847	0.0118158
182	sma0232	sma0232	hypothetical protein	0.47218	0.0553588
183	otsA	sma0233	OtsA trehalose-6-phosphate synthase	0.605123	0.283927
184	sma0235	sma0235	dihydroxy-acid dehydratase	-0.00457368	0.991345
185	sma0237	sma0237	dehydrogenase	0.021909	0.968439
186	sma0241	sma0241	Putative epimerase	-0.198497	0.53554
187	sma0244	sma0244	Putative dehydrogenase%2CFAD-dependent	-0.186419	0.538543
188	gntR	sma0246	Transcriptional regulator of GntR family%2Cnegatively regulates gluconate utilization	0.0859293	0.855142
189	sma0247	sma0247	hypothetical protein	-0.782806	5.63012e-06
190	sma6053	sma6053	N/A
191	gntA	sma0249	TRAP-type small permease component%2Crequired for growth on gluconate	-0.706795	0.00041479
192	gntB	sma0250	TRAP-type large permease component%2Crequired for growth on gluconate	-0.572286	0.00193932
193	gntB	sma6054	N/A
194	gntC	sma0252	TRAP-type periplasmic solute-binding protein%2Crequired for growth on gluconate	-1.25851	1.41442e-16
195	gntC	sma6055	N/A	1.04795
196	sma0254	sma0254	hypothetical protein	0.208577	0.450776
197	sma0255	sma0255	Putative exonuclease	0.0373072	0.921915
198	sma0257	sma0257	oxidoreductase	-0.227752	0.531081
199	sma0259	sma0259	hypothetical protein	-0.0866812	0.880335
200	gabD3	sma0260	GabD3 succinate-semialdehyde dehdyrogenase	-0.168943	0.701763
201	sma0263	sma0263	alcohol dehydrogenase	-0.255019	0.619097
202	sma0265	sma0265	dehydrogenase	-0.197407
203	sma0267	sma0267	Transcriptional regulator%2CGntR family	-0.327743	0.409426
204	sma0270	sma0270	ABC transporter%2CATP-binding protein	0.0503413	0.915921
205	sma6056	sma6056	N/A
206	sma0271	sma0271	ABC transporter%2Cpermease	-0.144756	0.747858
207	sma0273	sma0273	ABC transporter%2Cperiplasmic solute-binding protein	-0.504393	0.0251287
208	sma0275	sma0275	hypothetical protein	-0.670461	0.00175148
209	sma0277	sma0277	hypothetical protein	0.196366	0.647002
210	sma6057	sma6057	N/A	-0.0724831
211	sma5016	sma5016	Hypothetical protein	0.466416
212	sma0279	sma0279	hypothetical protein	0.401067
213	sma0280	sma0280	hypothetical protein	0.660205	0.117787
214	sma0281	sma0281	Transcriptional regulator%2CMerR%2FCueR family	-0.0779734	0.866115
215	sma0285	sma0285	hypothetical protein	-0.555431
216	sma0286	sma0286	Hypothetical protein	-0.149168	0.690805
217	sma0287	sma0287	hypothetical protein	0.365795	0.477393
218	sma0288	sma0288	hypothetical protein	0.472233
219	sma0291	sma0291	hypothetical protein	-0.0566122	0.913874
220	sma0293	sma0293	hypothetical protein	0.164916	0.748417
221	sma6059	sma6059	N/A
222	sma0298	sma0298	ABC transporter%2CATP-binding protein	0.412976	0.118503
223	sma0299	sma0299	ABC transporter%2Cpermease	0.287416
224	sma0300	sma0300	ABC transporter%2Cpermease	0.393165
225	sma0301	sma0301	Hypothetical protein	-0.198535
226	sma0302	sma0302	ABC transporter%2Cperiplasmic solute-binding protein	0.182021	0.742634
227	sma0303	sma0303	Transcriptional regulator%2CLysR family	0.167397	0.639095
228	sma0306	sma0306	histidine ammonia-lyase	-0.441732	0.185134
229	sma6060	sma6060	N/A	-0.0270422
230	sma0307	sma0307	Transcriptional regulator%2CLysR family	0.1577	0.653232
231	sma6061	sma6061	N/A	0.54169
232	sma0308	sma0308	hypothetical protein	-0.251738
233	sma0310	sma0310	Hypothetical protein	0.0223864	0.974573
234	sma0312	sma0312	Hypothetical protein	0.245552	0.695537
235	sma0314	sma0314	hypothetical protein	0.492068
236	sma6062	sma6062	N/A	0.705577
237	sma0316	sma0316	Hypothetical protein	0.57881	0.0372738
238	sma0319	sma0319	Transcriptional regulator%2CAraC family	0.325952	0.459775
239	sma6063	sma6063	N/A
240	sma0320	sma0320	short chain alcohol dehydrogenase-related dehydrogenase	-0.0242879	0.974718
241	sma0322	sma0322	hypothetical protein	0.011255
242	sma0323	sma0323	hypothetical protein	-0.535721
243	sma0325	sma0325	hypothetical protein	-0.0510703
244	sma0326	sma0326	short chain alcohol dehydrogenase-related dehydrogenase	0.0393162	0.957373
245	sma0329	sma0329	short chain alcohol dehydrogenase-related dehydrogenase	0.224338
246	sma6065	sma6065	N/A
247	sma5017	sma5017	Hypothetical protein	-0.286176
248	sma0333	sma0333	hypothetical protein	-0.522916
249	sma0335	sma0335	short chain alcohol dehydrogenase-related dehydrogenase	-0.303753
250	sma0337	sma0337	Hypothetical protein	-1.12896
251	sma0339	sma0339	short chain alcohol dehydrogenase-related dehydrogenase	0.21573
252	sma6066	sma6066	N/A
253	sma6067	sma6067	N/A	0.209351
254	wrbA2	sma0340	Putative flavoprotein	0.288783
255	wrbA2	sma6068	N/A	-0.245875
256	sma0341	sma0341	Hypothetical protein	0.697552
257	sma0343	sma0343	hypothetical protein	-0.0628218
258	sma0346	sma0346	NAD%28P%29H dehydrogenase	-0.228924
259	sma0347	sma0347	Transcriptional regulator%2CLysR family	-0.0292464	0.950515
260	sma0349	sma0349	Putative oxidoreductase	-0.267089
261	sma0352	sma0352	Pirin-like protein	-0.574889
262	sma0353	sma0353	Transcriptional regulator%2CLysR family	0.188792	0.563906
263	sma0355	sma0355	Transcriptional regulator%2CLysR family	-0.573398	0.0269132
264	sma6069	sma6069	hypothetical protein	-0.486027
265	sma6070	sma6070	hypothetical protein	0.0438294
266	sma0357	sma0357	hypothetical protein	-0.17607
267	sma6071	sma6071	N/A
268	sma0359	sma0359	hypothetical protein	-0.0222415	0.971006
269	sma0360	sma0360	putative transposase	0.0563966	0.880242
270	sma0364	sma0364	Hypothetical protein	-0.0865998	0.916938
271	sma0367	sma0367	Hypothetical protein	0.0690505
272	sma0369	sma0369	Hypothetical protein	0.674162
273	sma6073	sma6073	N/A	-0.0900549
274	sma6074	sma6074	N/A	0.141341
275	sma6075	sma6075	N/A	0.0508312
276	sma6076	sma6076	N/A	-0.422779	0.463229
277	sma0372	sma0372	Transcriptional regulator%2CLysR family	-0.0926585	0.773763
278	sma0374	sma0374	dioxygenase%2Flyase	-0.0112488	0.980272
279	sma0376	sma0376	hydrolase	0.26084	0.53554
280	sma5018	sma5018	hypothetical protein	0.268987
281	sma0380	sma0380	Putative hydrolase	-0.11478	0.72727
282	sma6077	sma6077	N/A	-0.237417
283	sma5019	sma5019	hypothetical protein	0.208445
284	sma0383	sma0383	hypothetical protein	-0.0445851	0.932278
285	sma6078	sma6078	N/A	-0.194684
286	sma6079	sma6079	N/A	0.234997
287	sma6080	sma6080	N/A	0.153579
288	sma6081	sma6081	N/A	1.32231
289	sma0384	sma0384	TRm3 transposase
290	hisC3	sma0387	Histidinol-phosphate aminotransferase	4.89325	1.0117e-182
291	sma0389	sma0389	short chain alcohol dehydrogenase-related dehydrogenase	2.14894	7.93148e-29
292	sma0391	sma0391	ABC transporter%2CATP-binding protein	1.147	5.39638e-08
293	sma6084	sma6084	N/A
294	sma0392	sma0392	ABC transporter%2Cperiplasmic solute-binding protein	0.443551	0.0252845
295	sma6085	sma6085	N/A
296	sma0394	sma0394	ABC transporter%2Cpermease	0.452902	0.10905
297	sma0396	sma0396	ABC transporter%2Cpermease	0.689248	0.0355686
298	hisD2	sma0398	HisD2 histidinol dehydrogenase	0.462467	0.0788144
299	sma0400	sma0400	Dehydrogenase%2CZn-dependent	0.486968	0.111139
300	sma0402	sma0402	Transcriptional regulator%2CGntR family	0.498247	0.151792
301	sma0403	sma0403	Hypothetical protein	0.275776	0.433484
302	sma0404	sma0404	FMN-dependent dehydrogenase	0.151875	0.821379
303	sma0405	sma0405	N/A	-1.27869
304	sma7007	sma7007	N/A	-1.1707
305	sma0407	sma0407	hypothetical protein	0.61863	0.116595
306	sma6086	sma6086	hypothetical protein	-0.126291	0.834112
307	sma0412	sma0412	hypothetical protein	0.0762459	0.862664
308	sma6087	sma6087	N/A
309	sma6088	sma6088	hypothetical protein	0.138349
310	sma7008	sma7008	N/A	-0.177649
311	sma7009	sma7009	N/A	0.162055
312	sma0414	sma0414	hypothetical protein	-0.0570355	0.932278
313	sma0417	sma0417	hypothetical protein	-0.456675
314	sma5020	sma5020	hypothetical protein	-0.296666
315	sma0421	sma0421	hypothetical protein	-0.492089
316	sma5021	sma5021	Hypothetical protein	-0.0102856
317	sma0424	sma0424	ATP-dependent DNA ligase	0.141253
318	sma0426	sma0426	hypothetical protein	-0.0783258
319	sma6090	sma6090	N/A
320	sma0429	sma0429	hypothetical protein	0.159733	0.639095
321	sma0431	sma0431	hypothetical protein	0.140638	0.720285
322	sma0433	sma0433	Hypothetical protein	0.56061	0.244273
323	sma0436	sma0436	Hypothetical protein	0.305664
324	sma6091	sma6091	N/A	1.58862
325	sma6092	sma6092	N/A	0.109781
326	sma6093	sma6093	N/A	0.500706	0.335067
327	sma6094	sma6094	N/A	0.146564
328	sma5022	sma5022	Hypothetical protein	0.761987
329	sma5023	sma5023	hypothetical protein	0.000168997
330	sma0444	sma0444	TRm1b transposase	-0.0265748
331	sma0445	sma0445	TRm1a transposase	-0.188134	0.700027
332	sma6095	sma6095	N/A	-0.394176
333	sma0447	sma0447	hypothetical protein	0.443727	0.0807126
334	sma6096	sma6096	N/A	0.59257	0.2007
335	sma0448	sma0448	Hypothetical protein	0.235466	0.700027
336	sma7010	sma7010	N/A	0.0650247
337	sma7011	sma7011	N/A	0.344024
338	sma0450	sma0450	Hypothetical protein	0.288716
339	sma7012	sma7012	N/A	-0.45883
340	sma6097	sma6097	hypothetical protein	0.0777206
341	sma6098	sma6098	N/A	-0.092003
342	sma7013	sma7013	N/A	-0.63419
343	sma6099	sma6099	hypothetical protein	-0.201934	0.639095
344	sma0453	sma0453	Putative plasmid stability protein	0.0460649	0.940621
345	sma6101	sma6101	N/A	-0.0463132
346	sma6102	sma6102	N/A	-0.330195
347	sma6103	sma6103	hypothetical protein	-0.249962	0.544338
348	sma0461	sma0461	TRm3 transposase	0.945731
349	sma0462	sma0462	hypothetical protein	0.493706	0.0220062
350	sma6106	sma6106	N/A
351	cyaI2	sma0464	adenylate%2Fguanylate cyclase	0.166797	0.666809
352	cyaI2	sma6108	N/A
353	sma6109	sma6109	N/A	-0.514351
354	sma0466	sma0466	ABC transporter%2Cperiplasmic solute-binding protein	0.491412	0.0275897
355	sma6110	sma6110	N/A
356	sma0467	sma0467	ABC transporter%2Cpermease	0.132484	0.711793
357	sma0469	sma0469	ABC transporter%2Cpermease	0.22763	0.661035
358	sma0470	sma0470	ABC transporter%2CATP-binding protein	-0.0355555	0.946222
359	sma6111	sma6111	N/A	-0.0071834
360	sma6112	sma6112	N/A	-0.631204
361	sma6113	sma6113	N/A	-2.02728
362	sma0471	sma0471	Putative antitoxine	0.0899066	0.818196
363	sma0473	sma0473	Putative plasmid stabilization system	-0.00487095	0.991409
364	sma0475	sma0475	TRm17a transposase	-0.982125
365	sma0478	sma0478	Putative formate dehydrogenase%2CNAD-dependent	0.353098	0.461252
366	sma6115	sma6115	N/A
367	sma7052	sma7052	N/A	-0.0862195
368	sma6118	sma6118	N/A	-0.60296
369	sma0483	sma0483	Phosphatase	-0.57425	0.133312
370	thrC2	sma0485	ThrC2 threonine synthase	-0.399779	0.133312
371	thrC2	sma6119	N/A	-0.775672
372	sma0486	sma0486	putative cyclodeaminase	-0.288293	0.586295
373	sma0489	sma0489	ABC transporter%2CATP-binding protein	-0.481082	0.169773
374	sma0492	sma0492	ABC transporter%2Cpermease	-0.36253	0.449073
375	sma6120	sma6120	N/A	1.39432
376	sma0493	sma0493	ABC transporter%2Cpermease	-0.200893	0.617379
377	sma0495	sma0495	ABC transporter%2Cperiplasmic solute-binding protein	-0.472273	0.0704497
378	sma0496	sma0496	hypothetical protein	0.0231117	0.955482
379	sma0498	sma0498	Transcriptional regulator%2CLysR family	-0.0245339	0.963629
380	sma0499	sma0499	Hypothetical protein	0.16137	0.796852
381	sma0501	sma0501	ABC transporter%2Cpermease	-0.2789	0.660713
382	sma0503	sma0503	ABC transporter%2Cpermease	0.135121	0.855142
383	sma0506	sma0506	ABC transporter%2Cperiplasmic solute-binding protein	-0.2614	0.427074
384	sma0508	sma0508	ABC transporter%2CATP-binding protein	0.18245	0.735009
385	sma0510	sma0510	putative D-isomer specific 2-hydroxyacid dehydrogenase	-0.256802
386	idnD	sma0512	IdnD L-idonate 5-dehydrogenase	-0.248092
387	idnO1	sma0513	IdnO1 gluconate 5-dehydrogenase	-0.162804
388	idnK	sma0514	IdnK gluconate kinase IdnK	-0.483703
389	idnK	sma0516	dehydrogenase	-0.55023
390	sma0518	sma0518	hypothetical protein	-0.033433
391	sma0520	sma0520	Transcriptional regulator%2CRpiR family	0.407095	0.111139
392	sma0522	sma0522	ABC transporter%2Cperiplasmic solute-binding protein	-0.276302	0.467819
393	sma0523	sma0523	ABC transporter%2Cperiplasmic solute-binding protein	-0.607642	0.182464
394	sma0525	sma0525	ABC transporter%2Cpermease	-0.178105
395	sma0526	sma0526	ABC transporter%2CATP-binding protein	-0.749758
396	sma0527	sma0527	Putative phosphoglycerate mutase	-0.623116
397	sma5025	sma5025	hypothetical protein	0.0637117
398	sma7053	sma7053	N/A	0.281164	0.581828
399	sma0537	sma0537	hypothetical protein	-0.204299
400	sma0538	sma0538	Hypothetical protein	0.409142	0.093411
401	sma6122	sma6122	N/A	0.700552
402	sma0541	sma0541	Hypothetical protein	1.97997
403	sma0543	sma0543	Hypothetical protein	0.275321	0.589108
404	sma6123	sma6123	N/A
405	sma0545	sma0545	hypothetical protein	0.304548	0.289274
406	sma0548	sma0548	hypothetical protein	0.30684	0.342123
407	sma0551	sma0551	hydrolase	-0.0939709
408	sma0552	sma0552	putative cyclic amidohydrolase	-0.43803
409	sma0554	sma0554	Hypothetical protein	-0.155407	0.799003
410	sma6124	sma6124	N/A	-0.412465
411	sma0557	sma0557	Transcriptional regulator%2CLysR family	-0.0039874	0.991844
412	sma0558	sma0558	Hypothetical protein	-0.515954
413	sma0559	sma0559	4-carboxymuconolactone decarboxylase	-0.0830583
414	sma0561	sma0561	hypothetical protein	-0.109394
415	sma0563	sma0563	aldo%2Fketo reductase	-0.0458896
416	sma0564	sma0564	Putative dehydrogenase	0.330668	0.4397
417	sma6125	sma6125	N/A	-3.11554
418	sma5026	sma5026	hypothetical protein	0.17064
419	sma0567	sma0567	Hypothetical protein	0.269182
420	cyaF4	sma0570	CyaF4 adenylate cyclase	0.124337	0.758091
421	sma6126	sma6126	N/A	0.305003	0.622612
422	sma6127	sma6127	N/A	-0.203295
423	sma0572	sma0572	hypothetical protein	0.0535078	0.881196
424	sma6128	sma6128	N/A
425	sma0574	sma0574	hypothetical protein	-0.0174492	0.973471
426	sma0575	sma0575	Hypothetical protein	-0.486875
427	sma6129	sma6129	N/A
428	sma0576	sma0576	ABC transporter%2Cperiplasmic solute-binding protein	0.0731206	0.907596
429	cyaN	sma0579	adenylate%2Fguanylate cyclase	-0.220654	0.603443
430	cyaN	sma6130	N/A	0.102989
431	sma6131	sma6131	N/A	0.0657441
432	nrtC	sma0581	Nitrate transporter%2CATP binding protein	0.0570998
433	nrtB	sma0583	Nitrate transporter%2Cpermease	-0.737409
434	nrtA	sma0585	Nitrate transporter%2Cperiplasmic nitrate binding protein	-0.402078
435	sma6133	sma6133	N/A	-0.459922
436	sma0590	sma0590	Hypothetical protein	-0.316426
437	sma0591	sma0591	N/A	0.578006
438	sma6134	sma6134	N/A	1.26207
439	sma0592	sma0592	hypothetical protein	0.199187	0.536464
440	sma6136	sma6136	N/A
441	sma0594	sma0594	hypothetical protein	-0.0309042	0.950523
442	sma6137	sma6137	N/A	-0.0547173
443	sma6138	sma6138	hypothetical protein	0.125712
444	sma0599	sma0599	hypothetical protein	0.508727	0.212956
445	sma0601	sma0601	hypothetical protein	1.06896	1.13486e-07
446	sma0604	sma0604	hypothetical protein	-0.034374
447	sma6140	sma6140	N/A
448	sma0606	sma0606	Hypothetical protein	-0.4461
449	sma0607	sma0607	hypothetical protein	0.00709385	0.989485
450	sma6141	sma6141	N/A
451	sma6142	sma6142	N/A
452	sma0609	sma0609	Hypothetical protein	-0.38708	0.42103
453	sma6143	sma6143	N/A
454	sma6144	sma6144	N/A
455	sma0610	sma0610	Hypothetical protein	-0.352665	0.475813
456	sma6145	sma6145	N/A
457	fixN3	sma0612	FixN3 cytochrome c oxidase subunit 1	0.69082	0.00110365
458	fixO3	sma0615	FixO3 cytochrome-c oxidase subunit	0.814432	0.0113935
459	fixQ3	sma0616	FixQ3 nitrogen fixation protein	0.528344
460	fixP3	sma0617	FixP3 Diheme c-type cytochrome	0.875796	0.00183401
461	fixP3	sma6146	N/A
462	sma0620	sma0620	hypothetical protein	0.574404	0.185134
463	fixI2	sma0621	FixI2 E1-E2 type cation ATPase	0.83073	0.00422356
464	fixS2	sma0622	FixS2 nitrogen fixation protein	0.965532
465	sma0625	sma0625	Hypothetical protein	0.375702
466	sma6147	sma6147	N/A	-0.734016
467	sma0626	sma0626	outer membrane protein	0.072966	0.914839
468	sma6148	sma6148	N/A
469	sma6149	sma6149	hypothetical protein	-0.179079	0.720223
470	aqpZ2	sma0627	AqpZ2 aquaporin	0.0720797	0.89356
471	sma0629	sma0629	Hypothetical protein	-0.000160993
472	sma0630	sma0630	hypothetical protein	-0.167921
473	sma6150	sma6150	N/A	-0.814243
474	sma0633	sma0633	Hypothetical protein	0.369737	0.244273
475	sma6151	sma6151	N/A	0.207841
476	sma0636	sma0636	hypothetical protein	0.0485958
477	sma7014	sma7014	N/A
478	sma6152	sma6152	hypothetical protein	-0.0608559
479	sma6153	sma6153	N/A
480	sma0637	sma0637	Hypothetical protein	-0.648014
481	sma0638	sma0638	Hypothetical protein	-0.27639
482	sma7015	sma7015	N/A	-0.638832
483	sma0639	sma0639	hypothetical protein	1.11893
484	sma0640	sma0640	Hypothetical protein	0.630747
485	sma6155	sma6155	N/A	0.474401	0.135227
486	sma6156	sma6156	N/A	0.413877
487	sma0643	sma0643	N/A	-0.413666
488	sma0645	sma0645	Hypothetical protein	-0.341242
489	sma0647	sma0647	Hypothetical protein	-0.357728
490	sma0649	sma0649	Hypothetical protein	-0.433151
491	sma6157	sma6157	N/A	0.457923
492	sma5027	sma5027	Hypothetical protein	0.516065
493	sma6158	sma6158	N/A	-0.844354
494	sma0656	sma0656	TRm24 transposase	-0.412772
495	sma0657	sma0657	cytochrome c binding protein	-1.23066
496	sma0659	sma0659	cytochrome c binding protein	0.199811
497	sma0661	sma0661	hypothetical protein	-0.18789
498	sma0662	sma0662	Transcriptional regulator%2CCAP%2FCrp family	-0.226338
499	sma0663	sma0663	Hypothetical protein	0.747951
500	sma0664	sma0664	hypothetical protein	0.42735	0.165661
501	sma6159	sma6159	N/A
502	sma6160	sma6160	N/A
503	sma0665	sma0665	hypothetical protein	0.146952	0.79593
504	sma6161	sma6161	N/A
505	sma0667	sma0667	hypothetical protein	-0.526788
506	sma0669	sma0669	putative transmembrane protein%2CHlyD-family	-0.319491	0.538543
507	sma6162	sma6162	N/A
508	sma0670	sma0670	Putative polyphosphate kinase 2	0.0147151	0.982739
509	sma6163	sma6163	N/A
510	sma6164	sma6164	N/A
511	sma6165	sma6165	N/A	0.420474
512	sma7016	sma7016	N/A	0.582899
513	sma0673	sma0673	TRm3 transposase
514	sma0674	sma0674	Hypothetical protein	-0.210106
515	sma0675	sma0675	Ca2%2B%2FH%2B antiporter	-0.511811
516	sma0677	sma0677	ABC transporter%2Cperiplasmic solute-binding protein	0.0284554	0.965143
517	sma0678	sma0678	Putative amino acid transporter	-0.238914
518	sma0680	sma0680	decarboxylase %28lysine%2Cornithine%2Carginine%29	-0.109882	0.87523
519	sma6168	sma6168	N/A
520	sma0682	sma0682	decarboxylase %28lysine%2Cornithine%2Carginine%29	-0.145847	0.823437
521	sma6169	sma6169	N/A
522	sma6170	sma6170	N/A	-0.233979
523	sma0683	sma0683	Putative cation efflux protein	-0.116757
524	sma0684	sma0684	amino acid transporter	-0.256771	0.665537
525	sma6171	sma6171	N/A
526	sma0687	sma0687	Hypothetical protein	-0.38811	0.441961
527	sma0689	sma0689	hypothetical protein	-0.590687
528	sma6172	sma6172	N/A
529	sma0690	sma0690	Hypothetical protein	-0.0757626	0.921402
530	sma6173	sma6173	N/A
531	arcA1	sma0693	ArcA1 arginine deiminase	-0.100302	0.859776
532	arcA1	sma6174	N/A
533	arcB	sma0695	ArcB%2Cornithine carbamoyltransferase%2Ccatabolic	0.501044	0.146008
534	arcB	sma6175	N/A
535	arcC	sma0697	ArcC carbamate kinase	0.0279957	0.971006
536	arcC	sma6176	N/A
537	sma0699	sma0699	Hypothetical protein	0.410623	0.319851
538	sma6177	sma6177	N/A	0.413353
539	sma0702	sma0702	Hypothetical protein	-0.455226
540	sma6178	sma6178	N/A	-1.19664
541	dgoK2	sma0705	DgoK2 2-dehydro-3-deoxygalactonokinase	-0.313667	0.519778
542	sma0707	sma0707	dihydrodipicolinate synthase family protein	0.211827	0.574668
543	sma0708	sma0708	enolase	0.222037	0.53554
544	sma0709	sma0709	ABC transporter%2Cperiplasmic solute-binding protein	-0.0616352	0.881196
545	sma0710	sma0710	ABC transporter%2Cpermease	0.00809141	0.98918
546	sma0711	sma0711	ABC transporter%2Cpermease	-0.019726	0.973471
547	sma6179	sma6179	N/A
548	sma0713	sma0713	ABC transporter ATP-binding protein	-0.123518	0.759989
549	sma0715	sma0715	Nucleoside-diphosphate-sugar epimerase	-0.0563203	0.917021
550	sma0717	sma0717	hypothetical protein	-0.38217	0.114506
551	sma0719	sma0719	Short chain alcohol dehydrogenase-related dehydrogenase	-0.43016	0.279041
552	sma0722	sma0722	N/A	-0.243076
553	sma0723	sma0723	Hypothetical protein	-0.60612
554	sma0726	sma0726	Hypothetical protein	0.0947795
555	sma0728	sma0728	Hypothetical protein	-0.665383
556	sma6181	sma6181	N/A	-0.253135	0.479726
557	sma0731	sma0731	Hypothetical protein	-0.565572
558	sma0734	sma0734	Hypothetical protein	-0.416365
559	sma0736	sma0736	Hypothetical protein	-0.165562	0.75814
560	cspA6	sma0738	CspA6 cold shock protein	-0.268024	0.2007
561	cspA6	sma0739	Hypothetical protein	-0.102241
562	sma0740	sma0740	Hypothetical protein	-1.52615
563	sma0742	sma0742	Hypothetical protein	-0.184426
564	groEL2	sma0744	groEL2 chaperonin	-0.855388	5.12055e-06
565	groES2	sma0745	groES2 chaperonin	-0.842455	3.12182e-06
566	groES2	sma6184	N/A	-0.8487
567	sma6185	sma6185	N/A	-0.488722
568	sma0747	sma0747	Hypothetical protein	0.523557
569	sma0748	sma0748	Transcriptional regulator%2CMucR family	-0.902274	1.13486e-07
570	sma5003	sma5003	Hypothetical protein	-0.5046	0.125637
571	sma0750	sma0750	Transcriptional regulator%2CLysR family	-0.284099	0.342123
572	sma6186	sma6186	N/A
573	sma0751	sma0751	Ring-hydroxylating dioxygenase%2Clikely required for utilization of stachydrine	0.421024	0.476777
574	sma0752	sma0752	oxidoreductase%2Clikely required for utilization of stachydrine	-0.0593401
575	sma6187	sma6187	N/A	-0.0268035
576	sma0753	sma0753	oxidoreductase	-0.344709	0.808012
577	sma6188	sma6188	N/A	-0.552906
578	sma0754	sma0754	Hypothetical protein	-0.572522
579	sma6189	sma6189	hypothetical protein	0.776488
580	nodD2	sma0757	NodD2 nod box-dependent transcription activator	-0.319651	0.299415
581	sma0758	sma0758	Putative oxidoreductase%2CFMN-binding protein	-0.00411067	0.991844
582	sma0759	sma0759	Hypothetical protein	-0.971077
583	fixT2	sma0760	FixT2 anti-kinase protein	-1.22463
584	fixT2	sma6191	N/A	0.24932
585	fixK2	sma0762	FixK2 transcriptional regulator	-0.0200948
586	sma0763	sma0763	Hypothetical protein	0.201295
587	fixN2	sma0765	FixN2 cytochrome c oxidase subunit I	-0.172281
588	fixO2	sma0766	FixO2 cytochrome c oxidase subunit	-0.102777
589	fixO2	sma6192	N/A
590	fixQ2	sma0767	FixQ2 nitrogen fixation protein	-0.683687
591	fixP2	sma0769	FixP2 Diheme c-type cytochrome	-0.0150471
592	sma0771	sma0771	Hypothetical protein	-0.41071
593	sma6193	sma6193	N/A
594	nodL	sma0772	NodL Nod factor acetyltransferase	-0.0605852
595	noeA	sma0773	NoeA host specific nodulation protein	-0.483324	0.0715174
596	noeA	sma6194	N/A
597	noeB	sma0774	NoeB host specific nodulation protein	-0.13546	0.695537
598	noeB	sma6195	N/A
599	noeB	sma6196	N/A
600	sma6197	sma6197	N/A	-0.224162
601	sma0775	sma0775	Hypothetical protein	-0.0513003	0.923906
602	sma6198	sma6198	N/A	-0.468308
603	sma0776	sma0776	TRm23b IS ATP-binding protein	-0.334873
604	sma0779	sma0779	N/A	-0.193283
605	sma5028	sma5028	Hypothetical protein	-0.793302
606	sma0781	sma0781	hypothetical protein	-0.135664	0.74079
607	sma0783	sma0783	hypothetical protein	0.00571752	0.991844
608	sma0785	sma0785	Recombinase	-0.00915944	0.980272
609	sma0787	sma0787	N/A	0.210251
610	sma0789	sma0789	Transcriptional regulator%2CGntR family	-0.223511	0.378655
611	sma0791	sma0791	hypothetical protein	-0.171904
612	sma0792	sma0792	Putative hydrolase	-0.305565
613	sma0793	sma0793	hypothetical protein	0.119673	0.864017
614	sma0794	sma0794	monooxygenase	0.127431	0.823437
615	sma6199	sma6199	N/A
616	sma0796	sma0796	aldehyde dehydrogenase	0.0969724	0.881196
617	sma0797	sma0797	hypothetical protein	-0.113378
618	sma0799	sma0799	ABC transporter%2Cperiplasmic solute-binding protein	-0.252187	0.541776
619	sma0800	sma0800	ABC transporter%2Cpermease	-0.0693232	0.917318
620	sma0802	sma0802	ABC transporter%2Cpermease	-0.0225048	0.975225
621	sma0803	sma0803	ABC transporter%2CATP-binding protein	0.116575	0.823437
622	sma6200	sma6200	N/A
623	gabD4	sma0805	GabD4 succinate-semialdehyde dehdyrogenase	-0.0790112	0.870961
624	syrB3	sma0806	SyrB3 regulator	-0.120542	0.695537
625	sma0809	sma0809	Hypothetical protein	-0.388467	0.0788144
626	fixU	sma0810	FixU nitrogen fixation protein	-0.518249	0.0827552
627	fdxN	sma0811	FdxN ferredoxin	-0.075554
628	nifB	sma0814	NifB FeMo cofactor biosynthesis protein	-0.0544797	0.917318
629	nifB	sma6203	N/A
630	nifA	sma0815	NifA transcriptional activator	-0.178816	0.582201
631	nifA	sma6204	N/A
632	nifA	sma6205	N/A	-0.425367
633	sma6206	sma6206	N/A	0.579761
634	fixX	sma0816	FixX ferredoxin-like protein	0.135357	0.836992
635	fixX	sma6207	N/A
636	fixC	sma0817	FixC oxidoreductase	0.336825	0.342123
637	fixC	sma6208	N/A
638	fixB	sma0819	FixB electron transfer flavoprotein alpha chain	0.138151
639	fixB	sma6209	N/A
640	fixA	sma0822	FixA electron transfer flavoprotein beta chain	-0.0530134
641	sma6210	sma6210	N/A	-0.658231
642	sma0824	sma0824	Hypothetical protein	0.346928	0.384721
643	sma6211	sma6211	N/A	-0.710346
644	nifH	sma0825	NifH nitrogenase iron protein	0.0677663	0.928315
645	nifD	sma0827	NifD nitrogenase molybdenum-iron protein alpha chain	-0.439064	0.174782
646	nifD	sma6212	N/A
647	nifD	sma6213	N/A
648	nifK	sma0829	NifK nitrogenase molybdenum-iron protein beta chain	0.0442227	0.928315
649	nifK	sma6214	N/A
650	nifE	sma0830	NifE nitrogenase molybdenum-cofactor synthesis protein	0.0176688	0.980272
651	nifX	sma0831	NifX iron-molybdenum cluster-binding protein	0.162085	0.815727
652	sma0833	sma0833	hypothetical protein	-0.414038
653	fdxB	sma0834	FdxB ferredoxin III	0.221843
654	fdxB	sma5036	Hypothetical protein	0.201158
655	sma0835	sma0835	putative 10.5 kDa ORF	0.198988
656	sma6215	sma6215	N/A	-0.709942
657	syrA	sma0838	SyrA protein involved in EPS production	-0.303669
658	sma6216	sma6216	N/A	0.846991
659	nodD3	sma0840	NodD3 nod box-dependent transcriptional activator	-0.0733985
660	sma0841	sma0841	N/A	-0.799633
661	sma5004	sma5004	N/A	-0.776086
662	sma5029	sma5029	N/A	-0.058414
663	sma0846	sma0846	N/A	0.67415
664	sma0848	sma0848	Hypothetical protein	-0.701147
665	syrM	sma0849	SyrM transcriptional regulator	0.35615	0.523689
666	sma0850	sma0850	Hypothetical protein	-0.18637
667	nodH	sma0851	NodH sulfotransferase	0.0606458	0.894998
668	sma6219	sma6219	N/A	-0.357939
669	nodF	sma0852	NodF acyl carrier protein	0.166127
670	nodE	sma0853	NodE beta ketoacyl ACP synthase	0.348189	0.450776
671	nodG	sma0854	NodG 3-oxoacyl-%28acyl carrier protein%29 reductase	-0.277995
672	nodP1	sma0855	NodP1 ATP-sulfurylase small subunit	-0.3588	0.139224
673	nodQ1	sma0857	NodQ1 ATP-sulfurylase large subunit-APS kinase	-1.18727	7.62276e-10
674	sma6220	sma6220	N/A	-0.778669
675	sma0861	sma0861	N/A	0.504518	0.0172615
676	nodJ	sma0863	NodJ ABC transporter%2Cpermease	-0.499893	0.308688
677	nodI	sma0864	NodI ABC transporter%2CATP-binding protein	-0.718465	0.096541
678	nodC	sma0866	NodC N-acetylglucosaminyltransferase	-0.13911	0.779163
679	nodB	sma0868	NodB chitooligosaccharide deacetylase	-0.298218
680	nodB	sma6221	N/A
681	nodA	sma0869	NodA N-acyltransferase	-0.359174
682	nodD1	sma0870	NodD1 nod-box dependent transcriptional activator	-0.260763	0.450776
683	sma6222	sma6222	N/A	0.347056
684	sma0872	sma0872	Hypothetical protein	0.10656	0.870961
685	nifN	sma0873	NifN Nitrogenase Fe-Mo cofactor biosynthesis protein	0.090709	0.829816
686	nifN	sma6223	N/A
687	nodN	sma0874	NodN dehydratase	-0.150651
688	nolG	sma0875	NolG efflux transporter	-0.401114	0.133312
689	nolF	sma0876	NolF secretion protein	-0.5052	0.281371
690	nodM	sma0878	NodM Glucosamine--fructose-6-phosphate aminotransferase	-0.237968	0.304335
691	nodM	sma6224	N/A
692	sma0882	sma0882	hypothetical protein	0.347376	0.454833
693	sma0883	sma0883	hypothetical protein	-0.212232
694	sma7049	sma7049	N/A	0.274616	0.663721
695	sma0887	sma0887	Hypothetical protein	-0.325979
696	sma6226	sma6226	N/A
697	sma0888	sma0888	hypothetical protein	-0.402537
698	sma6227	sma6227	N/A
699	sma0890	sma0890	hypothetical protein	0.112055	0.84843
700	sma7017	sma7017	N/A
701	sma6228	sma6228	N/A
702	dnaE3	sma0892	Error-prone DNA polymerase 3	-0.572259	0.0840546
703	sma0894	sma0894	Hypothetical protein	-1.11611
704	sma0896	sma0896	hypothetical protein	0.16804	0.674942
705	sma6229	sma6229	N/A	-0.308543
706	sma0900	sma0900	hypothetical protein	-0.595791
707	sma0903	sma0903	hypothetical protein	-0.235547	0.589108
708	sma0905	sma0905	Hypothetical protein	-0.584662
709	sma0907	sma0907	hypothetical protein	0.0160513	0.980272
710	sma0909	sma0909	Hypothetical protein	-0.148554
711	sma0911	sma0911	hypothetical protein	-0.181366
712	sma0914	sma0914	hypothetical protein	-0.330832
713	sma0917	sma0917	hypothetical protein	0.320409
714	sma6230	sma6230	N/A	0.153512
715	sma5006	sma5006	hypothetical protein	0.574756	0.000267692
716	sma7018	sma7018	N/A	0.327454
717	sma0922	sma0922	hypothetical protein	-0.778709
718	sma6231	sma6231	hypothetical protein	0.6734
719	traG	sma0929	TraG conjugal transfer protein	0.502908	0.21263
720	traD	sma0930	TraD conjugal transfer protein	0.32612
721	traC	sma0933	TraC conjugal transfer protein	-0.15201
722	traA1	sma0934	TraA1 conjugal transfer protein	-2.05092	6.09312e-21
723	sma0937	sma0937	hypothetical protein	-0.618203	0.00361686
724	sma0939	sma0939	Sensory histidine kinase	-0.254162	0.690805
725	sma0940	sma0940	Response regulator	-0.476547
726	sma0941	sma0941	hypothetical protein	0.247984
727	sma0943	sma0943	arylsulfatase	0.284359	0.464577
728	sma6232	sma6232	N/A
729	sma0945	sma0945	hypothetical protein	0.373052	0.52368
730	sma6233	sma6233	hypothetical protein	0.540571
731	sma0947	sma0947	Hypothetical protein	-0.368377
732	sma0950	sma0950	ABC transporter%2Cperiplasmic solute-binding protein	-0.410229	0.147303
733	sma0951	sma0951	ABC transporter%2Cpermease	-0.196195	0.661035
734	sma0952	sma0952	ABC transporter%2Cpermease	-0.554154	0.100203
735	sma0953	sma0953	ABC transporter%2CATP-binding protein	-0.36521	0.204035
736	sma0955	sma0955	Transcriptional regulator%2CGntR family	-0.0125086	0.979284
737	sma0956	sma0956	Aminotransferase%2Cclass III	-0.355923	0.185134
738	sma6234	sma6234	N/A	0.318683
739	sma0958	sma0958	Thiamine pyrophosphate-requiring enzyme	0.0909427	0.823437
740	sma0959	sma0959	short chain alcohol dehydrogenase-related dehydrogenase	-0.504986	0.297648
741	sma0961	sma0961	Response regulator	-0.33535	0.441961
742	sma0964	sma0964	Hypothetical protein	-0.315923	0.427074
743	sma0967	sma0967	hypothetical protein	-0.0933089	0.796852
744	sma0969	sma0969	Response regulator	-0.333793
745	sma0972	sma0972	Putative pyridoxal-phosphate-dependent aminotransferase	-0.373908
746	sma0974	sma0974	Hypothetical protein	-0.6943
747	sma0976	sma0976	N/A	0.286991
748	sma0977	sma0977	TRm24 transposase
749	sma6236	sma6236	N/A	-0.122038
750	ntrR2	sma0981	NtrR2 PIN domain protein	-0.259468	0.436013
751	ntrR2	sma6237	hypothetical protein	-0.051484	0.923906
752	sma0985	sma0985	Transcriptional regulator%2CLysR family	-0.0656224	0.928315
753	sma0988	sma0988	Hypothetical protein	-0.960953
754	sma7019	sma7019	N/A	-0.685024
755	sma0990	sma0990	Hypothetical protein	-1.19447
756	sma0992	sma0992	Hypothetical protein	-0.331886	0.305852
757	sma5007	sma5007	Putative transcriptional regulator	0.0320348	0.931883
758	sma6238	sma6238	hypothetical protein	-0.0331156	0.928315
759	sma0995	sma0995	TRm5 transposase	-0.257733	0.264798
760	sma6239	sma6239	N/A	-0.779456
761	sma6240	sma6240	N/A	-0.242911
762	sma0997	sma0997	N/A	-0.163377
763	sma0998	sma0998	ISRm25b transposase	-0.563817
764	sma6241	sma6241	N/A	-0.748103
765	sma1001	sma1001	hypothetical protein	0.661108	0.00426606
766	sma6242	sma6242	N/A
767	sma1002	sma1002	Hypothetical protein	0.140601
768	sma1004	sma1004	Hypothetical protein	0.547501
769	sma6244	sma6244	N/A
770	sma1005	sma1005	Hypothetical protein	0.00468258
771	sma1007	sma1007	hypothetical protein	-0.536651
772	sma6245	sma6245	N/A	-0.194745
773	sma6246	sma6246	N/A	-0.442712
774	sma1008	sma1008	hypothetical protein	-0.294766
775	sma1009	sma1009	Putative heavy metal binding protein	0.20904	0.575665
776	sma6247	sma6247	N/A	0.0777219
777	sma1010	sma1010	Hypothetical protein	-0.111242	0.821379
778	sma7050	sma7050	N/A	0.282117
779	sma6248	sma6248	N/A
780	actP	sma1013	ActP Copper translocating P-type ATPase	-0.00291861	0.991844
781	hmrR1	sma1014	Cu%28I%29-responsive transcriptional regulator	-0.155156
782	sma1016	sma1016	Putative acyltransferase%2Ctransmembrane protein	-1.02411	6.97056e-05
783	sma1017	sma1017	Hypothetical protein	-0.336262
784	sma1018	sma1018	Hypothetical protein	0.080199
785	sma1021	sma1021	hypothetical protein	-0.118181	0.779163
786	sma1024	sma1024	hypothetical protein	-0.716161
787	sma1028	sma1028	Hypothetical protein	-0.307037
788	sma1029	sma1029	TRm1b transposase	-0.160519	0.543122
789	sma1030	sma1030	TRm1a transposase	-0.427947	0.167465
790	sma1032	sma1032	Hypothetical protein	0.0199991
791	sma1033	sma1033	hypothetical protein	-0.232119	0.356367
792	sma1036	sma1036	hypothetical protein	-1.95165	0.0447595
793	sma1037	sma1037	outer membrane protein	-2.71655	0.000648196
794	sma1038	sma1038	Multicopper oxidase	-2.66799	0.000539576
795	sma1041	sma1041	Copper binding protein	-2.75747	0.000537286
796	sma1043	sma1043	hypothetical protein	-2.70383	0.000206427
797	sma1045	sma1045	Hypothetical protein	-2.54991
798	cyaE2	sma1046	CyaE2 adenylate%2Fguanylate cyclase	-1.41009
799	cyaE2	sma6250	hypothetical protein	-0.369117
800	sma1050	sma1050	Hypothetical protein	-0.416751
801	sma1052	sma1052	hypothetical protein	-0.00246097
802	sma1053	sma1053	hypothetical protein	-0.116404
803	sma1056	sma1056	Transcriptional regulator%2CArsR family	-0.0291089
804	sma1057	sma1057	hypothetical protein	-0.157931	0.653232
805	sma1058	sma1058	hypothetical protein	-0.335515
806	sma1060	sma1060	hypothetical protein	0.0961735	0.823437
807	sma6251	sma6251	N/A
808	sma1062	sma1062	hypothetical protein	0.0726485	0.896189
809	sma1063	sma1063	Hypothetical protein	-0.263312
810	sma1065	sma1065	hypothetical protein	-0.408563
811	sma1067	sma1067	Transcriptional regulator%2CCAP%2FCrp family	0.226327	0.544975
812	sma1070	sma1070	TRm23a transposase	-0.139777
813	sma1073	sma1073	TRm23b IS ATP-binding protein	0.19024
814	sma1076	sma1076	Putative transcription regulator	0.41527	0.0750731
815	sma6254	sma6254	N/A
816	nex18	sma1077	Nex18 Symbiotically induced conserved protein	-0.629476	0.00496282
817	sma1078	sma1078	hypothetical protein	-0.636227	0.0071368
818	tspO	sma1079	TspO Tryptophan rich sensory protein	-0.375332	0.460856
819	sma1081	sma1081	Hypothetical protein	0.368557
820	sma1082	sma1082	Hypothetical protein	0.130559	0.836992
821	sma1084	sma1084	putative phosphoketolase	-0.165371	0.653232
822	sma1086	sma1086	hypothetical protein	-0.480486
823	sma1087	sma1087	Cation transport ATPase	-0.00706818	0.98918
824	sma1089	sma1089	Hypothetical protein	0.447584
825	sma1091	sma1091	Hypothetical protein	0.51329
826	sma1092	sma1092	Hypothetical protein	-2.4282
827	sma7020	sma7020	N/A	-0.270485
828	sma1093	sma1093	Hypothetical protein	-0.411589
829	sma1095	sma1095	Hypothetical protein	-0.979427
830	sma1096	sma1096	putative transmembrane protein	-0.797712
831	sma6255	sma6255	N/A
832	sma1097	sma1097	Hypothetical protein	-0.934865
833	sma1099	sma1099	hypothetical protein	0.500883	0.133101
834	sma1100	sma1100	hypothetical protein	-0.336606
835	sma1101	sma1101	Hypothetical protein	-1.2212
836	cyaP	sma1103	Adenylate%2Fguanylate cyclase	0.280102	0.460856
837	sma1104	sma1104	Hypothetical protein	0.693035	0.0457053
838	sma6256	sma6256	hypothetical protein	-1.106
839	sma1111	sma1111	Hypothetical protein	-1.18391
840	sma6257	sma6257	hypothetical protein	0.212225
841	sma6258	sma6258	hypothetical protein	-0.700942
842	sma1113	sma1113	hypothetical protein	0.0838945
843	sma1115	sma1115	Mn2%2B%2FFe2%2B transporter%2CNRAMP family	0.0863226	0.921915
844	sma6259	sma6259	N/A
845	sma7021	sma7021	N/A	-0.932493
846	sma6261	sma6261	N/A	0.0418294
847	sma6262	sma6262	hypothetical protein	0.218164
848	hspC2	sma1118	HspC2 heat shock protein	0.0511277
849	sma1120	sma1120	ABC transporter%2CATP-binding protein	-0.083421
850	sma6263	sma6263	N/A
851	sma1122	sma1122	Putative permease	0.243933	0.628427
852	sma1124	sma1124	Membrane protein	0.19697	0.72727
853	sma6264	sma6264	N/A
854	sma1126	sma1126	Putative protease%2Ctransmembrane protein	-0.587103
855	degP4	sma1128	DegP4 protease like protein	-0.447989
856	degP4	sma6265	N/A
857	sma1131	sma1131	Metallo-beta-lactamase superfamily protein	-0.886415
858	sma1132	sma1132	Hypothetical protein	-0.522677
859	sma1134	sma1134	hypothetical protein	0.0281933
860	sma6266	sma6266	N/A
861	sma1136	sma1136	Hypothetical protein	0.135862
862	sma1138	sma1138	Putative response regulator%2C DNA-binding domain protein	0.383099	0.31441
863	sma6267	sma6267	N/A
864	sma1139	sma1139	Putative response regulator%2C receiver domain protein	0.470016	0.2007
865	sma1141	sma1141	Transcriptional regulator%2CCAP%2FCrp family	-0.581182
866	sma1142	sma1142	FixL-related histidine kinase	-0.156386	0.673545
867	sma6268	sma6268	N/A
868	sma1146	sma1146	hypothetical protein	0.00263384	0.991844
869	sma6270	sma6270	N/A
870	sma1147	sma1147	hypothetical protein	-0.367591
871	sma6271	sma6271	N/A	-1.44008
872	sma1149	sma1149	hypothetical protein	-0.479509	0.205103
873	sma1151	sma1151	hypothetical protein	0.039625	0.928315
874	sma1153	sma1153	hypothetical protein	0.27363	0.663721
875	sma1154	sma1154	hypothetical protein	-0.191669
876	sma1155	sma1155	Cation transport P-type ATPase	-0.0801304	0.877945
877	sma1156	sma1156	Alcohol dehydrogenase%2CZn-dependent class III	0.195046	0.675113
878	sma6272	sma6272	N/A
879	sma1158	sma1158	hypothetical protein	0.579901	0.0852553
880	sma1159	sma1159	Hypothetical protein	0.113063
881	sma1160	sma1160	Hypothetical protein	-0.883583
882	sma1161	sma1161	Hypothetical protein	-0.953244	0.0250235
883	sma1162	sma1162	hypothetical protein	-0.285178	0.234093
884	sma1163	sma1163	Cation transport P-type ATPase	0.26816	0.44122
885	sma1166	sma1166	alpha%2Fbeta hydrolase fold protein	-0.0991001
886	sma1168	sma1168	Dehydrogenase%2CFAD-dependent	-0.707956
887	sma1169	sma1169	Hypothetical protein	-0.599727
888	sma1170	sma1170	hypothetical protein	0.0445344	0.950515
889	sma7022	sma7022	N/A
890	sma1171	sma1171	Hypothetical protein	0.0782235
891	sma6273	sma6273	N/A
892	sma1172	sma1172	Hypothetical protein	0.516905
893	sma1174	sma1174	Hypothetical protein	0.14296	0.80767
894	sma1176	sma1176	Hypothetical protein	0.214328	0.663721
895	sma6274	sma6274	N/A
896	sma1178	sma1178	hypothetical protein	0.250669
897	nosR	sma1179	NosR regulatory protein	-0.80077
898	nosR	sma6275	N/A
899	nosR	sma6276	N/A
900	nosZ	sma1182	NosZ nitrous oxide reductase	-0.404844	0.342123
901	nosD	sma1183	NosD nitrous oxidase accessory protein	-0.31866	0.572657
902	nosD	sma6277	N/A
903	nosF	sma1184	NosF ATPase	-0.412961
904	nosY	sma1185	NosY permease	-0.520695
905	nosL	sma1186	NosL copper chaperone	-0.382573
906	nosX	sma1188	NosX accesory protein	-0.551591
907	hmp	sma1191	Flavohemoprotein	0.0876464	0.877945
908	sma1192	sma1192	Hypothetical protein	-0.0863088
909	sma6278	sma6278	N/A	-0.0431921
910	nnrS2	sma1194	Putative hem and copper containing membrane protein	-0.366653
911	sma1195	sma1195	hypothetical protein	-0.978829
912	sma1197	sma1197	Hypothetical protein	-0.24801
913	sma6279	sma6279	N/A
914	sma1198	sma1198	Copper binding protein	-0.244762
915	sma1200	sma1200	hypothetical protein	-0.39529
916	sma1201	sma1201	Hypothetical protein	-0.0721034
917	sma6280	sma6280	N/A	-0.0431921
918	sma1207	sma1207	Transcriptional regulator%2CCAP%2FCrp family	0.500766
919	fixS1	sma1208	FixS1 nitrogen fixation protein	0.530398
920	fixI1	sma1209	FixI1 ATPase	-0.541612
921	fixH	sma1210	FixH nitrogen fixation protein	-0.245199
922	fixG	sma1211	FixG iron sulfur membrane protein	-0.378577
923	sma6281	sma6281	N/A	-0.535625
924	fixP1	sma1213	FixP1 di-heme c-type cytochrome	-0.0415919
925	fixQ1	sma1214	FixQ1 nitrogen fixation protein	0.513315
926	fixO1	sma1216	FixO1 cytochrome C oxidase subunit	-0.44646
927	fixN1	sma1220	FixN1 cytochrome c oxidase subunit 1	-0.562511
928	fixM	sma1223	FixM flavoprotein oxidoreductase	-0.0735074
929	fixK1	sma1225	FixK1 transcriptional regulator	-0.0746097
930	fixT1	sma1226	FixT1 antikinase protein	-0.204839	0.742634
931	fixT1	sma6282	N/A
932	fixT1	sma6283	N/A
933	fixJ	sma1227	FixJ response regulator	0.145979	0.695537
934	fixJ	sma6284	N/A
935	fixL	sma1229	FixL oxygen-regulated histidine kinase	-0.0843102	0.823437
936	sma1231	sma1231	hypothetical protein	0.346663	0.339943
937	napC	sma1232	NapC membrane-bound tetraheme cytochrome c subunit	0.839652	0.000675663
938	napB	sma1233	NapB periplasmic nitrate reductase cytochrome c-type subunit	1.00766	2.14937e-05
939	napA	sma1236	NapA periplasmic nitrate reductase	1.05184	1.82724e-08
940	napA	sma6285	N/A
941	napD	sma1239	NapD component of periplasmic nitrate reductase	1.20583	0.000712583
942	napF	sma1240	NapF component of periplasmic nitrate reductase	0.742332	0.00320349
943	napE	sma1241	NapE component of periplasmic nitrate reductase	0.898007	0.00129687
944	sma6287	sma6287	N/A	-1.10651
945	azu1	sma1243	Azu1 pseudoazurin	-0.178171	0.720223
946	azu1	sma6288	N/A
947	azu1	sma6289	N/A
948	nnrR	sma1245	NnrR transcriptional regulator%2Clikely involved in the regulation of nap%2Cnir%2Cand%2For nor genes	0.476837	0.0353746
949	sma6290	sma6290	N/A	-0.357447
950	nirV	sma1247	NirV protein	-0.178866
951	nirK	sma1250	NirK nitrite reductase	0.14311
952	nnrS1	sma1252	NnrS family protein	-0.156256
953	sma1253	sma1253	Hypothetical protein	-0.286364
954	sma6291	sma6291	N/A	-0.380332
955	sma1255	sma1255	hypothetical protein	0.379678
956	sma1256	sma1256	hypothetical protein	0.334474
957	sma1259	sma1259	hypothetical protein	-0.432364
958	sma1261	sma1261	hypothetical protein	-0.287811
959	sma1262	sma1262	hypothetical protein	-0.195291
960	sma7023	sma7023	N/A	-0.536576
961	sma1264	sma1264	hypothetical protein	0.0598529
962	sma6293	sma6293	hypothetical protein	-0.475864
963	hemN	sma1266	HemN coproporphyrinogen III oxidase	-0.141994
964	hemN	sma6294	N/A
965	norD	sma1269	NorD accessory protein for nitric oxide reductase	-0.324415
966	norQ	sma1272	NorQ accessory protein for nitric oxide reductase	-0.176111
967	norB	sma1273	NorB nitric oxide reductase%2Clarge subunit	-0.537149
968	norC	sma1276	NorC nitric oxide reductase%2Csmall subunit	0.456634
969	norE	sma1279	NorE accessory protein for nitric oxide reductase	-1.81403
970	nnrU	sma1283	NnrU-like transmembrane protein	0.160008	0.821379
971	sma1285	sma1285	Decarboxylase	0.212673
972	sma1288	sma1288	Carboxy-lyase	0.377973	0.536559
973	sma1289	sma1289	hypothetical protein	-0.473467
974	sma1291	sma1291	Protease	-1.15247
975	sma1292	sma1292	Peptidase	-0.300114
976	sma1294	sma1294	hypothetical protein	-0.958512
977	sma6295	sma6295	N/A	-0.467975
978	adhA1	sma1296	Alcohol dehydrogenase%2CZn-dependent class III	-0.633405	0.0654513
979	sma1297	sma1297	hypothetical protein	-0.0557294	0.894998
980	sma6296	sma6296	N/A	-0.995702
981	sma1299	sma1299	Transcriptional regulator%2CTetR family	-0.169889	0.779163
982	sma1301	sma1301	Permease	-0.199819	0.572657
983	virB11	sma1302	VirB11-like ATPase	-0.414498	0.441067
984	virB11	sma6297	N/A
985	virB11	sma6298	N/A
986	virB10	sma1303	VirB10-like transmembrane secretion protein	-0.154323	0.809722
987	virB9	sma1306	VirB9 type IV secretion protein	0.367348	0.447561
988	virB9	sma6299	N/A
989	virB8	sma1308	VirB8 type IV secretion protein	0.0627871
990	virB7	sma1310	VirB7-like protein	-0.114935
991	virB6	sma1311	VirB6 type IV secretion protein	-0.0814651	0.916938
992	virB5	sma1313	VirB5 type IV secretion protein	-0.00557461	0.991844
993	virB4	sma1315	VirB4 type IV secretion protein	0.0207545	0.968439
994	virB4	sma6300	N/A
995	virB4	sma6301	N/A
996	virB3	sma1318	VirB3 type IV secretion protein	-0.607321
997	virB2	sma1319	VirB2 type IV secretion protein	-0.0968044
998	virB1	sma1321	VirB1 type IV secretion protein	0.106521	0.89356
999	sma1322	sma1322	hypothetical protein	0.235026	0.711793
1000	rctA	sma1323	Putative transcription regulator of the conjugative ability of the symbiotic plasmid	-0.336474	0.343019
1001	sma1325	sma1325	Hypothetical protein	0.0266752
1002	sma6302	sma6302	N/A	-0.169267
1003	sma1326	sma1326	hypothetical protein	0.193309	0.600113
1004	sma1327	sma1327	hypothetical protein	0.279466	0.427074
1005	sma6303	sma6303	N/A	0.439596
1006	sma1328	sma1328	Permease	-0.0425213	0.941312
1007	sma1329	sma1329	Peptidase	-0.441677	0.156902
1008	sma1331	sma1331	hypothetical protein	-0.709398	0.0546857
1009	sma1332	sma1332	hypothetical protein	-0.832038	0.00139638
1010	sma1334	sma1334	hypothetical protein	-0.65639	0.0121205
1011	sma5030	sma5030	Transcriptional regulator%2CTetR family	-0.0389022	0.941312
1012	sma1337	sma1337	ABC transporter%2Cperiplasmic solute-binding protein%2Cinduced by CAS amino acids%2Cinvolved in amino acid or peptide transport	-1.31513	7.13747e-16
1013	sma1339	sma1339	ABC transporter%2Cpermease%2Cinvolved in amino acid or peptide transport	-0.886271	7.85525e-05
1014	sma1341	sma1341	ABC transporter%2Cpermease%2Cinvolved in amino acid or peptide transport	-0.821267	0.000497462
1015	sma6305	sma6305	hypothetical protein	-0.990259
1016	sma1344	sma1344	ABC transporter%2CATP-binding protein%2Cinvolved in amino acid or peptide transport	-1.01204	9.79186e-06
1017	sma1345	sma1345	ABC transporter ATP-binding protein%2Cinvolved in amino acid or peptide transport	-0.884175	9.35778e-05
1018	sma1347	sma1347	dehydrogenase	-0.214777	0.485449
1019	sma1349	sma1349	Transcriptional regulator%2CGntR family	0.117084	0.742634
1020	sma6306	sma6306	N/A
1021	sma1351	sma1351	Mandelate racemase%2Fmuconate lactonizing enzyme family	0.465579	0.0499747
1022	sma1353	sma1353	Isomerase	0.786379	4.36179e-05
1023	sma1354	sma1354	Isomerase	0.075838	0.836992
1024	sma1355	sma1355	hypothetical protein	0.596626	0.00381703
1025	sma1356	sma1356	TRm3 transposase	0.578095
1026	sma1358	sma1358	hypothetical protein	0.420837	0.185134
1027	sma1361	sma1361	hypothetical protein	0.527586
1028	sma7024	sma7024	N/A	0.451414
1029	sma1362	sma1362	ABC transporter%2Cpermease	-0.241523	0.523557
1030	sma6309	sma6309	N/A
1031	sma6310	sma6310	N/A
1032	sma6311	sma6311	N/A
1033	sma1363	sma1363	ABC transporter%2Cpermease	0.511328	0.184582
1034	sma6312	sma6312	N/A
1035	sma1364	sma1364	ABC transporter%2Cperiplasmic solute-binding protein	0.929742	0.0230043
1036	sma6313	sma6313	N/A
1037	sma6314	sma6314	N/A	-0.320053
1038	sma5008	sma5008	Hypothetical protein	0.525643
1039	sma6315	sma6315	hypothetical protein	0.100906
1040	sma1365	sma1365	Hypothetical protein	-0.199647
1041	sma6316	sma6316	hypothetical protein	-0.425161
1042	sma1367	sma1367	short chain alcohol dehydrogenase-related dehydrogenase	-0.205752	0.657887
1043	sma1368	sma1368	hypothetical protein	-0.387643	0.427074
1044	sma1370	sma1370	ABC transporter%2CATP-binding protein	-0.0929009	0.877945
1045	sma1371	sma1371	ABC transporter%2CATP-binding protein	-0.365308	0.304571
1046	sma1374	sma1374	ABC transporter%2Cpermease	-0.516279	0.128876
1047	sma1373	sma1373	ABC transporter%2Cpermease	-0.497075	0.0535932
1048	sma1375	sma1375	ABC transporter%2Cperiplasmic solute-binding protein	-0.543862	0.00860664
1049	sma6317	sma6317	N/A
1050	sma1377	sma1377	Amidase	-0.327328	0.236599
1051	sma1379	sma1379	ABC transporter%2Cperiplasmic solute-binding protein	-0.351933	0.155562
1052	sma1381	sma1381	Putative oxidase	-0.733947	0.015768
1053	sma5031	sma5031	hypothetical protein	-0.83048
1054	sma1386	sma1386	oxidoreductase	-1.04776	0.00321688
1055	sma1387	sma1387	Transcriptional regulator%2CLysR family	-0.17896	0.720285
1056	sma6318	sma6318	N/A
1057	etfA2	sma1389	EtfA2 electron-transport flavoprotein%2Calpha-subunit	-0.407506	0.0379394
1058	etfB2	sma1391	EtfB2 electron transport flavoprotein%2Cbeta subunit	-0.401028	0.0404277
1059	sma1394	sma1394	hypothetical protein	-0.561403
1060	sma1397	sma1397	hypothetical protein	-0.98657
1061	sma1398	sma1398	short chain alcohol dehydrogenase-related dehydrogenase	-0.56396
1062	sma1400	sma1400	Acyl-CoA dehydrogenase	-1.02357	0.0119503
1063	sma1403	sma1403	Putative pyridoxal 4-dehydrogenase	-0.355356	0.433484
1064	ttuD3	sma1406	TtuD3 hydroxypyruvate reductase	-0.182399
1065	sma1408	sma1408	Hydratase%2Fisomerase	-0.530724
1066	sma1409	sma1409	Acyl-CoA transferase	-0.367852	0.427074
1067	sma1410	sma1410	Oxidoreductase	-0.725303	0.0703672
1068	sma6319	sma6319	hypothetical protein	0.163987	0.695537
1069	sma6320	sma6320	N/A
1070	sma1413	sma1413	hypothetical protein	0.201143	0.544975
1071	sma1414	sma1414	Dehydrogenase%2CFAD-dependent	-0.399795	0.310992
1072	sma1415	sma1415	aldehyde dehydrogenase%2CNAD%28P%29-dependent	-0.234369	0.700027
1073	sma1417	sma1417	Dehydrogenase%2CZn-dependent	-0.520071	0.214375
1074	sma1418	sma1418	ABC transporter%2Cpermease%2Cinvolved in transport of sugar phosphates %28glucose- 6-phosphate and glycerol-3-phosphate%29	-0.591524
1075	sma1421	sma1421	ABC transporter%2CATP-binding protein%2Cinvolved in transport of sugar phosphates %28glucose- 6-phosphate and glycerol-3-phosphate%29	-0.609884	0.0881038
1076	sma1424	sma1424	ABC transporter%2Cpermease%2Cinvolved in transport of sugar phosphates %28glucose- 6-phosphate and glycerol-3-phosphate%29	-0.368433	0.429477
1077	sma6321	sma6321	N/A
1078	sma6322	sma6322	N/A	-0.596348
1079	sma1427	sma1427	ABC transporter%2Cperiplasmic solute-binding protein%2Cinvolved in transport of sugar phosphates %28glucose-6- phosphate and glycerol-3-phosphate%29	-0.868977	0.00025063
1080	sma6323	sma6323	N/A
1081	sma1428	sma1428	Transcriptional regulator%2CTetR family	-0.126933	0.695537
1082	sma1430	sma1430	Dehydrogenase%2CZn-dependent	-0.331754	0.356783
1083	sma1431	sma1431	hypothetical protein	-0.756216
1084	sma1434	sma1434	ABC transporter%2CATP-binding protein	0.153994	0.69363
1085	sma1435	sma1435	ABC transporter%2Cpermease	-0.0135743	0.98621
1086	sma1437	sma1437	ABC transporter%2Cpermease	-0.0610233	0.917021
1087	sma1438	sma1438	ABC transporter%2Cperiplasmic solute-binding protein	-0.176548	0.586391
1088	sma1440	sma1440	5-dehydro-4-deoxyglucarate dehydratase	0.355926	0.170507
1089	sma6324	sma6324	N/A	1.10944
1090	sma1442	sma1442	Transcriptional regulator%2CGntR family	0.0462151	0.927282
1091	sma1445	sma1445	Hypothetical protein	-0.146612	0.836992
1092	sma1447	sma1447	Permease%2CMFS	0.145042	0.700027
1093	sma6326	sma6326	hypothetical protein	0.460805	0.297939
1094	sma1450	sma1450	Thiolase	0.993802	4.37719e-05
1095	sma1452	sma1452	short chain alcohol dehydrogenase-related dehydrogenase	0.462317	0.233535
1096	sma1454	sma1454	Transcriptional regulator%2CAraC family	0.315678	0.342123
1097	sma1455	sma1455	hypothetical protein	-0.103704	0.823437
1098	sma1456	sma1456	hypothetical protein	0.146607	0.711793
1099	sma1459	sma1459	Dehydrogenase%2Cmalate%2FL-lactate family	0.30411	0.603443
1100	sma1461	sma1461	Mandelate racemase%2Fmuconate lactonizing enzyme family protein	0.388168	0.398721
1101	sma1462	sma1462	ABC transporter%2Cperiplasmic solute-binding protein	0.0491065	0.928315
1102	sma6327	sma6327	N/A
1103	sma1465	sma1465	ABC transporter permease	-0.0658947	0.91293
1104	sma1466	sma1466	ABC transporter%2CATP binding protein	0.116321	0.855142
1105	sma1467	sma1467	ABC transporter%2Cpermease	0.0551776
1106	sma1471	sma1471	hypothetical protein	0.09468	0.883933
1107	sma1473	sma1473	proline dipeptidase	-0.0879329	0.914839
1108	sma1476	sma1476	Transcriptional regulator%2CAraC family	0.400046	0.412192
1109	sma1478	sma1478	Trimethylamine methyltransferase	0.0297169	0.968439
1110	sma1480	sma1480	Transcriptional regulator%2CLysR family	0.0607435	0.89356
1111	sma6328	sma6328	N/A
1112	sma1483	sma1483	dehydrogenase	-0.32407	0.462169
1113	sma6329	sma6329	N/A
1114	sma5009	sma5009	Hypothetical protein	-0.168063
1115	sma1485	sma1485	Permease%2CMFS	-0.360347
1116	sma6330	sma6330	N/A
1117	sma1487	sma1487	Cytochrome C	0.355478
1118	sma1488	sma1488	oxidoreductase	-0.120174
1119	sma1491	sma1491	Oxidoreductase	-0.53953
1120	sma1493	sma1493	Transcriptional regulator%2CLysR family	0.234645	0.563906
1121	sma1494	sma1494	Hypothetical protein	0.242954	0.695537
1122	sma6331	sma6331	N/A	0.386087
1123	sma1495	sma1495	Aminotransferase	1.14183	1.45501e-05
1124	gst17	sma1497	Glutathione-S-transferase	2.26919	8.22479e-21
1125	sma6332	sma6332	N/A	1.694
1126	sma1500	sma1500	oxidoreductase	2.29423	7.93148e-29
1127	sma1501	sma1501	hypothetical protein	1.95881	6.50243e-21
1128	sma6333	sma6333	N/A
1129	sma1503	sma1503	hypothetical protein	1.77134	6.06827e-15
1130	sma6334	sma6334	N/A
1131	sma6335	sma6335	N/A	-0.748103
1132	sma1505	sma1505	Transcriptional regulator%2CGntR family	1.13026	3.42285e-09
1133	sma1507	sma1507	hypothetical protein	0.916469	3.12182e-06
1134	sma1509	sma1509	ABC transporter%2CATP-binding protein	0.447478	0.0372738
1135	sma1513	sma1513	ABC transporter%2Cpermease	0.617378	0.00791197
1136	sma1514	sma1514	ABC transporter%2Cpermease	0.60199	0.015925
1137	sma1515	sma1515	hypothetical protein	0.549128	0.0991024
1138	nuoH2	sma1516	NuoH2 NADH-quinone oxidoreductase subunit H 2	0.330255	0.459472
1139	nuoI2	sma1519	NADH-quinone oxidoreductase subunit I 2	0.612634	0.21263
1140	sma1521	sma1521	hypothetical protein	-0.289687
1141	nuoG2	sma1523	NuoG2 NADH:quinone oxidoreductase subunit G 2	-0.287796	0.563906
1142	nuoF2	sma1525	NuoF2 NADH:quinone oxidoreductase subunit F2	-0.488549
1143	nuoE2	sma1526	NuoE2 NADH:quinone oxidoreductase subunit E 2	0.274527
1144	nuoD2	sma1529	NuoD2 NADH:quinone oxidoreductase subunit D 2	-0.122453	0.866115
1145	nuoC2	sma1531	NuoC2 NADH:quinone oxidoreductase subunit C2	-0.525381
1146	nuoB2	sma1532	NuoB2 NADH:quinone oxidoreductase subunit B 2	0.0475802
1147	nuoA2	sma1533	NuoA2 NADH:quinone oxidoreductase subunit A 2	-0.449848
1148	nuoN2	sma1535	NuoN2 NADH:quinone oxidoreductase subunit N 2	-0.222596	0.701763
1149	nuoN2	sma6337	N/A
1150	nuoM2	sma1536	NuoM2 NADH:quinone oxidoreductase subunit M 2	-0.144738
1151	sma1538	sma1538	oxidoreductase	-0.0302608	0.968439
1152	sma6338	sma6338	hypothetical protein	0.361078
1153	sma1541	sma1541	oxidoreductase	0.09551	0.907596
1154	nuoK2	sma1544	NuoK2 NADH:quinone oxidoreductase subunit K 2	-0.0679971
1155	nuoJ2	sma1545	NuoJ2 NADH:quinone oxidoreductase subunit J 2	0.65853	0.0526016
1156	pcm	sma1547	L-isoaspartate O-methyltransferase protein	0.034297	0.931883
1157	sma1548	sma1548	Diguanylate cyclase%2Fphosphodiesterase	0.244218	0.481947
1158	sma6340	sma6340	N/A
1159	sma1550	sma1550	Response regulator	0.363707	0.39886
1160	sma6341	sma6341	N/A
1161	sma1552	sma1552	MCP methyltransferase%2CCheR-type	0.044598	0.949732
1162	sma1554	sma1554	Putative chemotaxis protein	-0.317737
1163	mcpS	sma1556	Methyl-accepting chemotaxis protein	-0.0689321	0.928315
1164	mcpS	sma1558	Sensor histidine kinase	-0.0639863	0.907596
1165	cheB2	sma1561	Chemotaxis response regulator protein-glutamate methylesterase	-0.105197	0.886047
1166	sma1562	sma1562	Putative pilus assembly protein	-0.0353308	0.963629
1167	sma1564	sma1564	Putative pilus assembly protein	-0.170563
1168	cpaF2	sma1568	CpaF2 pilus assembly protein	-0.298624
1169	cpaF2	sma6343	N/A
1170	pilA2	sma1570	PilA2 pilus assembly protein	-0.35997
1171	sma7025	sma7025	N/A	-0.649759
1172	sma1572	sma1572	hypothetical protein	-0.0751264
1173	cpaE2	sma1573	CpaE2 pilus assembly protein	-0.135727
1174	cpaB2	sma1576	CpaB2 pilus assembly protein	-0.418658
1175	cpaA2	sma1578	CpaA2 prepilin peptidase	0.238845
1176	sma1579	sma1579	hypothetical protein	0.248612	0.663711
1177	sma6344	sma6344	N/A
1178	sma1580	sma1580	hypothetical protein	0.801051
1179	sma1582	sma1582	hypothetical protein	0.406082	0.221511
1180	sma6345	sma6345	N/A	0.327767
1181	cyaF5	sma1583	CyaF5 adenylate cyclase	0.100175	0.742634
1182	cyaF5	sma1585	hypothetical protein	0.040782	0.927282
1183	sma6347	sma6347	hypothetical protein	-0.569842	0.0251287
1184	syrB2	sma1586	SyrB2 regulator	-0.129117	0.648135
1185	syrB2	sma6348	N/A
1186	eglC	sma1587	EglC Endo-1%2C3-1%2C4-beta-glycanase	0.424225	0.0337493
1187	sma6349	sma6349	hypothetical protein	0.269449	0.653232
1188	sma1589	sma1589	hypothetical protein	0.315751
1189	sma6350	sma6350	hypothetical protein	0.382025
1190	cyaI3	sma1591	CyaI3 adenylate%2Fguanylate cyclase	0.369284	0.44122
1191	sma7051	sma7051	N/A	0.330627	0.538154
1192	sma6351	sma6351	N/A
1193	sma6352	sma6352	N/A
1194	sma1594	sma1594	Hypothetical protein	-0.128959
1195	sma1595	sma1595	Hypothetical protein	0.185107	0.760525
1196	sma6353	sma6353	N/A
1197	sma6354	sma6354	hypothetical protein	0.0875172
1198	sma1597	sma1597	Pilus assembly chaperone	0.250915	0.380432
1199	sma1600	sma1600	Potassium efflux protein	0.262696	0.379516
1200	sma1602	sma1602	Transcriptional regulator%2CLysR family	-0.0176045	0.973206
1201	sma6355	sma6355	N/A
1202	sma1604	sma1604	NADH:flavin oxidoreductase %2F NADH oxidase	0.0305154
1203	sma1606	sma1606	hypothetical protein	0.234201
1204	sma1608	sma1608	hypothetical protein	-0.344313
1205	sma1612	sma1612	N/A
1206	sma1613	sma1613	N/A	0.0361825
1207	sma1617	sma1617	integrase%2Frecombinase
1208	sma1619	sma1619	integrase%2Frecombinase
1209	sma1620	sma1620	integrase%2Frecombinase
1210	sma1623	sma1623	N/A
1211	sma1625	sma1625	Transcriptional regulator%2CLysR family	0.150848	0.665537
1212	sma1626	sma1626	hypothetical protein	-0.0209246
1213	sma6359	sma6359	N/A
1214	sma6360	sma6360	hypothetical protein	-0.0877523
1215	sma1629	sma1629	short chain alcohol dehydrogenase-related dehydrogenase	0.0467246
1216	sma5038	sma5038	Hypothetical protein	0.206082
1217	sma1630	sma1630	Hypothetical protein	-0.835481
1218	sma1632	sma1632	Transcriptional regulator%2CLysR family	0.0940048	0.846718
1219	sma6361	sma6361	N/A
1220	sma6362	sma6362	N/A	-0.0183574
1221	sma6363	sma6363	hypothetical protein	-0.223213
1222	sma1635	sma1635	Hypothetical protein	0.152448	0.810276
1223	sma6366	sma6366	N/A	0.160021
1224	sma6367	sma6367	N/A	0.196929
1225	sma1636	sma1636	N/A	-0.315113
1226	sma1639	sma1639	Hypothetical protein	-0.704259	0.0703672
1227	sma1641	sma1641	Permease%2CMFS	-0.444288	0.132696
1228	sma1643	sma1643	Hypothetical protein	-0.303291
1229	sma1644	sma1644	Putative transmembrane efflux protein	-0.336578	0.555422
1230	sma5010	sma5010	Hypothetical protein	-0.265785
1231	sma6368	sma6368	N/A	-0.30817
1232	sma6369	sma6369	N/A	-0.0762853
1233	sma1646	sma1646	ABC transporter%2C ATP-binding protein%2C involved in amino acid or peptide transport	0.178964	0.601903
1234	sma1647	sma1647	ABC transporter%2CATP-binding protein%2Cinvolved in amino acid or peptide transport	0.175018	0.669869
1235	sma1649	sma1649	ABC transporter%2Cpermease%2Cinvolved in amino acid or peptide transport	0.0972092	0.861053
1236	sma1650	sma1650	ABC transporter%2Cpermease%2Cinvolved in amino acid or peptide transport	0.0662837	0.867734
1237	sma6370	sma6370	N/A
1238	sma1651	sma1651	ABC transporter%2Cperiplasmic solute-binding protein%2Cinvolved in amino acid or peptide transport	-0.359773	0.515547
1239	sma1652	sma1652	racemase	-0.128447	0.855142
1240	sma1653	sma1653	hypothetical protein	-0.230668	0.711793
1241	sma1654	sma1654	Transcriptional regulator%2CGntR family	-0.34994	0.164029
1242	sma6371	sma6371	hypothetical protein	-0.0380336	0.938016
1243	sma1657	sma1657	Hypothetical protein	0.295667
1244	sma1658	sma1658	Hypothetical protein	0.0437453
1245	sma1660	sma1660	hypothetical protein	0.384804	0.300259
1246	sma6372	sma6372	N/A
1247	sma1662	sma1662	Cation%2Fmultidrug efflux pump	0.102841	0.836992
1248	sma6373	sma6373	N/A
1249	sma1664	sma1664	HlyD-family protein	0.769668
1250	sma6374	sma6374	N/A
1251	sma1666	sma1666	Hypothetical protein	0.354422
1252	arcD1	sma1667	ArcD1 arginine%2Fornithine antiporter	0.688441	0.00496981
1253	sma6376	sma6376	N/A	0.859206
1254	sma6377	sma6377	N/A	-0.0431921
1255	arcD2	sma1668	ArcD2 arginine%2Fornithine antiporter	0.674453	0.0499747
1256	arcA2	sma1670	ArcA2 arginine deiminase	0.702501	0.0899398
1257	arcA2	sma6378	N/A
1258	sma1672	sma1672	hypothetical protein	0.469714
1259	sma1674	sma1674	Hypothetical protein	0.236813
1260	sma1675	sma1675	hypothetical protein	0.339008
1261	sma6379	sma6379	N/A	0.35823
1262	sma1676	sma1676	hypothetical protein	0.667194	0.0528857
1263	sma1677	sma1677	Metallo-dependent hydrolase	1.50416	4.15055e-16
1264	sma1678	sma1678	Hypothetical protein	0.153724
1265	sma1680	sma1680	hypothetical protein	0.199661	0.667821
1266	sma6381	sma6381	N/A
1267	sma1682	sma1682	nonspecific acid phosphatase precursor	0.553622	0.204035
1268	sma1683	sma1683	Arylsulfatase	0.99763	3.73641e-05
1269	sma6382	sma6382	N/A
1270	sma6383	sma6383	N/A	0.153459
1271	sma1684	sma1684	Sensory histidine kinase	0.45241	0.0750731
1272	sma6384	sma6384	N/A
1273	sma1686	sma1686	Two-component response regulator	0.364312	0.463229
1274	sma1688	sma1688	Two-component response regulator	0.228397
1275	sma6385	sma6385	hypothetical protein	0.138885
1276	sma1691	sma1691	Cation transport ATPase	0.23698	0.427074
1277	sma6386	sma6386	N/A
1278	sma6387	sma6387	N/A
1279	sma6388	sma6388	N/A	0.147395	0.701763
1280	sma6389	sma6389	N/A	0.77914
1281	sma5033	sma5033	Hypothetical protein	-0.283089
1282	sma6390	sma6390	N/A	-0.0595582
1283	sma1696	sma1696	Sensor histidine kinase	0.737106	0.00025063
1284	sma6391	sma6391	N/A
1285	sma1697	sma1697	hypothetical protein	-0.0386054	0.916938
1286	syrB1	sma1698	SyrB1 regulator	0.159729	0.541036
1287	sma6392	sma6392	hypothetical protein	0.339103
1288	sma1700	sma1700	hypothetical protein	-0.208542
1289	sma1702	sma1702	hypothetical protein	0.0760854	0.823437
1290	sma1704	sma1704	hypothetical protein	0.440847	0.212956
1291	sma1705	sma1705	Transcriptional regulator%2CMucR family	0.440273	0.335067
1292	sma1706	sma1706	Hypothetical protein	0.415818	0.0507753
1293	sma6393	sma6393	hypothetical protein	-1.39704
1294	sma6394	sma6394	N/A
1295	sma6395	sma6395	hypothetical protein	-0.799633
1296	sma1711	sma1711	Arginase%2Fagmatinase%2Fformimionoglutamate hydrolase family protein	0.271787	0.674546
1297	ade3	sma1715	Adenine deaminase	0.429823	0.0945496
1298	sma1717	sma1717	Permease	-0.0548199	0.918621
1299	ade4	sma1718	Adenine deaminase	-0.207587	0.544975
1300	sma1720	sma1720	Transcriptional regulator%2CLysR family	0.243628	0.450776
1301	sma6396	sma6396	N/A
1302	sma1724	sma1724	Isochorismatase family protein	-0.185181	0.736864
1303	sma1725	sma1725	Transcriptional regulator	0.16159	0.663711
1304	sma6397	sma6397	N/A
1305	sma1726	sma1726	Transcriptional regulator%2CTetR family	-0.0764014	0.91293
1306	sma6398	sma6398	N/A
1307	sma1727	sma1727	alpha%2Fbeta hydrolase fold protein	-0.723415	0.000142294
1308	sma6399	sma6399	N/A
1309	proX	sma1729	Glycine betaine ABC transporter%2Cperiplasmic solute-binding protein	-0.543202	0.0610055
1310	betB2	sma1731	BetB2 betaine aldehyde dehydrogenase	-0.29708	0.592491
1311	sma1732	sma1732	hypothetical protein	-0.402045
1312	sma1734	sma1734	hypothetical protein	-0.27084	0.563906
1313	sma1735	sma1735	oxidoreductase	0.00274281	0.991844
1314	sma6400	sma6400	N/A
1315	sma6401	sma6401	N/A
1316	sma1736	sma1736	Transcriptional regulator%2CLysR family	0.133271	0.720285
1317	sma1737	sma1737	hypothetical protein	-0.388469	0.498963
1318	sma1740	sma1740	Siderophore-interacting protein	-0.470171	0.0630695
1319	sma1741	sma1741	ABC transporter%2CATP-binding protein%2CFe3%2B-siderophore transport system	-0.357003	0.427074
1320	sma1742	sma1742	ABC transporter%2Cpermease%2CFe3%2B-siderophore transport system	-0.338209	0.450776
1321	sma1745	sma1745	ABC transporter%2Cpermease%2CFe3%2B-siderophore transport system	-0.548309	0.0661384
1322	sma1746	sma1746	ABC transporter%2Cperiplasmic solute-binding protein%2CFe3%2B-siderophore transport system	-0.00699837	0.98918
1323	sma6402	sma6402	N/A
1324	sma1747	sma1747	TonB-dependent siderophore receptor	-0.496955	0.0350725
1325	sma6403	sma6403	N/A
1326	sma1749	sma1749	putative transcriptional regulator	0.0979921	0.792701
1327	sma6404	sma6404	N/A	-0.656657
1328	sma6405	sma6405	N/A
1329	sma1750	sma1750	hypothetical protein	0.638681	0.000441664
1330	sma1751	sma1751	ABC transporter%2Cpermease	0.0314909	0.961994
1331	sma1753	sma1753	ABC transporter%2Cpermease	-0.0801827	0.855142
1332	sma6406	sma6406	N/A
1333	sma1754	sma1754	ABC transporter%2CATP-binding protein	-0.181191	0.586619
1334	sma1755	sma1755	ABC transporter%2Cperiplasmic solute-binding protein	-0.211801	0.40578
1335	sma1757	sma1757	short chain alcohol dehydrogenase-related dehydrogenase	-0.00355571	0.991844
1336	sma1759	sma1759	Transcriptional regulator%2CGntR family	-0.117778	0.834112
1337	sma6407	sma6407	N/A
1338	sma1760	sma1760	phosphotransferase	-0.0701637	0.855142
1339	sma1761	sma1761	Aminotransferase	0.48708	0.013753
1340	sma1765	sma1765	hypothetical protein	0.844548	2.00996e-06
1341	sma1766	sma1766	hypothetical protein	0.843656	1.45501e-05
1342	sma7026	sma7026	N/A	0.180892
1343	sma6408	sma6408	N/A
1344	sma1767	sma1767	Hypothetical protein	0.452523	0.346181
1345	sma7027	sma7027	N/A	-0.363851
1346	sma1769	sma1769	hypothetical protein	0.536794	0.0785949
1347	sma1770	sma1770	Hypothetical protein	0.103589
1348	sma6409	sma6409	hypothetical protein	0.817232
1349	sma1776	sma1776	hypothetical protein	-0.0918625	0.809722
1350	sma6410	sma6410	N/A	0.56765
1351	sma6411	sma6411	hypothetical protein	0.288849	0.544338
1352	sma6412	sma6412	hypothetical protein	0.406924	0.449073
1353	sma1779	sma1779	Hypothetical protein	1.36542	9.23162e-05
1354	sma1780	sma1780	hypothetical protein	2.26141	2.36594e-12
1355	sma6413	sma6413	N/A
1356	sma1782	sma1782	Transcriptional regulator%2CLysR family	0.217375	0.523557
1357	sma1783	sma1783	Hypothetical protein	0.407626
1358	sma1784	sma1784	hypothetical protein	0.584348
1359	sma1787	sma1787	N/A	0.445093	0.239125
1360	sma6414	sma6414	N/A	-0.33946
1361	cyaI4	sma1789	CyaI4 adenylate%2Fguanylate cyclase	-0.0601484	0.913874
1362	sma7028	sma7028	N/A	0.435845
1363	sma5032	sma5032	Hypothetical protein	0.973473
1364	sma1793	sma1793	hypothetical protein	0.852064	0.00144663
1365	sma6415	sma6415	N/A	-0.330571	0.465961
1366	sma1797	sma1797	Hypothetical protein	0.39776	0.346181
1367	kup2	sma1798	Kup2 Potassium uptake protein	-0.0539574	0.903211
1368	kup2	sma6416	N/A
1369	sma6417	sma6417	N/A	0.162501
1370	sma6418	sma6418	N/A	-0.00253765
1371	sma7029	sma7029	N/A	0.125218
1372	sma7030	sma7030	N/A
1373	sma1799	sma1799	TRm2011-2b transposase	-2.62158
1374	sma6422	sma6422	N/A	-0.945821
1375	sma1801	sma1801	Reverse transcriptase%2Cmaturase	-1.88068	2.0912e-29
1376	sma1803	sma1803	TRm2011-2a transposase	-2.16398
1377	sma1808	sma1808	Hypothetical protein	0.129366	0.834774
1378	sma1809	sma1809	Non-heme haloperoxidase	-0.0926988	0.830399
1379	sma6423	sma6423	N/A
1380	sma6424	sma6424	N/A
1381	sma1811	sma1811	hypothetical protein	0.480165	0.156569
1382	sma1814	sma1814	hypothetical protein	0.491555	0.121522
1383	sma1817	sma1817	hypothetical protein	0.315204
1384	sma1819	sma1819	hypothetical protein	0.474392	0.0715174
1385	sma6425	sma6425	N/A
1386	sma1820	sma1820	hypothetical protein	0.404366
1387	sma1821	sma1821	hydrolase	0.173719	0.598088
1388	sma1822	sma1822	hypothetical protein	0.609272	0.0602752
1389	sma1823	sma1823	Transcriptional regulator%2CAraC family	0.422733	0.0910389
1390	sma1825	sma1825	Transcriptional regulator%2CAraC family	0.535583	0.0507753
1391	sma6426	sma6426	N/A
1392	sma1828	sma1828	Transcriptional regulator%2CLysR family	0.0278647
1393	sma6427	sma6427	N/A
1394	sma6428	sma6428	hypothetical protein	-0.245859
1395	sma6429	sma6429	hypothetical protein	-0.241317
1396	sma6430	sma6430	N/A
1397	sma1831	sma1831	hypothetical protein	-0.218345
1398	sma6431	sma6431	N/A
1399	sma1832	sma1832	Hypothetical protein	0.46868
1400	sma1833	sma1833	dehydrogenase	0.39311	0.185134
1401	sma1835	sma1835	hypothetical protein	0.00876545	0.98918
1402	argE	sma1836	ArgE acetylornithine deacetylase	0.339888	0.427074
1403	sma1838	sma1838	dehydrogenase	0.0662255
1404	sma1840	sma1840	hypothetical protein	-0.0294666	0.968439
1405	sma6432	sma6432	N/A
1406	sma1844	sma1844	aldehyde dehydrogenase%2CNAD%28P%29-dependent	-0.732955
1407	sma1846	sma1846	dehydrogenase	0.520525
1408	gabD5	sma1848	GabD5 succinate semialdehyde dehdyrogenase	-0.478585
1409	sma6433	sma6433	N/A	0.0875835
1410	sma1850	sma1850	oxidoreductase	0.0716534	0.921402
1411	sma1851	sma1851	hydrolase	0.228471	0.690805
1412	sma1853	sma1853	hypothetical protein	0.345529
1413	sma1855	sma1855	Aminotransferase	-0.255835
1414	sma6434	sma6434	N/A
1415	sma1857	sma1857	hydrolase	0.200611
1416	sma1860	sma1860	ABC transporter%2Cperiplasmic solute-binding protein	0.295926	0.473717
1417	sma1862	sma1862	ABC transporter permease	0.322702
1418	sma1863	sma1863	ABC transporter%2Cpermease	5.91563e-05
1419	sma1864	sma1864	ABC transporter%2CATP-binding protein	0.322852	0.464577
1420	sma1867	sma1867	Transcriptional regulator%2CAsnC%2FLrp family	0.257693	0.538154
1421	sma1869	sma1869	amino acid oxidase	0.234013
1422	sma1871	sma1871	Putative ornithine cyclodeaminase	-0.239895
1423	sma1872	sma1872	Threonine dehydratase	-0.111193	0.812296
1424	sma1874	sma1874	Hypothetical protein	-0.529995
1425	sma6436	sma6436	N/A
1426	sma7031	sma7031	N/A	0.0825383
1427	sma6437	sma6437	N/A	0.588141
1428	sma1875	sma1875	reverse transcriptase	-0.122443	0.821379
1429	sma6438	sma6438	hypothetical protein	0.510346
1430	sma1878	sma1878	N/A	-0.677701
1431	sma6439	sma6439	hypothetical protein	-0.425767
1432	sma1881	sma1881	Hypothetical protein	0.600546	0.0756487
1433	sma1882	sma1882	Transcriptional regulator	-0.231511
1434	sma1884	sma1884	Cation%2Fmultidrug efflux protein	0.00519977	0.991844
1435	sma7032	sma7032	N/A
1436	sma6440	sma6440	N/A
1437	sma6441	sma6441	N/A
1438	sma1885	sma1885	HlyD-family protein	-0.725296
1439	sma1887	sma1887	Transcriptional regulator	-0.351153	0.523557
1440	sma1890	sma1890	Hypothetical protein	-0.238418
1441	sma1891	sma1891	Hypothetical protein	-0.625498
1442	sma1893	sma1893	Transcriptional regulator%2CLysR family	0.0884028	0.898088
1443	msrB2	sma1894	Peptide methionine sulfoxide reductase	-0.0724533	0.917021
1444	msrA3	sma1896	Peptide methionine sulfoxide reductase	-0.214621	0.57275
1445	sma1898	sma1898	hypothetical protein	0.360982	0.460856
1446	sma1900	sma1900	Hypothetical protein	-0.451109
1447	sma1902	sma1902	Hypothetical protein	0.557579	0.147928
1448	sma1903	sma1903	serine protease	0.266722	0.624475
1449	sma7033	sma7033	N/A	1.63713
1450	sma6442	sma6442	N/A	-0.536092
1451	mrcB	sma1905	MrcB penicillin binding protein B	0.292518	0.305852
1452	sma6443	sma6443	N/A	-0.230711	0.700027
1453	sma1907	sma1907	Hypothetical protein	0.511152
1454	sma6444	sma6444	N/A	0.115093
1455	sma6445	sma6445	N/A	0.143726
1456	sma1910	sma1910	hypothetical protein	-0.00129333
1457	nhaA	sma1913	Na%2B%2FH%2B antiporter	0.212406	0.695648
1458	sma1916	sma1916	Permease	-0.0500033	0.936015
1459	sma7034	sma7034	N/A	0.369138
1460	sma1917	sma1917	hypothetical protein	-0.311755
1461	sma1918	sma1918	hypothetical protein	-0.220869	0.735009
1462	sma1919	sma1919	Hypothetical protein	-0.402823
1463	sma6446	sma6446	N/A	0.633812
1464	sma1921	sma1921	Hypothetical protein	0.73426	0.000494194
1465	sma6447	sma6447	N/A	-0.359463
1466	sma1924	sma1924	hypothetical protein	0.181653	0.571271
1467	sma6448	sma6448	N/A
1468	sma1927	sma1927	hypothetical protein	0.350584	0.0658762
1469	sma6450	sma6450	N/A
1470	sma1929	sma1929	hypothetical protein	-0.602364	0.0251499
1471	sma6451	sma6451	hypothetical protein	-0.359097
1472	sma1933	sma1933	Transcriptional regulator%2CLysR family	0.379363	0.217726
1473	sma6452	sma6452	N/A	1.34707
1474	wrbA3	sma1935	Putative flavoprotein	0.532844
1475	wrbA3	sma6453	N/A
1476	wrbA3	sma1937	Membrane protein	0.0679685	0.928111
1477	sma1939	sma1939	oxidoreductase	0.458533	0.101353
1478	sma6454	sma6454	hypothetical protein	-0.0800043	0.914839
1479	sma1943	sma1943	Hypothetical protein	0.0684167	0.90608
1480	sma1945	sma1945	Hypothetical protein	0.145795
1481	sma6455	sma6455	N/A	0.735143
1482	sma6456	sma6456	N/A	0.315581
1483	sma6457	sma6457	hypothetical protein	0.376407
1484	sma1948	sma1948	Transcriptional regulator%2CCAP%2FCrp family	0.260953	0.563906
1485	sma6458	sma6458	N/A
1486	sma6460	sma6460	N/A	-0.397127
1487	sma1951	sma1951	Hypothetical protein	-0.353659
1488	sma1952	sma1952	Beta-lactamase	-0.136618	0.690805
1489	sma1953	sma1953	hypothetical protein	-0.430611
1490	sma6461	sma6461	N/A
1491	sma1954	sma1954	Transcriptional regulator%2CLysR family	-0.209219	0.593198
1492	sma6462	sma6462	N/A
1493	sma1956	sma1956	hypothetical protein	0.195728	0.53554
1494	sma1957	sma1957	hypothetical protein	-0.296241	0.600113
1495	sma1959	sma1959	hypothetical protein	-0.368346	0.427074
1496	sma1960	sma1960	hypothetical protein	0.390255	0.209244
1497	sma1961	sma1961	polyhydroxybutyrate depolymerase	0.456144	0.0427319
1498	sma6463	sma6463	N/A	-0.358881
1499	sma1963	sma1963	O-Methyltransferase	0.486125	0.0958486
1500	sma1965	sma1965	Hypothetical protein	0.00181254
1501	sma1966	sma1966	Transcriptional regulator%2CLysR family	0.0173122	0.971006
1502	sma1967	sma1967	Hypothetical protein	-0.150926
1503	sma1968	sma1968	amidotransferase	-0.0620579
1504	sma1969	sma1969	amidotransferase	-0.25919	0.667269
1505	sma1971	sma1971	hypothetical protein	0.479371
1506	sma1973	sma1973	Hypothetical protein	-0.010169
1507	sma1974	sma1974	Hypothetical protein	0.374995	0.441067
1508	sma6464	sma6464	N/A	0.0155987
1509	sma1976	sma1976	epimerase%2Faldolase	0.291998	0.562094
1510	sma1978	sma1978	hydrolase	0.322733	0.563906
1511	sma1979	sma1979	Transcriptional regulator%2CLysR family	0.237965	0.463588
1512	sma1985	sma1985	epimerase	0.102344
1513	sma1987	sma1987	Transcriptional regulator%2CLysR family	0.0661456	0.889229
1514	sma1990	sma1990	hypothetical protein%2CHicB family	0.034677	0.923906
1515	sma7035	sma7035	N/A	0.615108
1516	sma1993	sma1993	hydrolase	0.00964705	0.989485
1517	sma1995	sma1995	ABC transporter%2Cpermease	-0.42491
1518	sma1996	sma1996	ABC transporter%2Cpermease	0.0090315
1519	sma1998	sma1998	ABC transporter%2CATP-binding protein	-0.139543
1520	sma2000	sma2000	ABC transporter%2Cperiplasmic solute-binding protein	-0.58323
1521	sma2002	sma2002	hydrolase	-0.0352448	0.929876
1522	sma6465	sma6465	N/A
1523	sma2004	sma2004	Transcriptional regulator%2CROK family	0.244512	0.390726
1524	sma2008	sma2008	Transcriptional regulator%2CTetR family	-0.290024	0.427074
1525	sma7036	sma7036	N/A
1526	sma2009	sma2009	hypothetical protein	-0.312577	0.55922
1527	sma2011	sma2011	Hypothetical protein	0.272022	0.592491
1528	sma2012	sma2012	hypothetical protein	0.209858	0.538154
1529	sma6467	sma6467	N/A
1530	sma2014	sma2014	Hypothetical protein	-0.38459
1531	sma2015	sma2015	Hypothetical protein	-0.250965	0.695537
1532	sma6468	sma6468	hypothetical protein	0.0213051
1533	sma6469	sma6469	hypothetical protein	-0.238707
1534	sma7037	sma7037	N/A	1.04382
1535	sma2019	sma2019	Hypothetical protein	-0.101262	0.851549
1536	sma2020	sma2020	Transcriptional regulator	-0.194707	0.539049
1537	sma2023	sma2023	hypothetical protein	-0.0461392	0.972418
1538	sma6470	sma6470	N/A	0.593651
1539	sma2025	sma2025	oxidoreductase	-0.397249	0.373459
1540	sma6471	sma6471	N/A
1541	sma2027	sma2027	Transcriptional regulator%2CLysR family	0.267804	0.498963
1542	sma2029	sma2029	Amidohydrolase	-0.280031	0.629881
1543	sma2031	sma2031	Hypothetical protein	-0.503943
1544	sma2032	sma2032	Hypothetical protein	-0.120955
1545	sma6473	sma6473	N/A	-0.0283639	0.968439
1546	sma2033	sma2033	Transglycosylase	0.25134	0.611018
1547	sma2034	sma2034	hypothetical protein	0.51987	0.0852553
1548	sma2037	sma2037	Oxidoreductase	0.433066	0.0306689
1549	sma6474	sma6474	N/A
1550	sma6475	sma6475	N/A
1551	sma5011	sma5011	oxidoreductase	0.617832	0.00550653
1552	sma2041	sma2041	Oxidoreductase	0.209076	0.464577
1553	sma2043	sma2043	TRm2011-2a transposase	0.181322
1554	sma2045	sma2045	TRm2011-2b transposase
1555	sma6478	sma6478	N/A	0.108135
1556	sma2047	sma2047	TRm24 transposase
1557	sma6479	sma6479	N/A	-1.33494
1558	sma2049	sma2049	hypothetical protein	0.738189	0.0447595
1559	sma2051	sma2051	desaturase	-0.159085	0.783001
1560	sma2053	sma2053	MocE-like protein	-0.37951
1561	sma2055	sma2055	Hypothetical protein	-0.350783	0.539049
1562	sma2057	sma2057	Hypothetical protein	-0.431243	0.441067
1563	sma6480	sma6480	N/A	-0.777636
1564	sma2059	sma2059	Hypothetical protein	-0.220814
1565	sma2061	sma2061	hypothetical protein	2.08906	2.01191e-16
1566	sma2063	sma2063	Sensor histidine kinase	1.5766	4.20343e-06
1567	sma2065	sma2065	hypothetical protein	0.879736	0.0513887
1568	cysA1	sma2067	Sulfate%2Fthiosulfate import ATP-binding protein	0.494275	0.093411
1569	cysP1	sma2069	Bacterial extracellular solute-binding protein%2Cfamily 1	0.571485	0.0103453
1570	cysP1	sma6481	N/A
1571	sma2071	sma2071	Hypothetical protein	2.76453	2.30375e-18
1572	sma2073	sma2073	hypothetical protein	3.93796	3.4443e-103
1573	sma2075	sma2075	ABC transporter%2Cperiplasmic solute-binding protein	4.29964	7.3244e-122
1574	sma6482	sma6482	N/A
1575	sma6483	sma6483	N/A	0.763331
1576	sma6484	sma6484	N/A	3.04679
1577	sma2077	sma2077	Oxidoreductase	6.6686	3.89453e-94
1578	sma2079	sma2079	ABC transporter%2CATP-binding protein	6.71624	4.0221e-170
1579	sma2081	sma2081	ABC transporter%2CATP-binding protein	6.64655	1.7469e-140
1580	sma2083	sma2083	ABC transporter%2Cpermease	6.71765	1.6979e-184
1581	sma2085	sma2085	ABC transporter%2Cpermease	7.19654	4.8781e-236
1582	sma2087	sma2087	Desulfurization enzyme	7.30166	0
1583	sma2089	sma2089	Putative acyl-CoA dehydrogenase%2Foxidase	7.1946	3.3709e-156
1584	sma2091	sma2091	Putative acyl-CoA dehydrogenase%2Foxidase	6.84067	5.9602e-183
1585	sma6485	sma6485	N/A
1586	sma2093	sma2093	Desulfurization enzyme	6.96038	1.839e-212
1587	sma2095	sma2095	hypothetical protein	6.4782	8.3416e-134
1588	sma2097	sma2097	oxidoreductase	6.71444	3.8925e-177
1589	sma2099	sma2099	NAD-dependent epimerase%2Fdehydratase	3.37567	2.61437e-80
1590	sma6486	sma6486	N/A
1591	sma2101	sma2101	Nitrilotriacetate monooxygenase component A	5.49316	4.4168e-212
1592	sma2103	sma2103	oxidoreductase	3.27007	3.03906e-50
1593	sma2105	sma2105	hypothetical protein	0.108281	0.700027
1594	sma6487	sma6487	N/A
1595	sma2107	sma2107	Transcriptional regulator%2CLysR family	0.229823	0.29433
1596	sma2109	sma2109	hypothetical protein	0.301719	0.402531
1597	sma6488	sma6488	N/A	0.74196
1598	sma6489	sma6489	hypothetical protein	0.17026
1599	sma2111	sma2111	Hypothetical protein	0.0845227	0.854731
1600	adhC2	sma2113	AdhC2 glutathione-dependent dehydrogenase	-0.0391727	0.921402
1601	gst13	sma2115	Gst13 glutathione S-transferase	-0.30318
1602	sma2117	sma2117	oxidoreductase	0.152558	0.714875
1603	sma6491	sma6491	N/A
1604	sma2119	sma2119	hypothetical protein	-0.226977
1605	sma2121	sma2121	hypothetical protein	-0.0539759
1606	sma6492	sma6492	N/A
1607	sma6493	sma6493	N/A
1608	sma6494	sma6494	N/A	0.0718635
1609	sma2123	sma2123	ABC transporter%2Cpermease	0.111781	0.834112
1610	sma2125	sma2125	ABC transporter%2Cpermease	0.11961	0.853573
1611	sma2127	sma2127	ABC transporter%2CATP-binding protein	0.0236677	0.973471
1612	sma6495	sma6495	N/A
1613	sma2129	sma2129	hypothetical protein	0.29613	0.600113
1614	sma6496	sma6496	N/A
1615	sma6497	sma6497	N/A	-0.0866426
1616	sma2131	sma2131	hypothetical protein	-0.0273398
1617	sma6498	sma6498	N/A
1618	sma2133	sma2133	Hypothetical protein	0.348439	0.341033
1619	glyA2	sma2135	GlyA2 serine hydroxymethyltransferase	0.230315	0.563906
1620	sma2137	sma2137	dehydrogenase	0.362444	0.335067
1621	sma6499	sma6499	N/A
1622	sgaA	sma2139	SgaA serine-glyoxylate aminotransferase %28SGAT%29	0.215512
1623	purU3	sma2141	formyltetrahydrofolate deformylase	0.110464
1624	metF	sma2143	5%2C10-methylenetetrahydrofolate reductase	0.472008
1625	sma2145	sma2145	aminomethyltransferase	-0.581863
1626	sma6500	sma6500	N/A
1627	sma7054	sma7054	N/A	-0.476718
1628	sma6501	sma6501	hypothetical protein	0.413195	0.0632085
1629	sma6502	sma6502	hypothetical protein	0.378046	0.236599
1630	sma2151	sma2151	putative DNA-binding protein	0.31049	0.228027
1631	sma2157	sma2157	oxidoreductase	-0.0569179
1632	sma2159	sma2159	hypothetical protein	-0.247198
1633	sma6503	sma6503	N/A
1634	sma6504	sma6504	N/A	0.333457
1635	sma2163	sma2163	Transcriptional regulator%2CAraC family	-0.0142375	0.986831
1636	sma2165	sma2165	short chain alcohol dehydrogenase-related dehydrogenase	0.249171
1637	sma6505	sma6505	N/A	0.333737
1638	sma6506	sma6506	N/A	-0.141738
1639	sma6507	sma6507	N/A	-0.0809586
1640	sma6508	sma6508	N/A	1.00569
1641	sma2167	sma2167	hypothetical protein	0.396556	0.112082
1642	sma2168	sma2168	tRNA-Met	0.441307
1643	sma2169	sma2169	Hypothetical protein	0.155781	0.823437
1644	sma6509	sma6509	hypothetical protein	-0.313208
1645	sma2171	sma2171	Transposase
1646	sma6510	sma6510	hypothetical protein	-0.234442
1647	sma2175	sma2175	Integrase%2Frecombinase
1648	sma2187	sma2187	Integrase%2Frecombinase
1649	sma2189	sma2189	Integrase%2Frecombinase
1650	sma2191	sma2191	N/A
1651	sma2193	sma2193	Oxidoreductase	-0.0391447	0.931883
1652	sma6511	sma6511	N/A
1653	sma2195	sma2195	ABC transporter%2CATP-binding protein	0.0378399	0.940648
1654	sma2197	sma2197	ABC transporter%2Cpermease	-0.148996	0.700027
1655	sma6512	sma6512	N/A
1656	sma2199	sma2199	ABC transporter%2Cperiplasmic solute-binding protein	-0.521133	0.0152582
1657	sma6513	sma6513	N/A
1658	sma6514	sma6514	N/A
1659	sma6515	sma6515	N/A
1660	sma2201	sma2201	hypothetical protein	0.0542021	0.940648
1661	sma2203	sma2203	ABC transporter%2Cpermease	-0.312849	0.464577
1662	sma6516	sma6516	N/A
1663	sma2205	sma2205	ABC transporter%2Cpermease	-0.304241	0.467291
1664	sma2207	sma2207	ABC transporter%2CATP-binding protein	-0.317989	0.427074
1665	sma6517	sma6517	N/A
1666	sma2209	sma2209	ABC transporter%2Cperiplasmic solute-binding protein	-0.39423	0.204035
1667	sma2211	sma2211	Thiamine pyrophosphate-requiring protein	-0.208867	0.544338
1668	sma6518	sma6518	N/A
1669	sma2213	sma2213	aldehyde dehydrogenase%2CNAD%28P%29-dependent	-0.351352	0.312659
1670	sma6519	sma6519	N/A
1671	sma2215	sma2215	Transcriptional regulator%2CGntR family	-0.352436	0.544338
1672	sma2217	sma2217	decarboxylase	-0.0352521	0.944917
1673	sma6520	sma6520	N/A
1674	sma2219	sma2219	decarboxylase	-0.0121211
1675	sma2221	sma2221	hypothetical protein	0.000388973	0.999029
1676	sma2223	sma2223	oxidoreductase	-0.102835	0.884938
1677	sma6521	sma6521	N/A
1678	sma6522	sma6522	hypothetical protein	-0.153807
1679	sma2225	sma2225	oxidoreductase	0.213592	0.538154
1680	sma2227	sma2227	Transcriptional regulator%2CGntR family	0.0284802	0.940621
1681	sma6523	sma6523	N/A	0.136339
1682	sma2229	sma2229	hypothetical protein	0.0876961	0.877945
1683	sma7038	sma7038	N/A	1.27844
1684	sma6524	sma6524	N/A	-0.278631
1685	sma2231	sma2231	hypothetical protein	0.0935159	0.750989
1686	sma2233	sma2233	Hypothetical protein	-0.366347	0.121522
1687	sma2235	sma2235	Hypothetical protein	0.027407	0.940621
1688	sma6525	sma6525	N/A	0.259882
1689	sma2237	sma2237	Hypothetical protein	0.0769846	0.855142
1690	sma2239	sma2239	hypothetical protein	0.108342	0.700027
1691	sma2241	sma2241	hypothetical protein	-0.198287	0.431182
1692	sma6528	sma6528	N/A
1693	sma6529	sma6529	N/A
1694	sma6530	sma6530	N/A
1695	sma2243	sma2243	hypothetical protein	0.0963088	0.773763
1696	sma6531	sma6531	N/A	0.148902
1697	sma2245	sma2245	hypothetical protein	0.319028	0.104429
1698	sma6532	sma6532	N/A
1699	sma6533	sma6533	N/A
1700	sma6534	sma6534	N/A
1701	sma6535	sma6535	hypothetical protein	-0.0512476
1702	sma2249	sma2249	Hypothetical protein	-0.446468	0.185134
1703	sma2251	sma2251	Hypothetical protein	-0.634608	0.0858179
1704	sma6536	sma6536	hypothetical protein	-0.589949	0.00984089
1705	sma6537	sma6537	hypothetical protein	0.172014	0.603443
1706	sma2253	sma2253	hypothetical protein	0.140081	0.700027
1707	sma6538	sma6538	N/A
1708	sma2255	sma2255	Hypothetical protein	0.137986	0.701763
1709	sma2257	sma2257	Integrase%2Frecombinase	0.164796	0.555422
1710	sma2259	sma2259	hypothetical protein	-0.127452	0.812165
1711	sma6540	sma6540	N/A	0.0929752
1712	sma6541	sma6541	N/A	0.238229	0.711793
1713	sma2263	sma2263	Hypothetical protein	0.192029	0.724169
1714	sma6543	sma6543	N/A	0.526048
1715	sma2265	sma2265	Hypothetical protein	0.318246
1716	sma2267	sma2267	hypothetical protein	0.132596	0.789035
1717	sma2269	sma2269	Hypothetical protein	-0.480725
1718	sma2273	sma2273	hypothetical protein	0.0202606
1719	sma2275	sma2275	hypothetical protein	0.0431693	0.946222
1720	sma6544	sma6544	hypothetical protein	-0.199734
1721	sma2279	sma2279	hypothetical protein	0.518785
1722	sma2281	sma2281	hypothetical protein	-0.252699
1723	sma6545	sma6545	hypothetical protein	-0.493069
1724	sma2285	sma2285	Hypothetical protein	-0.422584
1725	sma2287	sma2287	Transcriptional regulator%2CLysR family	-0.0377345	0.931883
1726	sma2289	sma2289	hypothetical protein	0.498124
1727	sma2291	sma2291	dehydrogenase	-0.663194	0.136964
1728	sma2293	sma2293	Transcriptional regulator%2CLysR family	0.00769512	0.98918
1729	mrcA2	sma2294	MrcA2 penicillin-binding protein	-0.69894	0.0827171
1730	mrcA2	sma6546	N/A
1731	sma2295	sma2295	Penicillin-binding protein	-0.377294	0.183402
1732	sma6547	sma6547	N/A
1733	sma6548	sma6548	N/A
1734	sma6549	sma6549	N/A
1735	sma2297	sma2297	Hypothetical protein	0.53667	0.0641843
1736	sma2299	sma2299	Hypothetical protein	-3.30511	4.36427e-50
1737	sma6550	sma6550	hypothetical protein	-4.49825
1738	sma2301	sma2301	Diguanylate cyclase	1.11605	0.000734131
1739	sma2303	sma2303	Transcriptional regulator%2CROK family	-0.146714	0.750989
1740	sma2305	sma2305	ABC transporter%2Cperiplasmic solute-binding protein%2Clikely transports tagatose	-0.0514193	0.940621
1741	sma2307	sma2307	ABC transporter%2Cpermease%2Clikely transports tagatose	-0.34455
1742	sma2309	sma2309	ABC transporter%2Cpermease%2Clikely transports tagatose	-0.977356
1743	sma2311	sma2311	ABC transporter%2CATP-binding protein%2Clikely transports tagatose	-0.168031
1744	sma6551	sma6551	N/A
1745	sma2313	sma2313	Oxidoreductase	-0.395808	0.270593
1746	sma2315	sma2315	Hypothetical protein	0.19785	0.644902
1747	sma2317	sma2317	Hypothetical protein	0.533056
1748	gst14	sma2319	gst14 glutatione S-transferase	0.47867	0.339943
1749	uvrD2	sma2321	UvrD2 DNA helicase	0.137536	0.639095
1750	uvrD2	sma6552	N/A
1751	sma2323	sma2323	hypothetical protein	0.38843	0.168309
1752	sma2325	sma2325	Response regulator	0.306287
1753	sma2327	sma2327	KdpD histidine kinase	0.195473	0.566913
1754	kdpC	sma2329	KdpC potassium-transporting ATPase C chain	0.0243802
1755	kdpB	sma2331	KdpB potassium-transporting ATPase B chain	-0.17964
1756	kdpA	sma2333	KdpA potassium-transporting ATPase A chain	-0.106664	0.889229
1757	kdpA	sma6553	N/A
1758	sma2335	sma2335	Hypothetical protein	-0.797643
1759	sma7039	sma7039	N/A	0.231512
1760	rhtX	sma2337	RhtX rhizobactin transporter	-0.815792	0.000711143
1761	rhtX	sma6554	N/A
1762	rhtX	sma6555	N/A	-0.922382
1763	rhbA	sma2400	Diaminobutyrate--2-oxoglutarate aminotransferase involved in rhizobactin biosynthesis	-0.997238	2.89029e-07
1764	rhbA	sma6556	N/A
1765	rhbB	sma2402	L-2%2C4-diaminobutyrate decarboxylase	-0.925308	3.26927e-05
1766	rhbC	sma2404	RhbC rhizobactin biosynthesis protein	-0.840261	3.16465e-05
1767	rhbC	sma6557	N/A
1768	rhbC	sma6558	N/A
1769	rhbD	sma2406	RhbD rhizobactin biosynthesis protein	-0.879528	0.00150536
1770	rhbD	sma6559	N/A
1771	rhbE	sma2408	RhbE rhizobactin biosynthesis protein	-0.945305	4.20343e-06
1772	rhbE	sma6560	N/A
1773	rhbE	sma6561	N/A
1774	rhbF	sma2410	RhbF rhizobactin biosynthesis protein	-0.999258	6.20396e-09
1775	rhrA	sma2412	RhrA transcriptional activator	-0.118973	0.789035
1776	rhrA	sma6562	N/A
1777	rhtA	sma2414	RhtA rhizobactin transporter	-0.830605	1.28995e-06
1778	rhtA	sma6563	N/A
1779	rhtA	sma6564	N/A
1780	rhtA	sma6565	N/A
1781	rhtA	sma2339	Siderophore biosynthesis protein	-0.768332	8.07265e-06
1782	sma6566	sma6566	N/A
1783	sma2341	sma2341	Transcriptional regulator%2CLysR family	-0.351307	0.283969
1784	sma2343	sma2343	oxidoreductase	0.299197	0.551198
1785	sma6568	sma6568	N/A	-0.797139
1786	sma5012	sma5012	hypothetical protein	-0.624024
1787	sma5013	sma5013	Hypothetical protein	0.0915268
1788	sma2347	sma2347	hypothetical protein	0.675407	0.0715174
1789	sma2349	sma2349	oxidoreductase	1.553
1790	sma2351	sma2351	oxidoreductase	0.818462	0.0513887
1791	sma2353	sma2353	oxidoreductase	1.04009	0.000144955
1792	sma6569	sma6569	N/A
1793	dinB2	sma2355	DNA polymerase IV	0.30423	0.185134
1794	dinB2	sma6570	N/A	0.239212
1795	sma6571	sma6571	N/A	-0.0889071
1796	sma6572	sma6572	N/A	-0.989409
1797	sma6573	sma6573	N/A	-1.42866
1798	sma6575	sma6575	N/A	0.318683
1799	sma7048	sma7048	N/A
1800	sma6576	sma6576	N/A	0.830494
1801	cyaO	sma2357	adenylate%2Fguanylate cyclase	0.139138	0.834112
1802	cyaO	sma6577	N/A
1803	sma2359	sma2359	hypothetical protein	-0.414345	0.460856
1804	sma6578	sma6578	N/A	-0.237192
1805	sma2361	sma2361	hypothetical protein	0.0867457	0.779163
1806	sma2363	sma2363	Amidase	-0.0322126	0.932278
1807	sma2365	sma2365	ABC transporter%2CATP-binding protein	-0.0500723	0.914839
1808	sma2367	sma2367	ABC transporter%2Cpermease	-0.172462	0.619534
1809	sma2369	sma2369	ABC transporter%2Cpermease	0.0902736	0.84843
1810	codA	sma2371	CodA cytosine deaminase	0.135065	0.695537
1811	codA	sma6579	N/A
1812	sma5034	sma5034	hypothetical protein	0.130321	0.686564
1813	sma2373	sma2373	TRm2011-2a transposase
1814	sma2375	sma2375	TRm2011-2b transposase	-0.0384178
1815	sma2377	sma2377	Permease%2CMFS	0.0696433	0.855142
1816	katB	sma2379	KatB catalase%2Fperoxidase	0.0993297	0.720285
1817	katB	sma6580	N/A
1818	katB	sma6581	N/A
1819	sma2381	sma2381	Hypothetical protein	-0.175788	0.575665
1820	sma2383	sma2383	Dehydrogenase%2CZn-dependent	-0.38702	0.241063
1821	sma2385	sma2385	ABC transporter ATP-binding protein	-0.210845	0.464577
1822	sma2387	sma2387	Transcriptional regulator%2CTetR family	0.125964	0.80767
1823	sma2389	sma2389	OsmC-like protein	-0.111148	0.867734
1824	repC2	sma2391	RepC2 replication protein	0.0772046	0.821379
1825	repC2	sma6582	N/A
1826	incA2	sma6584	N/A
1827	repB2	sma2393	RepB2 replication protein	0.0387209	0.921915
1828	repB2	sma6585	N/A
1829	repA2	sma2395	RepA2 replication protein	-0.0541177	0.87523

## Sheet: Up p-value<=0.01, >=2-fold
Gene ID	Gene name	Gene identifier	Protein function	log2(fold change) RmP3497 vs RmP3499	Adjusted p-value
64	sma0089	sma0089	hypothetical protein	7.37097	0
67	sma0091	sma0091	hypothetical protein	7.00624	0
70	sma0093	sma0093	Branched-chain amino acid aminotransferase	2.68715	1.88239e-30
84	sma0113	sma0113	Sensor histidine kinase	1.50166	1.78846e-12
87	sma0114	sma0114	two-component response regulator	1.40677	5.15009e-05
107	sma0134	sma0134	hypothetical protein	1.59013	7.01479e-07
110	sma0136	sma0136	hypothetical protein	1.19003	0.000115365
290	hisC3	sma0387	Histidinol-phosphate aminotransferase	4.89325	1.0117e-182
291	sma0389	sma0389	short chain alcohol dehydrogenase-related dehydrogenase	2.14894	7.93148e-29
292	sma0391	sma0391	ABC transporter%2CATP-binding protein	1.147	5.39638e-08
445	sma0601	sma0601	hypothetical protein	1.06896	1.13486e-07
938	napB	sma1233	NapB periplasmic nitrate reductase cytochrome c-type subunit	1.00766	2.14937e-05
939	napA	sma1236	NapA periplasmic nitrate reductase	1.05184	1.82724e-08
941	napD	sma1239	NapD component of periplasmic nitrate reductase	1.20583	0.000712583
1123	sma1495	sma1495	Aminotransferase	1.14183	1.45501e-05
1124	gst17	sma1497	Glutathione-S-transferase	2.26919	8.22479e-21
1126	sma1500	sma1500	oxidoreductase	2.29423	7.93148e-29
1127	sma1501	sma1501	hypothetical protein	1.95881	6.50243e-21
1129	sma1503	sma1503	hypothetical protein	1.77134	6.06827e-15
1132	sma1505	sma1505	Transcriptional regulator%2CGntR family	1.13026	3.42285e-09
1263	sma1677	sma1677	Metallo-dependent hydrolase	1.50416	4.15055e-16
1353	sma1779	sma1779	Hypothetical protein	1.36542	9.23162e-05
1354	sma1780	sma1780	hypothetical protein	2.26141	2.36594e-12
1565	sma2061	sma2061	hypothetical protein	2.08906	2.01191e-16
1566	sma2063	sma2063	Sensor histidine kinase	1.5766	4.20343e-06
1571	sma2071	sma2071	Hypothetical protein	2.76453	2.30375e-18
1572	sma2073	sma2073	hypothetical protein	3.93796	3.4443e-103
1573	sma2075	sma2075	ABC transporter%2Cperiplasmic solute-binding protein	4.29964	7.3244e-122
1577	sma2077	sma2077	Oxidoreductase	6.6686	3.89453e-94
1578	sma2079	sma2079	ABC transporter%2CATP-binding protein	6.71624	4.0221e-170
1579	sma2081	sma2081	ABC transporter%2CATP-binding protein	6.64655	1.7469e-140
1580	sma2083	sma2083	ABC transporter%2Cpermease	6.71765	1.6979e-184
1581	sma2085	sma2085	ABC transporter%2Cpermease	7.19654	4.8781e-236
1582	sma2087	sma2087	Desulfurization enzyme	7.30166	0
1583	sma2089	sma2089	Putative acyl-CoA dehydrogenase%2Foxidase	7.1946	3.3709e-156
1584	sma2091	sma2091	Putative acyl-CoA dehydrogenase%2Foxidase	6.84067	5.9602e-183
1586	sma2093	sma2093	Desulfurization enzyme	6.96038	1.839e-212
1587	sma2095	sma2095	hypothetical protein	6.4782	8.3416e-134
1588	sma2097	sma2097	oxidoreductase	6.71444	3.8925e-177
1589	sma2099	sma2099	NAD-dependent epimerase%2Fdehydratase	3.37567	2.61437e-80
1591	sma2101	sma2101	Nitrilotriacetate monooxygenase component A	5.49316	4.4168e-212
1592	sma2103	sma2103	oxidoreductase	3.27007	3.03906e-50
1738	sma2301	sma2301	Diguanylate cyclase	1.11605	0.000734131
1791	sma2353	sma2353	oxidoreductase	1.04009	0.000144955

## Sheet: Down p-value<=0.01, >=2-fold
Gene ID	Gene name	Gene identifier	Protein function	log2(fold change) RmP3497 vs RmP3499	Adjusted p-value
158	sma0203	sma0203	ABC transporter%2Cperiplasmic solute-binding protein%2Clikely transports galactose and%2Cto a lesser extent%2CL-arabinose%2Cglucose%2CD-arabinose%2CL-fucose and D- fucose	-1.03534	2.3359e-06
194	gntC	sma0252	TRAP-type periplasmic solute-binding protein%2Crequired for growth on gluconate	-1.25851	1.41442e-16
673	nodQ1	sma0857	NodQ1 ATP-sulfurylase large subunit-APS kinase	-1.18727	7.62276e-10
722	traA1	sma0934	TraA1 conjugal transfer protein	-2.05092	6.09312e-21
782	sma1016	sma1016	Putative acyltransferase%2Ctransmembrane protein	-1.02411	6.97056e-05
793	sma1037	sma1037	outer membrane protein	-2.71655	0.000648196
794	sma1038	sma1038	Multicopper oxidase	-2.66799	0.000539576
795	sma1041	sma1041	Copper binding protein	-2.75747	0.000537286
796	sma1043	sma1043	hypothetical protein	-2.70383	0.000206427
1012	sma1337	sma1337	ABC transporter%2Cperiplasmic solute-binding protein%2Cinduced by CAS amino acids%2Cinvolved in amino acid or peptide transport	-1.31513	7.13747e-16
1016	sma1344	sma1344	ABC transporter%2CATP-binding protein%2Cinvolved in amino acid or peptide transport	-1.01204	9.79186e-06
1054	sma1386	sma1386	oxidoreductase	-1.04776	0.00321688
1375	sma1801	sma1801	Reverse transcriptase%2Cmaturase	-1.88068	2.0912e-29
1736	sma2299	sma2299	Hypothetical protein	-3.30511	4.36427e-50

## Sheet: Legend
Strain genotypes
Strain	Genotype
RmP3497	RmP3496 + pSymA
RmP3499	RmP3496 + pSymA + pSymB
