# Supplementary material for: Inter-replicon Gene Flow Contributes to Transcriptional Integration in the Sinorhizobium meliloti Multipartite Genome
Source: G3 (Bethesda). 2018 Mar 21;8(5):1711–20. doi: 10.1534/g3.117.300405 (PMC5940162; doi:10.1534/g3.117.300405)
Supplement: Supplementary file 12 [file 1711FileS5.xlsx]

## Sheet: Chromosome
Start	Stop	Strand	Number of Genes	Genes
478	3380	+	4	smc02793, smc02792, aroE1, coaE
5786	8562	+	4	smc02786, smc02785, smc02784, smc02783
16722	19333	+	2	smc02776, smc02775
19442	24167	+	4	smc02774, smc02773, smc02772, smc02771
25859	27138	+	2	smc02769, smc02768
27376	32440	+	5	trpF, trpB, trpA, accD, folC
34091	45978	-	6	trxA, smc02760, smc02759, smc02758, smc02757, smc02756
47837	48528	-	2	smc02754, smc02753
48809	51039	-	2	smc02752, chvG,exoS
56529	61216	-	7	coaA, hisE, hisF, hisA, hisH, smc02573, hisB
61537	63909	+	3	hslV, smc02576, hslU
74986	81030	-	4	helO, smc02587, smc02588, smc02589
89374	93146	-	5	smc02591, smc02592, smc02593, smc02594, metB
93287	94570	+	2	smc02596, smc04463
96439	102422	-	5	folD1, soxG, soxA1, soxD, soxB
103599	106571	+	3	glxB, glxC, glxD
108064	109044	-	2	smc02614, smc02615
109201	111497	-	4	smc02616, smc02617, smc02618, smc02619
113825	116536	+	3	smc04153, smc04152, smc04151
116646	119091	+	2	smc04150, smc04149
126289	128862	-	2	smc04145, ilvD3
130842	137825	-	7	gst9, smc04140, smc04139, smc04138, smc04137, smc04136, smc04135
138820	144759	+	5	smc04133, smc04132, smc04131, smc04130, smc04129
147807	154027	+	6	smc06044, smc04126, smc04125, cdd, deoD, deoA
154871	157062	-	2	add, deoB
157283	158489	-	2	smc04118, smc04117
160711	161501	+	2	pilA1, cpaA1
161629	169624	+	7	cpaB1, cpaC1, cpaD1, cpaE1, cpaF1, smc02821, smc02822
172214	174900	+	3	pepA2, smc02826, smc02827
175137	179959	-	4	smc02828, smc02829, smc02830, smc02831
183479	184940	+	2	mgsA, glk
185049	188356	+	3	smc02836, dapB, gpmA
191441	192887	-	2	smc02841, smc02842
195005	196403	+	2	smc02846, smc02847
201957	203893	+	2	smc02851, smc02852
205271	206784	-	2	smc02854, smc02855
213277	214801	-	2	smc02859, smc02860
214915	216563	-	2	pit1, smc02862
216798	219203	+	3	recF, moeB, smc02865
219196	224288	-	3	smc02866, smc02867, smc02868
224765	228673	-	4	smc02869, smc02870, smc02871, smc02872
231332	235250	+	4	smc02875, smc02876, smc02877, nagA
235534	238537	-	3	cutC, smc02880, smc02881
238923	239946	+	2	smc02882, smc02883
241299	242322	-	2	msrA1, smc02886
242731	244175	-	3	smc02887, SM2c05001, smc02888
244293	248727	+	3	smc02889, smc02890, smc02891
255205	256836	+	2	kdsB, pheA
257737	259823	-	3	smc02902, smc02903, smc02904
262114	265056	+	4	smc02906, smc02907, recR, mltB1
267142	270131	+	3	smc02911, nusA, smc02913
273066	274421	+	2	rbfA, truB
277324	280573	+	2	pnp, rsmc
280796	283392	-	3	fabI2, fabB, fabA
284223	285929	-	2	smc00330, smc00331
286979	288984	+	2	aroA, cmk
294517	298069	-	3	cyaA, smc00340, smc00341
303336	306773	-	3	smc00348, lepA, smc00350
306949	308071	+	2	smc00351, smc00353
309989	312090	-	2	kamA, genX
318505	319149	+	2	rpmI, rplT
319295	322837	+	2	pheS, pheT
323684	324663	-	2	smc00368, smc00369
331802	333972	+	2	xseA, smc00379
335700	337713	-	2	smc00382, gst3
338538	339365	-	2	SM2c00385, smc00386
340841	342921	-	3	smc00388, smc00389, smc00390
343263	343930	+	2	smc00392, smc00394
345629	346716	-	2	pfs, smc00396
349933	353939	-	3	smc00400, smc00401, smc00402
356355	359093	-	3	smc00405, smc00406, gst4
362071	363981	-	3	pyrF, smc00413, pmtA
365548	366868	+	2	smc00416, smc00418
381950	385805	-	2	iolD, iolC
390626	391979	+	2	smc01160, smc01159
392807	396029	-	3	smc01157, aarF, ubiE
396211	397947	+	2	mutM, smc01153
400978	404059	+	4	smc01151, smc01150, smc01149, smc01148
404076	406357	-	3	smc01147, smc01146, smc01145
412985	415071	-	3	smc01138, smc01137, smc01136
417970	420484	+	3	smc01131, smc01130, lspA
429608	436147	+	5	glnD, mviN, smc01122, trpS, smc01120
437109	438323	+	2	smc01118, rimI
438443	443548	+	5	olsA, miaB, phoH, smc01113, tlyC
448528	449265	-	2	smc01107, smc01106
455538	457822	+	3	def1, fmt, truA
457960	458887	-	2	smc07023, smc07023
459141	460917	-	2	smc01097, dapE
464418	466493	-	2	mexE1, smc01093
467552	469666	-	2	smc01091, deaD
469819	471065	-	2	smc01089, dapD
474129	476049	+	2	ada, smc01727
480483	482821	-	3	oxaA, rnpA, rpmH
485370	487614	+	2	smc01718, merA1
491328	493178	+	2	smc01713, lldD
497040	501774	+	2	smc01710, smc01709
502047	506890	+	2	smc01708, smc01707
509458	510898	-	2	smc01703, smc01702
515709	516888	-	2	smc02180, smc02179
518502	521139	-	2	cyaD1, smc02175
521879	523541	-	2	smc02173, frcR
525200	527681	+	3	frcC, frcA, frcK
527826	530613	+	3	pyrC, pyrE, frk
537426	539648	+	3	smc02159, smc02158, cdsA2
540916	542956	+	2	int, smc02202
545716	546496	-	2	smc02189, smc02200
547182	548812	+	2	smc02199, smc02203
548971	560580	-	6	smc02155, smc02154, smc04429, smc02153, smc02152, smc02151
566716	572274	+	5	pstS, pstC, pstA, pstB, phoU
574095	576280	+	2	argD, argF1
580267	582351	+	2	smc02218, SM2c02219
582387	583688	-	2	smc02220, smc02221
583801	585273	-	2	smc02222, smc02223
587902	591345	-	2	fadB, fadA
593697	597359	+	2	smc02230, smc02231
597697	599761	+	3	smc02232, smc02234, smc02235
603510	604516	+	2	smc02238, smc02239
606376	607148	+	2	smc02242, smc02243
608538	609997	-	2	pyrD, smc02246
618696	621171	-	2	qxtB, qxtA
621310	624027	-	3	hipO2, smc02257, smc02258
624135	625808	-	2	smc02259, smc02260
625998	629436	+	3	smc02261, aspC, ilvB1
629596	632646	+	2	smc02264, secD2
635272	648088	-	5	rkpJ, rkpI, rkpH, rkpG, rkpA,wcbR
652929	658597	+	7	smc02279, smc02280, smc02281, smc02282, smc02283, smc02284, cyaE1
661489	662372	-	2	smc02286, smc02287
664608	670660	-	3	hsdR, hsdS, hsdM
672433	673514	+	2	smc06194, smc06194
673476	676291	-	3	smc06194, smc06194, smc06194
679390	682165	+	4	smc02306, hisD1, smc02308, smc02309
682323	683476	+	3	infA, maf, smc02312
684060	684637	+	2	smc04431, smc04432
685809	687978	+	2	smc02314, smc02315
689308	690362	-	3	smc02318, smc02319, smc02320
690554	693959	-	2	rhaI, rhaD
695086	701467	+	6	rhaS, rhaT, rhaP, rhaQ, rhaM, rhaK
702174	710525	+	10	icpA,mcpE, smc03005, cheY1, cheA, cheW1, cheR, cheB1, cheY2, cheD, smc03013
714091	715580	+	2	visN, visR
715589	717114	-	2	smc03017, flhB
717326	720930	-	4	fliG, fliN, fliM, motA
721129	724632	+	4	smc03023, flgF, fliI, smc03026
724940	731016	+	10	flgB, flgC, fliE, flgG, flgA, flgI, motE, flgH, fliL, fliP
737108	742170	+	5	smc03041, motB, motC, fliK, smc03045
742442	748477	+	8	rem, flgE, flgK, flgL, flaF, flbT, flgD, fliQ
748602	752509	+	4	flhA, fliR, smc03056, smc03071
752635	753569	+	2	smc03072, smc03058
759386	764333	+	4	aglF, aglG, aglA, aglK
766636	770730	-	3	edd, pgl, zwf
770927	773666	-	2	ordL, smc00762
784468	787354	+	3	potG, potH, potI
798232	800249	+	2	smc00778, smc00779
803068	805228	+	2	smc00782, smc00783
809188	813200	+	5	dppB1, dppC1, dppD1, dppF1, smc00791
823009	824910	+	2	smc00804, smc00805
825820	828543	-	2	smc00807, chrA
830838	833300	+	3	ppx2, rrmJ, smc00812
836214	838193	+	2	guaB, smc00816
843617	844308	+	2	smc00822, smc00824
846850	849109	-	2	smc00826, pit2
853446	857525	+	3	glcD, glcE, glcF
862033	862918	-	2	smc00921, smc00931
863130	866502	+	3	hisS, hisZ, hisG
869137	871146	-	2	groEL1, groES1
872556	874401	+	2	smc00910, ribF
877727	878889	+	2	smc00907, smc00906
879457	882717	+	3	smc00904, smc00902, smc00930
882946	883586	-	2	smc00900, smc00899
887164	890377	+	4	smc00896, smc00895, kdtA, smc00893
895250	898329	+	2	smc00888, smc00887
901997	907033	-	5	ilvD1, smc00883, dgoA, dgoK1, fabG2
911879	914777	+	2	corA2, kup1
916433	919191	+	5	atpI, atpB, atpE, atpF2, atpF
923952	927244	-	3	moaB, ispE, smc00861
928631	929657	+	2	smc00859, smc00858
930803	932056	+	2	smc00856, glyQ
933198	937967	+	3	smc00852, glyS, smc00850
940094	943503	-	2	smc00992, smc00991
946105	947940	+	2	smc00989, ubiA
951318	954441	-	3	pdxR, smc00984, smc00983
955079	957420	+	2	smc00982, smc00980
960796	963339	+	2	smc00977, smc00976
965801	969789	-	3	smc00974, smc00973, dxs
971126	973341	-	3	xseB, smc00969, smc00967
973744	978296	-	5	smc00966, smc00965, bioB, bioN, bioM
988750	991039	+	2	aroC, ribB
992040	997369	+	6	ctaC, ctaD, ctaB, smc00130, ctaG, ctaE
997564	999787	+	3	smc00014, surf1, ispH
999942	1001380	+	2	thrB, rnhA1
1001591	1003070	-	2	smc00072, smc00073
1003926	1007449	-	2	smc00074, rimJ
1007721	1010438	-	2	smc00451, thrC1
1015771	1017600	-	2	smc00081, mutY
1018307	1022876	+	3	smc00023, smc05003, smc
1034854	1038148	-	3	cysN, cysD, cysH
1038428	1039293	+	2	smc00030, smc00031
1041155	1044158	-	2	betB, betC
1045737	1048616	+	2	smc00033, smc00034
1049695	1051416	+	2	smc00035, gst1
1058099	1059882	-	2	phnA, smc00100
1061917	1063366	-	2	tam, dhe
1063547	1065207	-	2	smc00104, smc00105
1077559	1080236	-	3	smc00112, smc00454, ptrB
1081643	1082470	+	2	smc00048, smc00049
1085036	1090967	+	7	phaA2, phaB2, phaC2, phaD2, phaE2, phaF2, phaG2
1093561	1096500	+	3	smc00059, smc00060, smc00061
1099692	1103173	-	3	smc00128, smc00457, pbp
1104687	1107025	+	3	feuN, feuP, feuQ
1107825	1111959	+	4	cycH, cycJ,ccmE, cycK,ccmF, cycL,ccmH
1113920	1119010	+	3	ragA, smc02367, glnE
1127284	1127653	-	2	smc02373, smc02374
1127792	1130014	-	2	smc02375, smc02376
1137229	1139728	-	2	smc02383, smc02384
1140809	1143146	-	4	amn, smc02387, smc02388, smc02389
1147071	1147930	-	3	smc06331, smc02394, smc02461
1156182	1157545	+	2	dapA1, smpB
1164421	1167210	+	3	relA, smc02658, smc02657
1167716	1168776	+	2	smc02655, acpS
1168936	1171333	+	3	lepB, rnc, era
1171346	1174656	-	5	smc02650, arsC, aqpS, arsR, smc02646
1181092	1182521	-	2	lpsL, smc02639
1182573	1183427	+	2	smc02638, smc02637
1187694	1191133	+	2	smc02633, smc02632
1193612	1197288	+	3	nadA, nadB, nadC
1198813	1202310	+	3	smc02661, smc02571, smc02660
1202484	1205431	-	4	smc02565, smc02561, smc02559, smc02558
1205540	1206568	-	2	smc02557, smc02556
1206727	1207646	-	2	smc02555, smc02554
1209211	1214747	+	6	cysS, smc02550, smc02549, smc02548, pip1, leuA2
1220731	1222308	+	2	psd, pssA
1222913	1225155	-	2	smc00553, purF
1225302	1228636	-	3	cvpA, radA, alr
1228770	1230761	+	3	smc00558, smc00559, smc00560
1232734	1235863	+	3	smc00562, smc00563, smc00564
1236110	1237674	-	2	rplI, smc00566
1237868	1238591	-	2	rpsR, rpsF
1240672	1242378	+	2	fabD, fabG
1246293	1248034	+	3	smc00576, gmk, smc00578
1248256	1251068	-	3	ksgA, pdxA1, smc00581
1251260	1255856	-	3	smc00582, smc00583, smc00584
1256170	1258132	+	2	pepA, smc00586
1258274	1259351	+	2	smc06366, smc05005
1268603	1269663	-	2	smc00596, smc00597
1270760	1272076	-	3	moaE, moaD, pgsA
1272311	1275096	-	2	uvrC, smc00603
1276343	1278203	-	3	smc00605, smc00606, smc00607
1282233	1286207	+	3	smc00611, smc00612, smc00613
1286217	1287946	-	2	purN, purM
1288192	1293862	+	4	perM, smc00617, ppk, ppx1
1293999	1296519	-	2	smc00620, cya2,cyaB
1296725	1299400	-	2	rnd1, smc01754
1310359	1313703	-	4	smc01763, ate, smc01765, hemB
1316905	1320530	+	4	glyA1, nrdR, ribD, ribE
1321381	1322460	-	2	smc01775, smc01776
1322711	1324884	+	3	ribH1, nusB, smc01779
1327937	1329107	+	2	smc01782, smc01783
1329301	1331766	+	3	plsX, fabH, ihfA
1335437	1341290	-	5	smc01790, smc01791, smc01792, smc01793, smc01794
1345830	1346770	-	2	smc01798, smc01799
1348144	1350126	-	2	argC, speB
1350281	1351215	-	2	rpsI, rplM
1353972	1356068	+	3	smc01808, smc01809, smc01810
1371002	1376242	+	3	smc01909, smc01910, smc01911
1378261	1384133	+	8	nuoA1, nuoB1, nuoC1, nuoD1, smc01916, nuoE1, nuoF1, smc01919
1384334	1388035	+	3	nuoG1, nuoH, nuoI
1388187	1397445	+	9	nuoJ, nuoK1, nuoL, nuoM, nuoN, birA, smc01929, smc01930, smc01931
1397532	1398106	-	2	smc01932, smc01933
1398817	1402180	+	3	proS, lolC, lolD
1409687	1411476	+	2	divK, pleD
1411963	1419701	-	6	rpmG, smc01368, smc01367, smc01366, rnr, topA
1419893	1423915	-	4	smc01363, smc01362, smc01361, pyrB
1426833	1427320	+	2	smc01357, smc01356
1428684	1430501	+	2	gatC, gatA
1431194	1433196	+	2	gatB, smc01349
1434425	1437351	-	4	aat, accC, accB, aroQ
1438472	1440144	+	2	smc01340, smc06424
1450949	1452309	-	2	smc01332, ppnK
1460663	1461410	+	2	secE, nusG
1461627	1462758	+	2	rplK, rplA
1463022	1464048	+	2	rplJ, rplL
1474177	1478452	+	4	rpsL, rpsG, fusA1, tufA
1479026	1483829	+	10	rplC, rplD, rplW, rplB, rpsS, rplV, rpsC, rplP, rpmC, rpsQ
1484008	1486952	+	7	rplN, rplX, rplE, rpsN, rpsH, rplF, rplR
1487086	1488355	+	3	rpsE, rpmD, rplO
1488591	1490506	+	2	secY, adk
1491825	1493306	+	2	rpoA, rplQ
1493773	1495367	-	2	smc01282, smc01281
1495757	1498461	+	2	degP3, smc01279
1499103	1505648	-	9	smc01277, gph2, rluC, crcB, smc01273, smc01272, smc01271, adhC1, smc01269
1507417	1512267	+	3	smc01267, smc01266, smc01265
1513035	1513899	-	2	smc01263, def2
1514123	1516015	+	2	smc01261, smc01260
1516241	1517740	-	2	smc01259, smc01258
1519214	1521135	+	2	sda, smc00995
1521807	1523654	-	2	smc01068, smc00996
1532792	1534586	+	4	smc01006, smc01007, smc01008, smc01009
1537981	1539167	+	2	smc01012, smc01013
1544557	1546795	+	2	smc01019, smc01020
1546792	1548020	-	2	smc01021, smc01022
1551582	1553314	+	2	smc01026, kdsA
1555949	1562823	+	7	pdhA, pdhB, pdhC, smc01033, smc01034, lpdA1, smc01036
1565390	1567100	-	2	smc01039, ispDF
1567249	1570873	+	3	dusB, ntrB, ntrC
1571095	1577028	+	4	ntrY, ntrX, trkA, smc01047
1577129	1578775	+	2	hfq,nrfA, hflX
1581614	1583038	-	2	smc01051, smc01052
1583262	1587254	+	4	cysG, smc01054, cysI, smc02123
1588833	1591980	-	3	aapP, aapM, aapQ
1594690	1596126	-	2	smc02116, smc02115
1599470	1603509	+	4	clpS1, clpA, smc02108, smc02107
1603763	1606613	-	4	smc02106, smc02105, smc02104, smc02103
1609886	1612833	+	4	pyrH, rrf, uppS, cdsA
1614337	1621101	+	6	omp, lpxD, fabZ, lpxA, smc02090, lpxB
1626051	1627469	+	2	exbB, exbD
1642230	1646888	+	2	argS, smc02072
1647009	1652702	+	7	smc02071, scpA, scpB, smc02068, tatA, tatB, tatC
1652839	1655570	+	3	serS, surE, pcm
1660074	1664453	+	4	secD1, smc02056, crtB, smc02054
1670088	1674470	-	3	gcvP, gcvH, gcvT
1674857	1676325	+	2	smc06500, smc01242
1685401	1689215	-	2	smc01236, uvrA
1694132	1695701	-	2	smc01230, smc01229
1695873	1698200	-	3	str, nerA, smc01226
1701276	1704749	+	4	lrp3, lpsC, lpsD, lpsE
1704756	1706389	-	2	lpsB, greA
1719016	1720640	+	3	coaD, ppiA, ppiB
1720817	1723030	+	2	queA, tgt
1724640	1726903	-	3	smc01204, smc06524, smc01203
1735642	1738824	-	3	smc01194, smc01193, metG
1739456	1743497	-	4	smc01190, tmk, dac, rlpA
1743948	1744484	+	2	smc06536, smc01186
1745297	1748398	+	2	smc01185, smc01184
1752672	1753339	+	2	smc01179, smc01178
1753416	1754050	-	2	smc01177, smc01176
1755362	1757204	+	2	cysK2, alaS2
1757402	1758834	+	2	sseA, smc01171
1763594	1765239	-	2	smc00935, ilvA
1769036	1769585	-	2	smc00941, smc00942
1774041	1775871	+	2	glnB, glnA
1777488	1780050	+	2	smc00951, smc00952
1781431	1785164	+	2	atsA, smc00955
1785638	1786839	+	3	smc00959, xthA1, smc00958
1787239	1791062	-	2	mfd, smc00227
1793299	1796330	-	3	smc00229, smc00230, glmS
1800099	1805562	+	5	ppiD, trpD, trpC, moaC, moeA
1808685	1815294	-	6	smc00242, smc00244, smc00243, smc00245, qor, pcs
1820311	1820778	+	2	smc00250, smc00251
1823924	1824450	+	2	smc04437, smc00255
1826874	1832956	-	6	smc00259, smc00260, smc00261, smc00262, smc00263, smc00264
1833059	1835985	-	2	smc00265, smc00266
1836275	1839894	-	4	smc00267, smc00268, smc00269, smc00270
1840200	1844956	+	5	smc00271, smc00272, smc00273, smc00274, smc00275
1845375	1847736	-	2	smc00276, smc00277
1852078	1853183	+	2	smc00283, smc00284
1858231	1859300	-	2	smc00288, cspA5
1864573	1867193	-	2	thrA, aatC
1867835	1872076	+	4	phbC, sfsA, map1, radC
1873835	1879573	-	6	sufA, smc00302, sufS, sufD, sufC, sufB
1881113	1882156	+	2	smc00528, smc05006
1888579	1889890	+	3	bcp, smc00523, smc00540
1891539	1893455	+	2	rhlE1, smc00521
1893474	1899256	-	7	smc00520, smc00519, smc00518, smc00517, smc00516, smc00515, smc00514
1899416	1904913	+	6	smc00513, smc00512, rpe, smc00510, smc00509, purB
1908450	1914899	+	7	smc00503, smc00502, smc00501, smc00500, smc00499, smc00498, smc00497
1915507	1917285	+	3	purC, smc00494, purQ
1918229	1920329	+	2	smc00490, smc00489
1924438	1927047	+	2	smc00537, smc00536
1927163	1928868	-	2	smc00535, ttcA
1932768	1936484	-	3	murI, trmJ, smc00481
1939285	1942983	+	3	smc00549, smc00478, smc00477
1957323	1959898	+	2	smc00467, smc00466
1960624	1962372	-	3	folK, folB, folP
1972502	1975283	-	3	fbcC, fbcB, fbcF
1983346	1984619	+	2	hemF, smc00179
1984695	1989471	-	5	smc00178, smc00177, smc00176, smc00175, smc00174
2003026	2005538	-	2	tolB2, nadE2
2008353	2010510	+	2	smc00159, smc00158
2021425	2023047	-	2	smc00148, smc00147
2025456	2027557	+	3	smc00197, mobA, mobB
2027672	2029904	-	2	smc00141, smc00198
2031285	2032915	+	2	smc00139, smc00138
2035288	2037747	+	3	smc00134, smc00133, smc00132
2037792	2039749	-	3	smc00131, smc04210, smc04211
2043173	2044927	+	3	cobS, smc04216, smc04217
2044947	2046631	-	2	smc04218, smc04219
2046752	2048082	-	4	smc04220, smc06634, smc04221, smc04222
2053893	2054884	+	2	smc04228, smc04229
2065539	2066807	+	2	smc04240, smc04241
2066817	2068940	-	3	zur, znuB, znuC
2072986	2075351	+	2	smc04248, smc04249
2079745	2087214	-	6	smc04253, smc04254, manB, smc04256, smc04257, smc04258
2090296	2092097	-	2	smc04261, gnd
2092533	2094923	+	2	smc04263, smc04264
2095056	2095836	+	2	smc04265, smc04266
2096073	2098036	-	2	lpxXL, adhA2
2098273	2101250	-	3	smc04273, fabF2, smc04277
2101860	2105972	-	4	cobD, cobC, cobB, cobA
2107673	2115690	-	7	smc04288, smc04290, smc04293, smc04294, smc04295, smc04297, smc04301
2115887	2122037	-	4	cobO, cobN, cobW, cobP
2126026	2128388	-	2	smc04308, cobQ
2132880	2134817	+	2	smc04315, bmt
2134855	2136971	-	3	smc06650, smc04326, smc04327
2144720	2146690	+	3	smc04337, smc04339, smc04340
2146811	2150902	+	4	smc04342, smc04345, smc04347, smc04451
2150980	2152806	-	3	smc04161, smc04162, smc04163
2155392	2156626	-	2	smc04167, smc04168
2165027	2170720	-	4	smc04176, smc04177, smc04178, smc04179
2170993	2171745	+	2	smc04180, smc04181
2171935	2173450	-	4	smc04182, smc06657, smc06658, smc04183
2174828	2176725	-	2	smc04186, smc04187
2185412	2186025	+	2	smc04199, smc04200
2188348	2189881	+	2	fecI, fecR
2193035	2197007	+	3	smc04206, rspD, rspE
2199131	2199785	+	2	smc04441, smc04269
2201198	2203056	-	2	smc04272, smc04274
2206305	2208742	-	2	smc04283, smc04287
2217141	2221193	-	3	smc04300, smc04316, smc04317
2221955	2222521	+	2	smc04319, rpsU1
2222835	2224595	+	2	gst10, mocA
2226718	2228734	-	3	smc04324, smc04338, smc04341
2230398	2232123	-	2	ilvC, smc04348
2232422	2235639	+	2	macA, macB
2239229	2241348	-	2	smc04361, smc04362
2252757	2253367	+	2	smc01410, smc01489
2253389	2260416	-	5	smc01490, smc01411, smc01412, smc01413, cyaI1
2266288	2268006	+	3	smc01418, rpoE1, smc01420
2268026	2270357	-	4	smc01422, nthB, nthA, smc01425
2273730	2276103	-	2	ilvH, ilvI
2278600	2279438	+	2	smc01433, smc01434
2280466	2281925	+	2	serB, smc01438
2284263	2286280	-	2	hflC, hflK
2286475	2288492	-	3	folA, gst6, thyA
2288646	2289376	-	3	smc01445, smc01446, smc01447
2291240	2292317	+	3	smc01450, smc01451, smc01452
2300419	2304746	-	2	smc01457, smc01458
2305050	2306298	+	2	smc01459, smc01460
2309047	2310255	-	2	smc01462, smc01463
2314977	2317513	-	2	cheW2, mcpW
2323519	2324547	-	2	smc01883, smc01882
2324752	2326451	-	2	panB, panC
2327496	2332324	-	3	ligA, recN, smc01876
2333968	2339002	-	4	ftsZ1, ftsA, ftsQ, ddl
2341785	2349006	-	6	murB, murC, murG, ftsW, murD, mraY
2349248	2352143	-	2	murF, murE
2352310	2355940	-	4	ftsI, smc01859, mraW, smc06710
2358887	2360382	-	2	amiD, djlA
2365589	2367501	+	2	btaA, btaB
2371459	2373425	-	2	metF, smc01842
2376551	2380126	+	3	smc02818, smc02817, ilvG
2380622	2381869	-	2	smc01573, smc01574
2385873	2388400	-	2	smc01582, smc01588
2388598	2391602	-	2	smc01594, smc01597
2393719	2397632	+	4	smc01605, smc01606, smc01607, smc01608
2403934	2419063	-	15	rpiB, tpiB, smc01615, eryC, smc01617, smc01618, smc01619, eryB, fucA1, smc01622, eryA, smc01624, smc01625, smc01626, smc01627
2422919	2425255	+	2	smc01631, smc01632
2425408	2427858	+	3	smc01633, smc01634, smc01635
2433202	2436053	+	2	smc01640, caiD
2436325	2441540	+	4	prbA, prbB, prbC, prbD
2442488	2446154	+	2	smc01647, smc01648
2446295	2447630	-	2	smc01649, smc01650
2450102	2454349	+	4	smc01653, smc01654, smc01655, smc01656
2454652	2458723	+	3	fhuA2, smc01658, smc01659
2459563	2466082	-	3	mttB2, smc01662, smc01663
2470737	2471692	-	2	smc01667, smc01668
2472621	2474463	-	2	smc01670, smc01671
2476173	2479443	-	3	smc01541, smc01542, smc01543
2484796	2486674	+	3	smc01742, smc01745, smc04442
2490601	2493712	+	3	smc01551, smc01552, smc01553
2503930	2506175	-	2	tdh, bioF
2506435	2510394	-	2	recQ, dnaG
2513650	2515297	+	3	smc01571, smc01572, smc01577
2517018	2517489	+	2	smc01580, smc01581
2524739	2526860	+	2	smc01593, smc01595
2527322	2528642	-	2	proC, smc02678
2529693	2531650	+	2	lgt, smc02682
2531813	2533760	+	2	smc02683, smc02684
2545726	2546648	+	2	smc02696, smc02698
2547615	2550183	-	3	smc02700, nudL, smc02702
2550482	2557309	+	4	smc02703, smc02704, smc02705, smc02706
2562263	2563609	+	2	rpoE3, smc02715
2563732	2564408	-	2	smc02715, smc02716
2570678	2573008	-	3	smc02722, queF, smc02724
2579136	2583422	-	3	fhs, smc02729, smc02730
2585464	2589682	-	3	smc02733, smc02734, smc02735
2591830	2594498	+	3	choW, choV, smc04457
2595089	2598843	+	3	smc01535, smc01534, ade1
2603396	2609747	-	6	dppF2, dppD2, dppC2, dppB2, dppA2, smc01524
2609927	2610876	-	2	emrE, smc01522
2611013	2611686	+	2	ntrP, ntrR1
2611814	2612586	+	2	smc01520, smc01519
2613084	2614143	-	3	smc01518, smc01517, smc01516
2614267	2615668	-	2	smc01515, smc01514
2615898	2620020	+	5	hmuP, hmuS, hmuT, hmuU, hmuV
2620227	2621068	+	2	smc01509, smc01508
2623033	2623762	-	2	rpoE2, rsiA1
2625100	2632459	-	7	smc01503, smc01502, mtlK, smoS, smoK, smoG, smoF
2635306	2638012	+	2	smc01814, smc01815
2646712	2650753	+	5	smc01823, smc01824, smc01825, smc01826, smc01827
2651358	2655872	+	2	smc01828, smc01829
2656177	2658251	-	4	ureG, ureF, ureE, smc01833
2659273	2659960	+	2	smc01995, smc01836
2660323	2665900	-	8	ureC, smc01838, smc02046, ureB, smc01940, ureA, ureD, smc01943
2669195	2673466	-	5	smc01947, livF, livG, livM, livH
2676206	2678634	+	2	smc01955, smc01956
2680616	2681814	-	2	smc01957, smc01957
2683975	2687436	-	4	smc01962, smc01963, smc01964, smc01965
2690136	2692403	+	2	smc01968, smc01969
2695368	2698045	-	2	puuB, puuA
2699124	2705254	+	6	smc01975, smc01976, smc01977, smc01978, smc01979, smc01980
2705979	2710539	+	5	coxM, coxN, coxO, coxP, smc01986
2718314	2723698	-	6	smc01993, smc02016, smc02017, smc02018, smc02019, smc02020
2728286	2734103	-	5	smc02025, smc02026, smc02027, smc02028, smc02029
2743085	2756084	+	15	smc02037, gldA, smc02039, smc02040, smc02041, pgiA1, eda1, smc02044, smc02045, smc02332, smc02460, deoC, smc02334, smc02335, kduD
2756304	2760626	-	4	smc02452, smc02337, smc02338, smc02339
2761715	2766702	-	3	smc02341, tkt1, smc02343
2766844	2772297	-	6	smc02344, smc02345, smc02346, asfB, asfA, smc02350
2773127	2775332	-	2	smc02352, smc02353
2775491	2776946	+	2	smc02354, smc02355
2777067	2783652	+	7	smc02356, smc02357, smc02358, smc02359, smc02360, smc02412, smc02413
2785375	2788523	+	2	smc02415, smc02416
2788802	2797047	+	7	smc02417, smc02418, smc02419, smc02420, mtaD, smc02423, smc02424
2797940	2799323	+	2	smc02426, hyuE
2817687	2821993	-	3	hemK1, prfA, ptsP
2825263	2827694	-	4	smc02441, smc02442, grxC, smc02444
2828795	2829366	-	2	smc02446, smc02447
2829647	2832253	-	3	mutT, smc02449, argJ
2837729	2840419	+	2	smc00743, smc00742
2842286	2843052	+	2	smc00740, smc00739
2847482	2849967	+	4	smc00733, smc00732, smc00731, smc00730
2855415	2856898	+	2	smc00724, lysA
2861836	2862885	-	2	hpt, smc00718
2863250	2864942	+	2	ftsE, ftsX
2868545	2870574	-	2	tyrC, hisC1
2871565	2872777	+	2	gloB, smc00707
2877464	2881046	-	3	cobT, smc00700, smc00699
2881813	2885489	-	5	smc00697, aroB, aroK, smc00694, smc00693
2885777	2887875	+	3	smc00692, xerD, accA
2888120	2889801	+	2	smc00689, smc00688
2889835	2890466	-	2	smc00687, smc00686
2890575	2892822	-	2	smc00684, smc00683
2893068	2894718	+	2	hipO1, lrp1
2902158	2905862	-	2	smc00675, hutC
2905991	2908448	+	2	smc00673, hisX,hutX
2908585	2913692	+	5	hisW,hutW, hisV,hutV, hutH2, smc00668, smc00667
2913747	2914243	-	2	smc00666, smc00665
2914682	2915193	-	2	smc00663, smc00662
2926435	2927650	-	2	smc00649, smc00647
2929945	2933568	-	2	smc00644, purA
2934800	2937655	-	2	serA, serC
2941756	2946203	-	3	ftsH, tilS, smc02941
2947191	2950851	-	4	tolB1, tolA, tolR, tolQ
2954391	2957406	+	3	sqdB, sqdD, sqdC
2957546	2959490	-	2	smc03964, ruvB
2959662	2960866	-	2	ruvA, ruvC
2964078	2968408	-	2	mexF2, mexE2
2971910	2972569	-	2	smc03976, smc03977
2972969	2977826	+	4	tkt2, gap, smc03980, pgk
2984430	2985906	+	2	smc03987, smc03988
2989430	2991567	-	2	smc03992, smc03993
2992923	2994731	-	2	smc03995, thiE2
2996494	2998257	+	3	smc04000, purE, purK
2999584	3001460	-	2	pykA, smc04006
3001690	3002809	+	2	smc04007, smc04008
3006998	3010715	+	3	pepF, pabB, smc04014
3017580	3019031	+	2	smc04020, smc04021
3035772	3041733	+	5	pip3, smc04034, smc04035, smc04036, smc04037
3051761	3053864	-	3	azu2, smc04048, sorT
3054009	3055315	-	2	smc04050, rpoE4
3059844	3063145	+	2	smc04057, smc04058
3064822	3069494	+	2	glgP, glgB1
3069608	3073952	+	3	glgC, glgA1, pgm
3076323	3077880	+	2	nodN2, smc03928
3079268	3083146	-	3	soxG2, soxA2, soxD2
3088407	3091377	-	3	pntB, pntAb, pntAa
3095417	3097484	-	2	smc04462, pckR
3099115	3101275	+	2	smc02978, smc02979
3102811	3104626	-	2	SM2011_c02982, smc02983
3106226	3107898	+	2	smc02985, smc02986
3108023	3108705	-	2	smc02987, smc02988
3108877	3109784	-	2	smc02989, smc03151
3111781	3113153	+	2	smc03154, smc03155
3114319	3116865	-	3	metQ, metI, metN
3121473	3125379	-	3	xylA, xylB, smc03165
3126730	3129496	-	2	smc03167, smc03168
3129802	3131471	+	2	SM2011_c03169, smc03170
3132658	3135622	+	2	gltX, lysS
3137748	3140375	+	2	smc03176, smc03177
3143304	3149390	+	6	phaA1, phaC1, phaD1, phaE1, phaF1, phaG1
3151273	3153326	-	2	cobM, cobL
3154044	3157559	-	4	cobJ, cobI, cobH, cobG
3160460	3162231	+	2	modB, modC
3164432	3169403	+	4	bkdAa, bkdAb, bkdB, lpdA3
3170836	3173959	-	3	maiA, smc03207, hmgA
3178808	3185001	+	4	smc03148, smc03147, smc03146, smc03145
3191072	3192977	+	2	smc03139, smc03138
3192999	3193702	-	2	smc03137, smc03136
3193851	3198655	-	5	smc03135, smc03134, smc03133, smc03132, smc03131
3200022	3206354	-	6	smc03129, smc03128, smc03127, smc03126, smc03125, smc03124
3215670	3221901	+	6	smc03121, smc03120, smc03119, smc03118, smc03117, smc03116
3228881	3231521	-	3	pmi, smc03110, mak
3233868	3235361	-	2	smc03107, smc03106
3238429	3241587	-	2	smc03103, smc03102
3261478	3265489	-	3	fdsD, fdhD, fdsA
3265749	3267781	-	2	fdsB, fdsG
3270845	3278497	+	7	glpD, smc02519, smc02518, smc02517, smc02516, smc02515, smc02514
3283505	3287047	+	4	sitA, sitB, sitC, sitD
3290718	3295264	-	4	atpD, atpG, atpA, atpH
3301210	3302972	+	2	smc02493, smc02492
3303004	3305073	-	2	smc02491, smc02490
3307690	3311026	-	4	lpdA2, smc02486, smc02485, smc02484
3315935	3319036	-	3	sucD, sucC, mdh
3319219	3320967	-	3	smc02478, smc02477, smc02476
3321920	3326188	-	4	smc02474, smc02473, smc02472, smc02471
3326420	3329439	+	3	smc02470, smc02469, smc02468
3330406	3333836	-	4	sdhB, sdhA, sdhD, sdhC
3335401	3338915	-	5	smc03226, smc03227, smc03228, gpsA, gcp
3339102	3340743	+	2	hemC, hemD
3340963	3345211	+	4	smc03233, smc03234, smc03235, smc03236
3358135	3359604	+	2	smc03246, smc05011
3361475	3362559	-	2	smc03248, smc03249
3362636	3363488	-	2	smc03751, smc03250
3383662	3385069	+	2	smc03265, smc07130
3386529	3392927	+	5	smc03267, smc03268, smc03269, smc03754, smc03272
3393084	3393946	+	3	smc05012, smc05013, smc05014
3396876	3397687	+	2	smc03277, smc03277
3398346	3400600	-	2	smc03277, smc03277
3404508	3408454	-	2	SM2011_c03286, smc03287
3413762	3414981	+	2	smc03294, smc03294
3416757	3419173	-	3	smc07158, smc07158, smc07158
3419378	3419713	+	2	smc07159, smc07160
3420397	3430809	-	3	smc05018, smc03761, smc03762
3433545	3435904	-	2	smc03765, smc03766
3438006	3440867	-	2	smc03768, smc03769
3442128	3442802	+	2	rplU, rpmA
3442933	3449591	+	8	smc03773, smc03774, cgtA, proB1, proA, nadD, smc03780, smc03781
3449697	3452418	+	2	smc03782, ctpA
3452600	3454390	+	2	smc03784, rppH
3454606	3455368	-	2	bfr, smc03787
3455650	3461406	-	3	dnaE2, imuB, smc03790
3462095	3463200	-	2	smc03792, citE
3463721	3464715	+	2	leuD, smc03796
3464979	3467071	+	2	metA, galM
3468937	3470498	+	2	smc03800, smc03801
3470643	3471520	+	2	smc03802, smc03803
3474381	3476102	+	2	glnK, amtB
3480086	3482798	-	3	smc03810, smc03811, smc03812
3483291	3486171	-	3	smc03813, smc03814, smc03815
3486276	3488396	+	2	smc03816, smc03817
3489406	3490577	-	2	smc03819, smc03820
3492074	3493714	-	2	leuC, smc05019
3493818	3495532	+	2	smc03824, smc03825
3497800	3499469	-	2	smc03828, smc03829
3505712	3509019	+	2	smc03837, smc03838
3510704	3512036	-	3	clpP3, smc03842, smc03843
3517003	3519890	+	5	ccmA, ccmB, ccmC, ccmD, ccmG
3520049	3525221	-	5	smc03852, ispZ, ftsY, smc03855, dapF
3525498	3527908	+	3	ffh, pheAa, rpsP
3528044	3529340	+	2	rimM, trmD
3531061	3532761	+	2	smc03864, smc03865
3532812	3535898	-	3	smc03866, smc03867, smc03868
3536167	3539547	+	3	thiB, thiP, thiQ
3544639	3548166	-	2	smc03876, smc03877
3553765	3555739	+	2	ispA, hisC2
3564193	3565646	+	2	smc03893, smc03894
3569510	3571574	-	4	smc03896, smc03896, smc03896, smc03899
3586387	3592035	+	4	smc04383, smc04384, smc04385, aatB
3594334	3597372	-	2	ttuD1, smc04390
3597578	3602740	-	5	smc04391, smc04392, smc04393, smc04394, smc04395
3604330	3610273	-	5	smc04397, smc04398, smc04399, afr, smc04401
3611959	3614749	-	2	dcp, smc04404
3619379	3620040	-	2	smc04881, smc04408
3634893	3637264	-	2	rsmB1, htpX
3644039	3648245	+	3	leuS, smc02803, smc02802
3648255	3652508	-	4	parB, parA, rsmG, mnmG
3655764	3657276	-	2	smc02795, hemE

## Sheet: pSymB
Start	Stop	Strand	Number of Genes	Genes
1	7261	+	6	lacE, lacF, lacG, lacZ1, lacK, smb20003
10154	13364	+	2	katC, smb20008
16480	24842	-	6	smb20012, smb20013, smb20014, smb20015, smb20016, smb20017
25092	29423	-	3	smb20018, sucB, pdh
37331	39310	+	2	smb20026, smb20027
40950	42280	+	2	smb20029, rpoE9
42306	43385	-	2	smb20031, smb20032
44734	48605	+	4	smb20034, smb20035, smb20036, aroE2
56556	58760	-	2	repB1, repA1
62415	63847	-	2	smb20050, cpo
66644	71619	+	5	btuF, btuC, btuD, smb20059, smb20059
72259	73052	+	3	smb20061, smb20062, smb20063
83384	87380	+	5	smb20074, smb20075, smb20076, smb20077, smb20078
92735	94260	-	2	smb20081, smb20082
94903	95274	-	2	smb20084, smb20085
95472	96402	+	2	smb20086, smb20087
98552	99070	-	2	smb20089, smb20090
103207	113059	+	8	smb20095, smb20096, smb20097, smb20098, smb20099, smb20100, smb20101, acoR
116824	118579	+	2	smb20106, smb20107
118703	124672	+	5	smb20108, smb20109, smb20110, smb20111, smb20112
124709	128117	-	3	smb20113, smb20114, ilvD4
132167	133558	-	4	smb20118, smb20119, smb22004, smb20121
135279	138853	-	3	ttpD, ttpC, ttpB
139006	141355	-	2	smb20127, smb20128
141805	147344	+	5	smb20129, smb20130, smb20131, smb20132, smb20133
147547	151053	-	3	smb20134, smb20135, smb20136
151195	153102	-	2	smb20137, smb20138
153928	159891	-	5	dapA2, smb20141, smb20142, smb20143, smb20144
160206	163461	+	3	smb20145, pdxA2, smb20147
163686	165422	-	2	smb20148, smb20149
165740	170701	+	4	smb20150, smb20151, smb20152, smb20153
172249	179536	+	7	smb20155, smb20156, smb20157, smb20158, smb20159, smb20160, smb22005
180077	184220	+	3	smb20162, smb20163, smb20164
184327	185348	+	2	smb20165, smb20166
188406	190796	+	3	smb20170, smb20171, smb20172
190974	194753	+	4	smb20173, smb20174, smb20175, smb20176
195575	202134	+	8	smb20178, smb20179, smb20180, smb20181, smb20182, smb20183, smb20184, smb20185
203136	212366	-	9	smb20194, ppe, cbbX, cbbS, cbbL, cbbA, cbbT, cbbP, cbbF
213692	216924	+	5	pqqA, pqqB, pqqC, pqqD, pqqE
216993	218000	-	2	smb20209, smb20210
219262	221863	+	2	smb20212, smb20213
222127	223973	+	2	smb20214, smb20215
226214	230172	-	5	smb20218, smb20219, smb22002, smb20221, smb20222
232839	234800	+	3	ndiA-1, ndiA-2, ndiB
235032	241612	+	6	smc22-r, smb20231, smb20232, smb20233, smb20234, smb20235
242404	250965	-	8	smb20238, rmlB, smb20240, smb20241, smb20242, smb20243, tyv, smb20245
251299	253309	+	2	smb20246, smb20247
255239	257972	+	3	smb20249, smb20250, smb20251
257885	260201	-	2	smb20252, smb20253
260410	261311	-	2	smb20254, smb20255
265079	266572	-	2	smb20260, smb20261
268519	276978	+	9	hypM, hypN, hypP, hypQ, smb20267, smb20268, smb20269, smb20270, smb20271
280416	282646	+	2	smb20276, smb20277
282955	288459	-	6	smb20278, smb20279, smb20280, smb20281, smb20282, smb20283
288562	290719	-	2	smb20284, smb20285
292020	294124	-	2	smb20287, smb20288
301195	306596	+	6	smb20294, smb20295, smb20296, smb20297, smb20298, nanA
311802	314615	-	2	smb20307, smb20312
314729	316373	-	2	smb20313, smb20314
316764	321532	+	4	smb20315, smb20316, smb20317, smb20318
322941	325835	-	3	smb20320, smb20321, smb20322
328099	332312	+	4	thuE, thuF, thuG, thuK
332478	334384	+	2	thuA, thuB
340597	342718	+	2	smb20335, smb20336
343485	345528	+	3	smb20338, smb20339, smb20340
346305	349107	-	2	smb20342, smb20343
350348	355381	-	3	smb23066, smb20346, smb20347
355568	357405	+	2	smb20348, smb20349
357571	363782	+	5	smb20350, smb20351, smb20352, smb20353, smb20354
363905	369374	+	4	smb20355, smb20356, smb20357, cyaL
369491	371558	+	2	smb20359, smb20360
371644	376649	-	4	smb20361, smb20362, smb20363, smb20364
380358	383304	+	3	smb20368, smb20369, smb20370
383349	387438	-	5	smb20371, smb20372, smb20373, smb20374, smb20375
387642	394115	-	7	smb20376, smb20377, smb20378, smb20379, smb20380, smb20381, smb20382
395420	399587	-	4	smb20384, smb20385, smb20386, smb20387
399981	402001	-	2	smb20388, smb20389
402437	405645	+	2	smb20390, smb20391
406533	409141	+	2	rbcL, smb20394
409181	413020	-	3	smb20395, smb20396, smb20397
413187	414355	+	2	smb20398, smb20399
414365	414828	-	2	smb20400, smb20401
414972	419100	+	3	smb20402, smb20403, smb20404
420020	426679	+	5	hyuA, hyuB, smb20408, smb20409, smb20410
426695	427362	-	3	smb20411, smb20412, smb20413
427543	429305	-	2	smb20414, smb20415
431084	433871	+	3	ugpA, ugpE, ugpC
436050	438511	-	2	smb20422, smb20423
442446	444141	+	2	ehuA, ehuB
444244	450581	+	7	ehuC, ehuD, eutA, eutB, eutC, eutD, eutE
452505	458590	+	6	smb20441, smb20442, smb20443, smb20444, smb20445, uxuA
458866	465607	+	6	smb23091, smb20448, smb20449, smb20450, smb20451, smb20452
470413	476409	+	6	uxs1, uxe, smb20460, smb20461, smb20462, smb20463
479714	482181	+	2	smb20467, smb20468
483956	486413	+	3	smb20470, smb20471, smb20472
487782	488484	-	2	smb20474, smb20475
488824	494796	+	5	smb20476, smb20477, smb20478, smb20479, smb20480
494920	498484	+	2	asnO, smb20482
500934	507511	+	6	supB, supC, supD, smb20488, smb20489, fucA2
515355	526830	-	9	smb20496, lyx, smb20498, smb20499, smb20500, smb20501, smb20502, smb20503, smb20504
527906	531436	-	3	smb20506, smb20507, smb20508
531625	534397	+	3	smb20509, dgoA, smb20511
534746	536021	+	2	smb22021, smb20513
537728	541607	+	2	smb20515, smb20516
542830	544350	+	4	smb20518, smb23117, smb23118, smb20519
546600	546925	-	2	smb23124, smb23125
548379	549066	+	2	smb20522, smb23127
552145	554746	-	4	smb20527, smb20528, smb20529, smb20530
554975	556157	+	2	rpoE7, smb20532
556746	557234	-	2	smb20533, smb23133
557554	562245	-	4	smb20534, smb20535, smb20536, smb20537
568338	570406	-	2	smb20541, smb20542
578151	579097	+	2	smb20552, smb20553
579455	580132	-	2	smb20554, smb20555
588362	590934	+	3	kdsB2, smb20804, smb20805
602788	606927	-	2	smb20815, smb20817
607133	608584	+	2	mocD, mocE
608694	610801	+	2	mocF, smb20821
616023	617394	+	2	smb20825, smb20826
618428	619899	+	4	smb20828, smb21663, smb21664, smb21665
622973	628429	-	6	rkpR,kpsE, kpsT,rkpS, kpsM,rkpT1, rkpZ1, smb20835, smb20836
628970	630305	-	2	smb20837, smb20838
633126	636239	-	3	smb22007, smb20842, algI
638049	643949	-	5	smb21015, smb21016, smb21017, smb21018, smb21019
644175	647044	+	3	smb21021, smb21022, smb21023
650648	651720	-	2	smb21030, smb21031
652631	653049	+	2	smb21034, smb23181
654649	661110	+	5	smb21037, smb21038, smb21039, smb21040, smb21041
669164	669844	-	2	smb23184, exoI2
672637	674032	+	2	smb21696, smb21697
674575	675062	+	2	smb21697, smb21697
680363	682012	-	2	smb21048, smb21049
685510	687817	+	2	smb21052, smb21053
687906	689341	-	2	smb21054, smb21055
689476	692647	-	2	smb21056, smb21057
692700	699176	+	5	smb21059, smb21060, smb21061, smb21062, smb21063
699192	702370	-	3	smb21065, smb21066, smb21067
709467	711805	-	2	exoF2, smb21074
717549	722292	+	3	smb21080, manB, manC,manA
722428	724936	+	3	smb21083, smb21084, smb21085
731301	733594	+	2	smb21089, smb21090
733899	735390	+	2	lysM, smb21092
736512	742881	+	6	argH2, smb21095, smb21096, smb21097, smb21098, smb21100
743139	744808	-	2	smb21101, smb21102
744976	753824	+	10	smb21103, smb21104, smb21105, smb21106, manR, smb21108, smb21109, smb21111, smb21111, hpaG
755270	757211	-	2	smb21114, smb21115
757323	758596	-	2	smb21116, smb21117
758847	767430	+	10	gntK, smb21121, ivdH, mccA, smb21123, mccB, hmgL, eccH2, smb21127, smb21128
769048	772920	-	4	cysA2, cysP2, smb21132, smb21133
774400	778691	+	6	smb21135, smb21136, smb21137, smb21138, smb21139, smb21140
778733	783543	-	5	smb21216, smb21217, smb21218, smb21219, smb21220
786641	792994	+	6	nodP2, nodQ2, smb21225, smb21226, smb21227, smb21228
794507	796812	-	2	smb21230, smb21231
797069	800393	-	3	smb21232, smb21232, smb21232
802257	805603	+	3	smb21236, smb21237, smb21239
808060	810512	-	2	smb21241, smb21242
813624	817615	+	4	exoF3, smb21246, smb21247, smb21248
820289	824447	+	3	smb21251, smb21252, smb21253
828470	830796	+	2	smb21257, smb21259
831106	840800	+	7	smb21260, smb21261, smb21262, smb21263, smb21264, smb21265, smb21266
841727	845832	+	3	smb21269, smb21270, smb21271
845980	853490	+	7	smb21272, smb21273, smb21274, smb21275, smb23242, smb21277, ade2
857875	860322	-	2	smb21283, smb21284
860490	865588	+	4	smb21285, xdhA1, xdhB1, xdhC
868160	870738	+	2	smb21292, guaD1
872780	880377	-	2	pbpC, smb21298
880618	884897	+	3	deoR, deoC, smb21301
885022	886754	+	3	smb21302, smb21303, smb21304
888562	892428	+	4	smb21144, smb21145, smb21146, smb21147
892617	898512	+	6	smb21148, smb21149, smb21150, smb21151, smb21152, smb21153
899127	901188	-	2	smb21155, smb21156
901231	907974	+	6	smb21157, smb21158, smb21159, hexA, smb21161, smb21162
908172	914987	-	5	hutU, hutG, hutH1, hutI, smb21167
916850	919282	-	3	phnN,nitR, phnM, smb22025
919616	922105	-	2	phoT, phoE
922277	924113	-	2	phoD, phoC
925636	927795	-	2	smb21179, smb21180
927983	930366	+	2	smb21181, smb21182
938011	943107	+	4	smb21188, smb21189, smb21190, msbA2
945021	950320	+	4	oppA, oppB, oppC, oppD
950523	953683	-	2	smb21200, smb21201
955652	961676	-	6	smb21666, smb21204, smb21205, smb21206, smb21207, smb21208
961790	963810	-	2	smb21209, smb21210
965897	967179	+	3	smb21212, smb21667, pphA
969823	979455	-	7	wgeH, wgeG, wgeF, wgeE, wgeD, wgeC, wgeB
980520	983707	-	2	wgdB, wgdA
986051	997231	+	9	wgaA, wgaB, wgaD, wgaE, smb21323, wgaG, wgaH, wgaI, wgaJ
997277	998324	-	2	smb21328, smb21329
999575	1000486	+	2	smb21332, smb21333
1003889	1006834	+	4	smb21337, smb21338, smb21339, smb21340
1006864	1012353	-	5	smb21341, smb21342, smb21343, smb21344, smb21345
1013702	1015659	-	3	smb21347, smb21348, smb21349
1015792	1018377	-	3	smb21350, smb21351, smb21352
1018490	1020907	-	2	smb21353, uxaC
1021066	1023788	+	3	smb21355, smb21356, smb21357
1024486	1025550	+	3	smb21359, smb21360, smb21361
1026255	1027634	+	2	smb21668, smb21363
1027643	1029641	-	2	smb21364, smb21365
1029623	1036545	+	7	smb21669, smb21366, cycA, smb21368, smb21369, smb21370, smb21371
1037719	1042437	-	4	smb21373, smb21374, smb21375, smb21376
1044642	1046138	-	3	smb21380, smb21381, smb21382
1050957	1053697	+	3	tauA, tauB, tauC
1053814	1059532	+	5	tauX, tauY, xsc, smb21531, pta
1059675	1063017	+	2	smb21533, smb21534
1065783	1070230	+	4	phnW, phnA, smb21539, smb21671
1071598	1074776	+	2	smb21541, smb21542
1078912	1080833	-	2	smb21545, smb21546
1080924	1087929	+	2	smb21547, smb21548
1088139	1091329	+	3	thtR, smb21550, smb21551
1095108	1098927	-	3	smb21556, smb21557, smb21558
1100300	1102853	-	3	smb21560, smb21561, smb21562
1103465	1104540	+	2	smb21564, smb21565
1104611	1106600	-	2	groEL5, groES5
1106882	1107327	+	2	smb21568, smb23299
1107387	1110069	-	2	smb21569, stcD
1110211	1113016	+	3	smb21571, smb21572, smb21573
1114193	1115765	-	2	smb21575, smb21576
1116965	1119951	+	2	actP2, hmrR2
1120709	1126749	+	6	smb21581, smb21582, smb21583, smb21584, smb21585, gshB2
1126901	1132262	+	5	smb21587, smb21588, smb21589, smb21590, smb21591
1132408	1135282	-	3	smb21592, smb21593, smb21594
1135452	1138696	-	3	smb21595, smb21596, smb21597
1143086	1148887	-	5	smb21602, smb21603, smb21604, smb21605, abfA
1152899	1154666	-	2	smb20929, smb20930
1157703	1160959	+	2	exsG, exsF
1161371	1163817	+	2	smb20936, exsE
1163864	1165664	-	3	exsD,queE, exsC,queD, exsB,queC
1169228	1173545	-	4	exoZ, exoQ, exoF1, exoY
1179779	1180631	+	2	exoI, smb20952
1181238	1190764	+	8	exoH, exoK, exoL, exoA, exoM, exoO, exoN, exoP
1196382	1203317	-	6	smb20967, smb20968, smb20969, smb20970, smb20971, smb20972
1203424	1210725	-	5	smb20973, smb20974, smb20975, smb20976, smb20977
1210960	1213421	-	3	smb20978, smb20979, smb20980
1213603	1215326	-	3	smb20981, smb20982, smb20983
1215311	1221880	+	4	nirB, nirD, narB, smb20987
1222922	1225071	-	2	smb20989, nfeD
1232635	1233973	-	2	smb20996, smb20997
1238134	1239991	-	2	map2, smb21003
1240100	1242073	-	5	smb21004, smb21005, smb21006, smb21007, smb21008
1244114	1246421	+	2	bdhA, xdhA2
1249538	1253071	+	3	smb20847, smb20848, guaD2
1254570	1258139	-	3	smb20851, smb20852, smb20853
1258317	1261879	-	3	smb20854, smb20855, smb20856
1265274	1267408	+	2	smb20860, smb20861
1268313	1270658	-	3	smb20863, smb20864, smb20865
1270805	1272143	-	2	smb20866, smb20867
1272324	1277188	+	3	smb20868, smb22014, smb20870
1280243	1283159	-	4	allA1, smb20874, smb20875, smb20876
1288038	1288997	-	2	smb20881, smb20882
1289181	1290059	-	2	smb20883, smb20884
1291469	1294659	+	3	smb20886, smb20887, smb20888
1295642	1299945	-	3	araF, araE, smb20892
1300092	1302841	-	2	araC, araB
1304375	1305872	+	2	gbpR, smb20897
1312845	1315006	+	2	smb20903, smb20904
1316966	1317569	+	2	smb20906, smb20907
1317794	1318318	-	2	smb20908, smb21680
1318701	1319361	-	2	smb20909, smb20910
1319586	1320910	-	2	smb20911, smb20912
1321042	1321672	+	2	smb20913, smb21682
1325896	1327115	+	2	smb23362, smb23362
1327065	1328721	-	3	smb20920, smb20921, smb20922
1329063	1329786	+	2	smb21395, smb21396
1329878	1330288	-	2	smb23366, smb21397
1330319	1330834	+	2	smb21398, smb23368
1330874	1331487	-	2	smb21399, smb21683
1335364	1336982	+	3	smb21403, smb21404, smb21405
1337152	1338866	+	2	smb21406, smb21407
1338972	1339775	+	2	smb21408, smb22015
1341723	1345711	-	4	smb21412, smb21413, smb21414, smb21415
1345933	1349027	+	3	ddhA, ddhB, smb21418
1350031	1356965	+	6	smb21684, smb21420, smb21421, smb21422, smb21423, smb21424
1357012	1359159	-	3	smb21425, smb21426, smb21427
1359864	1361689	-	2	smb21429, smb21430
1363972	1365057	+	2	smb21685, smb21434
1365113	1369229	-	4	smb21435, smb21436, smb21437, smb21438
1371052	1372308	-	3	smb21441, smb21442, smb21443
1373486	1376717	-	2	smb21445, glgX2
1376860	1379393	+	2	glgB2, smb21448
1381830	1383514	-	2	smb21454, smb21455
1384380	1390967	-	6	smb21458, smb21459, smb21460, smb21461, smb21462, smb21463
1392055	1395131	-	2	prsE, prsD
1397742	1400086	+	5	smb21470, smb21471, smb21472, smb21473, smb21474
1400403	1400953	+	2	smb21475, smb21476
1403381	1404111	-	2	smb21480, smb21481
1404408	1405286	-	3	smb21482, smb21483, smb21484
1408298	1412532	+	4	cyoA, cyoB, cyoC, cyoD
1414216	1415373	-	2	smb21492, smb21493
1417068	1417759	+	2	smb21495, smb23404
1417978	1418245	+	2	smb21496, smb23405
1418503	1422861	+	2	acrE, acrF
1422864	1427647	-	4	smb21499, smb21500, smb21501, smb21502
1427994	1432942	-	4	smb21503, smb21504, wzy, smb21506
1434930	1435558	+	3	smb21509, smb21510, smb21511
1435618	1438073	-	2	smb21512, wzx2
1438293	1440142	+	2	hemK2, smb21515
1441337	1442929	-	2	smb21517, smb21518
1443205	1445273	+	2	emmB, emmC
1446114	1448036	-	3	minE, minD, minC
1450588	1455394	-	4	nadE1, smb20650, smb20651, asnB
1457284	1458893	+	2	smb20656, smb20657
1458901	1460747	-	2	smb20658, smb20659
1462379	1466101	-	4	smb20661, smb20662, smb20663, smb20664
1467115	1468813	-	2	smb20666, smb20667
1468956	1471930	+	3	smb20668, smb20669, smb20670
1472047	1475911	-	3	smb20671, smb20672, smb20673
1477175	1480602	-	4	smb20675, smb20676, allA2, ttuD2
1480717	1484261	-	3	glxR, hyi, gcl
1486413	1493229	+	6	smb20684, smb20685, smb20686, smb20687, smb20688, xthA4
1493226	1493825	-	2	smb20690, smb20691
1495774	1496762	-	2	smb20695, smb20696
1498710	1502785	-	4	smb20698, smb20699, smb20700, smb20701
1509118	1510957	-	2	cyaG2, smb20708
1515459	1518122	+	2	iatA, iatP
1521846	1525476	+	3	smb20718, smb20719, smb20720
1525788	1527859	-	2	smb20721, smb20722
1529239	1530671	+	2	smb20724, smb20725
1530791	1532616	+	2	smb20726, smb20727
1533017	1533771	-	2	smb20729, smb22016
1538078	1540322	+	2	uxuB, smb20750
1540353	1543527	-	3	smb20751, smb20752, smb20753
1545210	1548767	+	2	pccB, pccA
1552000	1557198	+	7	phnG, phnH, phnI, phnJ, phnK, phnL, smb20765
1558657	1563460	-	4	dak, smb20768, smb20769, smb20770
1563566	1565674	-	2	smb20771, pdxA3
1567299	1572850	+	2	smb20775, cyaK
1577143	1580472	-	4	smb20784, smb20785, smb20786, smb20787
1581926	1586653	-	5	smb20569, smb20570, smb20571, smb21691, smb20573
1589475	1593226	-	5	pcaB, pcaG, pcaH, pcaC, pcaD
1596370	1598554	-	2	smb20582, pobA
1602353	1605214	+	3	pcaI, pcaJ, pcaF
1605397	1606105	-	2	acyP, smb20591
1606104	1607716	+	3	rpoE8, smb20593, amcY
1611503	1613833	+	2	repA3, repB3
1614691	1618948	-	4	smb21707, smb20602, smb20603, smb20604
1620596	1621877	-	3	smb20606, smb20607, smb20608
1622184	1626480	+	2	smb20609, smb20610
1628150	1631401	+	2	dctB, dctD
1633960	1639405	+	6	thiC, thiO, smb23463, thiG, thiE, smb20619
1639448	1643097	-	3	smb20620, smb20621, smb20622
1643233	1645595	+	2	smb20623, smb20625
1647922	1653752	-	7	smb20627, smb20628, smb20629, smb20630, smb20631, smb20632, smb20633
1653943	1656190	-	2	smb20634, smb22017
1657765	1660147	-	2	smb21630, nspC
1662501	1668844	-	7	smb21634, paaZ, paaE, paaD, paaC, paaB, paaA
1671040	1678452	-	5	agaL2, agpD, agpC, agpB, agpA
1680409	1682500	+	2	agpT, lacR
1682483	1683141	-	2	smb21651, smb22018

## Sheet: pSymA
Start	Stop	Strand	Number of Genes	Genes
1353	11252	+	8	sma6001, fdoG, fdoH, fdoI, fdhE, selA, sma0013, selB
17424	18914	-	2	sma0026, selD
19209	21108	-	2	sma0031, sma0034
27295	27940	+	3	sma0050, sma0052, sma6012
28183	32425	-	4	sma0056, sma0058, sma0059, sma0060
33455	37169	+	4	sma0063, sma0064, sma0065, sma0067
37355	40719	+	4	sma0070, sma0072, sma0074, sma0077
42108	46403	+	6	sma0079, sma0081, sma0082, sma0083, sma0085, sma0087
48184	50123	+	2	sma0093, sma0095
51264	58614	+	7	sma0101, sma0104, sma0105, sma0106, sma0108, sma0110, sma5001
59705	62656	+	2	sma0113, sma0114
63202	64454	+	2	sma0116, sma0117
65260	68193	-	5	sma6027, sma0121, sma0123, groEL3, groES3
68804	70624	+	3	sma0128, sma0130, sma0132
70735	71695	-	2	sma0134, sma5002
71943	76248	+	2	sma0136, sma0137
76324	76784	-	2	sma0139, sma6036
78634	79958	+	2	rpoE6, sma0144
82042	87954	-	5	matB, matMA, sma6038, matQ, matP
88991	92978	+	5	pilQ2, sma0164, sma0166, sma0168, sma0169
103694	104854	+	2	sma0189, sma0190
105464	106317	-	2	sma0191, sma0193
106614	111969	-	5	sma0196, sma0197, sma0198, sma0199, sma0203
112243	114209	+	2	sma0204, sma0206
116338	119988	-	4	kduI, sma0216, sma0217, sma0218
130771	134419	-	3	sma0235, sma0237, sma0241
134614	136784	+	2	sma0244, gntR
136955	141018	+	4	sma0247, gntA, gntB, gntC
145487	150053	-	4	sma0259, gabD3, sma0263, sma0265
150148	154385	+	4	sma0267, sma0270, sma0271, sma0273
159255	161006	-	3	sma0286, sma0287, sma0288
162706	168621	-	5	sma0298, sma0299, sma0300, sma0301, sma0302
174975	177134	+	3	sma0312, sma0314, sma0316
178784	180474	+	3	sma0320, sma0322, sma0323
180575	182571	+	3	sma0325, sma0326, sma0329
182627	183060	-	2	sma5017, sma0333
183241	185965	-	4	sma0335, sma0337, sma0339, wrbA2
186568	187623	-	2	sma0343, sma0346
188867	190395	-	2	sma0349, sma0352
191587	192294	+	2	sma0355, sma6069
192662	194158	-	4	sma6070, sma6071, sma0359, sma0360
194747	197837	+	3	sma0364, sma0367, sma0369
201031	204054	+	3	sma0376, sma5018, sma0380
204215	206253	+	2	sma5019, sma0383
211001	220750	+	9	sma0391, sma0392, sma0394, sma0396, hisD2, sma0400, sma0402, sma0403, sma0404
224470	228920	+	5	sma0414, sma0417, sma5020, sma0421, sma5021
228955	230798	-	2	sma0424, sma0426
231092	232694	-	2	sma0429, sma0431
235681	236459	+	2	sma5022, sma5023
236543	237762	-	2	sma0444, sma0445
242566	243227	+	2	sma6099, sma0453
253447	257227	+	3	sma0467, sma0469, sma0470
257890	258488	+	2	sma0471, sma0473
263168	266616	-	3	sma0483, thrC2, sma0486
266764	269779	-	4	sma0489, sma0492, sma0493, sma0495
271721	279996	+	11	sma0499, sma0501, sma0503, sma0506, sma0508, sma0510, idnD, idnO1, idnK, sma0516, sma0518
281326	285880	+	5	sma0522, sma0523, sma0525, sma0526, sma0527
287585	288365	+	2	sma0537, sma0538
290860	291539	-	2	sma0545, sma0548
291879	294530	+	3	sma0551, sma0552, sma0554
296260	297453	+	2	sma0558, sma0559
297606	300712	+	4	sma0561, sma0563, sma0564, sma5026
305554	307001	+	2	sma0575, sma0576
310087	313149	-	3	nrtC, nrtB, nrtA
314942	317121	+	2	sma0592, sma0594
322083	326329	+	5	sma0604, sma0606, sma0607, sma0609, sma0610
326634	330111	+	4	fixN3, fixO3, fixQ3, fixP3
330330	333663	+	3	sma0620, fixI2, fixS2
334779	336247	+	2	sma0626, sma6149
337394	339879	-	2	sma0629, sma0630
342253	342896	+	2	sma0637, sma0638
345771	346320	+	2	sma0647, sma0649
349061	349682	+	2	sma0657, sma0659
355189	356910	+	2	sma0667, sma0669
359666	361152	-	2	sma0674, sma0675
361357	368334	-	4	sma0677, sma0678, sma0680, sma0682
372146	374517	-	2	sma0689, sma0690
375348	378615	+	3	arcA1, arcB, arcC
381620	391413	+	9	sma0707, sma0708, sma0709, sma0710, sma0711, sma0713, sma0715, sma0717, sma0719
395437	396047	+	2	sma0734, sma0736
398705	400714	-	2	groEL2, groES2
402482	403718	-	2	sma5003, sma0750
403866	406170	+	2	sma0751, sma0752
411575	413746	+	4	sma0759, fixT2, fixK2, sma0763
413849	417242	+	4	fixN2, fixO2, fixQ2, fixP2
418946	422044	+	2	noeA, noeB
425124	427939	+	3	sma0781, sma0783, sma0785
430261	440933	+	11	sma0791, sma0792, sma0793, sma0794, sma0796, sma0797, sma0799, sma0800, sma0802, sma0803, gabD4
443641	445338	-	2	fdxN, nifB
447400	450999	-	4	fixX, fixC, fixB, fixA
453216	458827	+	4	nifH, nifD, nifK, nifE
460366	461292	+	3	sma0833, fdxB, sma5036
465604	467058	+	2	sma0848, syrM
469291	470781	+	2	nodF, nodE
472424	475248	+	2	nodP1, nodQ1
476802	481204	-	5	nodJ, nodI, nodC, nodB, nodA
483084	484741	+	2	sma0872, nifN
484829	491509	-	4	nodN, nolG, nolF, nodM
494369	500315	+	4	sma0887, sma0888, sma0890, dnaE3
506209	508139	+	2	sma0909, sma0911
512748	515174	-	3	traG, traD, traC
522881	525401	+	2	sma0939, sma0940
526137	528412	+	2	sma0943, sma0945
528542	529132	+	2	sma6233, sma0947
529450	533412	-	4	sma0950, sma0951, sma0952, sma0953
534486	539072	+	4	sma0956, sma0958, sma0959, sma0961
541597	543264	+	2	sma0972, sma0974
546133	546701	-	2	ntrR2, sma6237
547193	548358	-	2	sma0985, sma0988
549016	549955	+	2	sma0990, sma0992
550012	550721	-	2	sma5007, sma6238
560354	563336	+	2	actP, hmrR1
564758	565323	+	2	sma1017, sma1018
567749	568947	-	2	sma1029, sma1030
569478	575274	+	8	sma1033, sma1036, sma1037, sma1038, sma1041, sma1043, sma1045, cyaE2
575765	578778	-	5	sma1050, sma1052, sma1053, sma1056, sma1057
579654	582875	-	4	sma1060, sma1062, sma1063, sma1065
584647	586946	+	2	sma1070, sma1073
588269	589736	+	4	nex18, sma1078, tspO, sma1081
590018	593108	-	2	sma1082, sma1084
594064	596965	+	3	sma1087, sma1089, sma1091
598472	599284	+	2	sma1095, sma1096
600565	603227	+	3	sma1100, sma1101, cyaP
604373	605298	+	2	sma6256, sma1111
605369	605719	+	2	sma6257, sma6258
609130	613422	+	3	sma1120, sma1122, sma1124
613442	615942	-	2	sma1126, degP4
618100	619223	+	2	sma1132, sma1134
620032	620771	-	2	sma1138, sma1139
620912	623262	+	2	sma1141, sma1142
623402	627003	+	2	sma1146, sma1147
628634	632574	+	3	sma1153, sma1154, sma1155
634846	636045	-	3	sma1159, sma1160, sma1161
639569	642049	+	4	sma1166, sma1168, sma1169, sma1170
642052	642981	-	3	sma1171, sma1172, sma1174
645343	654202	+	7	nosR, nosZ, nosD, nosF, nosY, nosL, nosX
655690	657903	-	3	sma1192, nnrS2, sma1195
658079	660664	-	3	sma1197, sma1198, sma1200
661536	666798	-	5	sma1207, fixS1, fixI1, fixH, fixG
667027	670429	-	4	fixP1, fixQ1, fixO1, fixN1
670744	674565	-	5	fixM, fixK1, fixT1, fixJ, fixL
675687	680317	-	6	napC, napB, napA, napD, napF, napE
682403	684546	-	2	nirV, nirK
687066	689619	-	4	sma1255, sma1256, sma1259, sma1261
691920	693495	+	2	sma6293, hemN
693575	698176	-	4	norD, norQ, norB, norC
700939	702989	-	2	sma1285, sma1288
703167	706026	+	4	sma1289, sma1291, sma1292, sma1294
708721	710593	+	2	sma1299, sma1301
710905	715869	-	6	virB11, virB10, virB9, virB8, virB7, virB6
716099	721006	-	6	virB5, virB4, virB3, virB2, virB1, sma1323
721732	723602	-	3	sma1325, sma1326, sma1327
726111	729901	-	4	sma1329, sma1331, sma1332, sma1334
732454	736702	+	5	sma1339, sma1341, sma6305, sma1344, sma1345
736811	740611	-	4	sma1347, sma1349, sma1351, sma1353
742099	744213	-	2	sma1355, sma1356
745866	749635	-	3	sma1362, sma1363, sma1364
750319	759189	-	10	sma1365, sma6316, sma1367, sma1368, sma1370, sma1371, sma1374, sma1373, sma1375, sma1377
760934	763702	-	3	sma1381, sma5031, sma1386
765841	770556	-	5	etfB2, sma1394, sma1397, sma1398, sma1400
771832	775442	-	3	ttuD3, sma1408, sma1409
776454	777060	-	2	sma6319, sma1413
777288	780379	-	2	sma1414, sma1415
780542	786215	-	5	sma1417, sma1418, sma1421, sma1424, sma1427
788881	795765	-	6	sma1434, sma1435, sma1437, sma1438, sma1440, sma1442
798862	800844	-	2	sma1450, sma1452
801991	802895	-	2	sma1455, sma1456
803003	805128	-	2	sma1459, sma1461
805255	808695	-	4	sma1462, sma1465, sma1466, sma1467
808846	813457	-	4	sma1471, sma1473, sma1476, sma1478
817286	818922	-	2	sma5009, sma1485
819151	822298	-	3	sma1487, sma1488, sma1491
822380	823830	+	2	sma1493, sma1494
825573	829854	-	4	gst17, sma1500, sma1501, sma1503
830050	835571	+	5	sma1505, sma1507, sma1509, sma1513, sma1514
836162	838268	+	3	nuoH2, nuoI2, sma1521
838356	845466	-	7	nuoG2, nuoF2, nuoE2, nuoD2, nuoC2, nuoB2, nuoA2
845589	852781	-	7	nuoN2, nuoM2, sma1538, sma6338, sma1541, nuoK2, nuoJ2
857295	864963	+	6	sma1550, sma1552, sma1554, mcpS, sma1558, cheB2
865018	868730	-	4	sma1562, sma1564, cpaF2, pilA2
869075	872610	-	4	sma1572, cpaE2, cpaB2, cpaA2
894498	896563	+	2	sma1604, sma1606
899462	902585	+	3	sma1617, sma1619, sma1620
904355	905133	+	2	sma1626, sma6360
912064	914826	+	4	sma1639, sma1641, sma1643, sma1644
915706	921138	-	5	sma1646, sma1647, sma1649, sma1650, sma1651
921404	922917	+	2	sma1652, sma1653
924187	924829	-	2	sma1657, sma1658
926231	930528	-	2	sma1662, sma1664
933481	936177	+	2	arcD2, arcA2
938353	940929	-	2	sma1676, sma1677
941755	946972	-	3	sma1680, sma1682, sma1683
947309	950551	+	4	sma1684, sma1686, sma1688, sma6385
957052	957508	+	2	sma6392, sma1700
961711	962879	+	3	sma6393, sma6395, sma1711
963744	968854	-	3	ade3, sma1717, ade4
975239	978175	-	3	betB2, sma1732, sma1734
982335	987316	-	5	sma1740, sma1741, sma1742, sma1745, sma1746
993013	997204	-	4	sma1751, sma1753, sma1754, sma1755
997410	998906	-	2	sma1757, sma1759
999000	1001446	+	2	sma1760, sma1761
1001825	1002589	-	2	sma1765, sma1766
1004266	1004609	-	2	sma1770, sma6409
1006878	1007234	+	2	sma6411, sma6412
1007203	1008101	-	2	sma1779, sma1780
1009212	1009812	-	2	sma1783, sma1784
1020409	1022237	-	2	sma1799, sma1801
1023985	1031391	-	8	sma1808, sma1809, sma1811, sma1814, sma1817, sma1819, sma1820, sma1821
1033797	1035853	-	2	sma1825, sma1828
1035972	1037288	+	3	sma6428, sma6429, sma1831
1040641	1043143	+	3	argE, sma1838, sma1840
1043476	1047481	+	3	sma1844, sma1846, gabD5
1047745	1049707	-	2	sma1850, sma1851
1050009	1054884	+	4	sma1853, sma1855, sma1857, sma1860
1055000	1058441	+	3	sma1862, sma1863, sma1864
1060822	1062791	+	2	sma1871, sma1872
1066121	1066630	-	2	sma6438, sma6439
1067578	1072532	-	3	sma1882, sma1884, sma1885
1072598	1075109	+	4	sma1887, sma1890, sma1891, sma1893
1075219	1076169	+	2	msrB2, msrA3
1077947	1080139	+	3	sma1900, sma1902, sma1903
1090618	1091129	+	2	sma1918, sma1919
1096848	1097766	-	2	sma6451, sma1933
1097921	1099794	+	2	wrbA3, sma1937
1101607	1102506	-	2	sma6454, sma1943
1116033	1117513	-	2	sma1965, sma1966
1118415	1120023	+	2	sma1968, sma1969
1120153	1121538	+	3	sma1971, sma1973, sma1974
1121719	1123241	-	2	sma1976, sma1978
1128116	1133373	-	5	sma1993, sma1995, sma1996, sma1998, sma2000
1133624	1135419	+	2	sma2002, sma2004
1136544	1137316	+	2	sma2009, sma2011
1139843	1140746	-	2	sma2014, sma2015
1140843	1141366	+	2	sma6468, sma6469
1146552	1147721	+	3	sma2029, sma2031, sma2032
1149982	1153828	-	4	sma2034, sma2037, sma5011, sma2041
1158129	1159797	+	3	sma2051, sma2053, sma2055
1160934	1163830	+	3	sma2061, sma2063, sma2065
1164190	1166340	-	2	cysA1, cysP1
1167791	1170733	-	2	sma2073, sma2075
1171420	1176403	-	5	sma2077, sma2079, sma2081, sma2083, sma2085
1176700	1184137	+	8	sma2087, sma2089, sma2091, sma2093, sma2095, sma2097, sma2099, sma2101
1192216	1197665	-	5	adhC2, gst13, sma2117, sma2119, sma2121
1198073	1202648	-	4	sma2123, sma2125, sma2127, sma2129
1206233	1211625	-	5	sma2137, sgaA, purU3, metF, sma2145
1213298	1213962	+	3	sma6501, sma6502, sma2151
1215061	1216799	+	2	sma2157, sma2159
1221008	1226522	-	6	sma6509, sma2171, sma6510, sma2175, sma2187, sma2189
1227205	1231117	-	4	sma2193, sma2195, sma2197, sma2199
1231229	1234438	-	4	sma2201, sma2203, sma2205, sma2207
1235693	1238894	-	2	sma2211, sma2213
1239157	1245358	+	7	sma2215, sma2217, sma2219, sma2221, sma2223, sma6522, sma2225
1252596	1254658	+	2	sma2239, sma2241
1259008	1260674	+	2	sma2249, sma2251
1261345	1263504	+	4	sma6537, sma2253, sma2255, sma2257
1264862	1265438	+	2	sma2263, sma2265
1266808	1267414	-	2	sma2273, sma2275
1268248	1269059	-	2	sma2279, sma2281
1269312	1270143	+	2	sma6545, sma2285
1271348	1272854	+	2	sma2289, sma2291
1279099	1280169	-	2	sma2299, sma6550
1280330	1282938	-	2	sma2301, sma2303
1283164	1289483	+	5	sma2305, sma2307, sma2309, sma2311, sma2313
1289615	1291146	+	3	sma2315, sma2317, gst14
1294727	1302460	-	5	sma2325, sma2327, kdpC, kdpB, kdpA
1303161	1312895	+	7	rhtX, rhbA, rhbB, rhbC, rhbD, rhbE, rhbF
1314082	1317434	+	2	rhtA, sma2339
1318622	1320336	+	3	sma2343, sma5012, sma5013
1321398	1325195	+	3	sma2349, sma2351, sma2353
1330101	1338109	+	7	sma2361, sma2363, sma2365, sma2367, sma2369, codA, sma5034
1343240	1344828	+	2	sma2381, sma2383
1349697	1351870	-	2	repB2, repA2
